# Supplementary material for: Identification of Potential Interacting Proteins With the Extracellular Loops of the Neuronal Glycoprotein M6a by TMT/MS
Source: Front Synaptic Neurosci. 2020 Jul 23;12:28. doi: 10.3389/fnsyn.2020.00028 (PMC7396582; doi:10.3389/fnsyn.2020.00028)
Supplement: Supplementary file 2 [file Table_1.xlsx]

## Sheet: Table S1
gene_name	protein_id	description	found.in.ms.runs	found.in.exper	max.qupm
SPTAN1	A0A0G2JZ69|A0A0G2K1Y8	Spectrin alpha chain, non-erythrocytic 1 OS=Rattus norvegicus GN=Sptan1 PE=1 SV=1|Spectrin alpha chain, non-erythrocytic 1 OS=Rattus norvegicus GN=Sptan1 PE=1 SV=1	1	3	82
DYNC1H1	M0R9X8	Cytoplasmic dynein 1 heavy chain 1 OS=Rattus norvegicus GN=Dync1h1 PE=1 SV=2	1	3	65
SPTBN1	A0A0G2K8W9	Protein Sptbn1 OS=Rattus norvegicus GN=Sptbn1 PE=1 SV=1	1	3	62
SPTBN2	F1MA36|Q9QWN8	Spectrin beta 3 OS=Rattus norvegicus GN=Sptbn2 PE=1 SV=2|Spectrin beta chain, non-erythrocytic 2 OS=Rattus norvegicus GN=Sptbn2 PE=1 SV=2	1	3	43
MAP1B	F1LRL9	Microtubule-associated protein 1B OS=Rattus norvegicus GN=Map1b PE=1 SV=1	1	3	40
FASN	P12785	Fatty acid synthase OS=Rattus norvegicus GN=Fasn PE=1 SV=3	1	3	35
MAP2	A0A0U1RRX4|F1MAQ5	Microtubule-associated protein OS=Rattus norvegicus GN=Map2 PE=1 SV=1|Microtubule-associated protein OS=Rattus norvegicus GN=Map2 PE=1 SV=3	1	3	34
ANK2	A0A0G2K6R9|F1M9N9	Protein Ank2 OS=Rattus norvegicus GN=Ank2 PE=1 SV=1|Protein Ank2 OS=Rattus norvegicus GN=Ank2 PE=1 SV=3	1	3	34
PLEC	A0A0G2K1J5|F7F9U6|Q6S395|Q6S396|Q6S399|Q6S3A0|Q6S3A3|Q6S3A4|Q6S3A5	Plectin OS=Rattus norvegicus GN=Plec PE=1 SV=1|Plectin OS=Rattus norvegicus GN=Plec PE=1 SV=1|Plectin OS=Rattus norvegicus GN=Plec PE=1 SV=1|Plectin OS=Rattus norvegicus GN=Plec PE=1 SV=1|Plectin OS=Rattus norvegicus GN=Plec PE=1 SV=1|Plectin OS=Rattus norvegicus GN=Plec PE=1 SV=1|Plectin OS=Rattus norvegicus GN=Plec PE=1 SV=1|Plectin OS=Rattus norvegicus GN=Plec PE=1 SV=1|Plectin OS=Rattus norve…	1	3	33
NCAM1	A0A0G2K0M8|F1LUV9	Neural cell adhesion molecule 1 OS=Rattus norvegicus GN=Ncam1 PE=1 SV=1|Neural cell adhesion molecule 1 OS=Rattus norvegicus GN=Ncam1 PE=1 SV=3	1	3	29
DNM1	P21575|P21575-2|P21575-4|P21575-6	Dynamin-1 OS=Rattus norvegicus GN=Dnm1 PE=1 SV=2|Isoform 2 of Dynamin-1 OS=Rattus norvegicus GN=Dnm1|Isoform 4 of Dynamin-1 OS=Rattus norvegicus GN=Dnm1|Isoform 6 of Dynamin-1 OS=Rattus norvegicus GN=Dnm1	1	3	28
BSN	G3V984	Protein bassoon OS=Rattus norvegicus GN=Bsn PE=4 SV=1	1	3	27
NSF	A0A0G2K6U1|F1LQ81|Q9QUL6	Vesicle-fusing ATPase OS=Rattus norvegicus GN=Nsf PE=1 SV=1|N-ethylmaleimide sensitive fusion protein, isoform CRA_b OS=Rattus norvegicus GN=Nsf PE=1 SV=3|Vesicle-fusing ATPase OS=Rattus norvegicus GN=Nsf PE=1 SV=1	1	3	27
HK1	M0RAQ6|P05708	Hexokinase-1 OS=Rattus norvegicus GN=Hk1 PE=1 SV=2|Hexokinase-1 OS=Rattus norvegicus GN=Hk1 PE=1 SV=4	1	3	26
MACF1	A0A0G2JWA8	Microtubule-actin cross-linking factor 1 OS=Rattus norvegicus GN=Macf1 PE=1 SV=1	1	3	26
CLTC	F1M779|P11442	Clathrin heavy chain OS=Rattus norvegicus GN=Cltc PE=1 SV=1|Clathrin heavy chain 1 OS=Rattus norvegicus GN=Cltc PE=1 SV=3	1	3	26
ATP5A1	P15999	ATP synthase subunit alpha, mitochondrial OS=Rattus norvegicus GN=Atp5a1 PE=1 SV=2	1	3	25
MYH10	G3V9Y1	Myosin, heavy polypeptide 10, non-muscle, isoform CRA_b OS=Rattus norvegicus GN=Myh10 PE=1 SV=1	1	3	25
MYO5A	A0A0G2K4Y7|A0A0G2K9X3|Q9QYF3	Unconventional myosin-Va OS=Rattus norvegicus GN=Myo5a PE=1 SV=1|Unconventional myosin-Va OS=Rattus norvegicus GN=Myo5a PE=1 SV=1|Unconventional myosin-Va OS=Rattus norvegicus GN=Myo5a PE=1 SV=1	1	3	24
PKM	P11980|P11980-2	Pyruvate kinase PKM OS=Rattus norvegicus GN=Pkm PE=1 SV=3|Isoform M2 of Pyruvate kinase PKM OS=Rattus norvegicus GN=Pkm	1	3	24
NEFM	G3V7S2|P12839	Neurofilament medium polypeptide OS=Rattus norvegicus GN=Nefm PE=1 SV=3|Neurofilament medium polypeptide OS=Rattus norvegicus GN=Nefm PE=1 SV=4	1	3	23
IMMT	A0A0G2JVH4	MICOS complex subunit MIC60 OS=Rattus norvegicus GN=Immt PE=1 SV=1	1	3	23
STXBP1	P61765|P61765-2	Syntaxin-binding protein 1 OS=Rattus norvegicus GN=Stxbp1 PE=1 SV=1|Isoform 2 of Syntaxin-binding protein 1 OS=Rattus norvegicus GN=Stxbp1	1	3	22
SRCIN1	Q9QXY2|Q9QXY2-2	SRC kinase signaling inhibitor 1 OS=Rattus norvegicus GN=Srcin1 PE=1 SV=1|Isoform 2 of SRC kinase signaling inhibitor 1 OS=Rattus norvegicus GN=Srcin1	1	3	22
NEFL	P19527	Neurofilament light polypeptide OS=Rattus norvegicus GN=Nefl PE=1 SV=3	1	3	22
ACO2	Q9ER34	Aconitate hydratase, mitochondrial OS=Rattus norvegicus GN=Aco2 PE=1 SV=2	1	3	22
INA	G3V8Q2|P23565	Alpha-internexin OS=Rattus norvegicus GN=Ina PE=1 SV=1|Alpha-internexin OS=Rattus norvegicus GN=Ina PE=1 SV=2	1	3	22
HSP90B1	A0A0A0MY09|Q66HD0	Endoplasmin OS=Rattus norvegicus GN=Hsp90b1 PE=1 SV=1|Endoplasmin OS=Rattus norvegicus GN=Hsp90b1 PE=1 SV=2	1	3	21
ATP2A2	E9PSX6|F1LPF6|P11507|P11507-2	Calcium-transporting ATPase OS=Rattus norvegicus GN=Atp2a2 PE=1 SV=3|Calcium-transporting ATPase OS=Rattus norvegicus GN=Atp2a2 PE=1 SV=3|Sarcoplasmic/endoplasmic reticulum calcium ATPase 2 OS=Rattus norvegicus GN=Atp2a2 PE=1 SV=1|Isoform 2 of Sarcoplasmic/endoplasmic reticulum calcium ATPase 2 OS=Rattus norvegicus GN=Atp2a2	1	3	21
HSPA8	D4A4S3|P63018	Heat shock cognate 71 kDa protein OS=Rattus norvegicus GN=Hspa8 PE=3 SV=3|Heat shock cognate 71 kDa protein OS=Rattus norvegicus GN=Hspa8 PE=1 SV=1	1	3	20
SYNJ1	D4ABN3|Q62910-2	Synaptojanin-1 OS=Rattus norvegicus GN=Synj1 PE=1 SV=3|Isoform 2 of Synaptojanin-1 OS=Rattus norvegicus GN=Synj1	1	3	20
ATP6V1A	D4A133	Protein Atp6v1a OS=Rattus norvegicus GN=Atp6v1a PE=1 SV=1	1	3	19
CNTN1	Q63198	Contactin-1 OS=Rattus norvegicus GN=Cntn1 PE=1 SV=2	1	3	19
M0R5J4|ENO1	M0R5J4|P04764|Q5BJ93	Uncharacterized protein OS=Rattus norvegicus PE=3 SV=1|Alpha-enolase OS=Rattus norvegicus GN=Eno1 PE=1 SV=4|Alpha-enolase OS=Rattus norvegicus GN=Eno1 PE=1 SV=2	1	3	19
HSPA9	F1M953	Stress-70 protein, mitochondrial OS=Rattus norvegicus GN=Hspa9 PE=1 SV=1	1	3	18
MAP1A	A0A0G2K5C6|G3V7U2|P34926	Microtubule-associated protein 1A OS=Rattus norvegicus GN=Map1a PE=1 SV=1|Microtubule-associated protein 1 A, isoform CRA_c OS=Rattus norvegicus GN=Map1a PE=1 SV=1|Microtubule-associated protein 1A OS=Rattus norvegicus GN=Map1a PE=1 SV=1	1	3	18
HSPA4	F1LRV4|O88600	Heat shock 70 kDa protein 4 OS=Rattus norvegicus GN=Hspa4 PE=1 SV=1|Heat shock 70 kDa protein 4 OS=Rattus norvegicus GN=Hspa4 PE=1 SV=1	1	3	18
GFAP	P47819	Glial fibrillary acidic protein OS=Rattus norvegicus GN=Gfap PE=1 SV=2	1	3	18
MATR3	A0A0G2JSR7	Matrin-3 OS=Rattus norvegicus GN=Matr3 PE=1 SV=1	1	3	17
SYN1	P09951|P09951-2	Synapsin-1 OS=Rattus norvegicus GN=Syn1 PE=1 SV=3|Isoform IB of Synapsin-1 OS=Rattus norvegicus GN=Syn1	1	3	17
EPB41L1	A0A0G2K0F3|D3ZMI4|D4A9L5|Q9WTP0|Q9WTP0-2	Band 4.1-like protein 1 OS=Rattus norvegicus GN=Epb41l1 PE=1 SV=1|Band 4.1-like protein 1 OS=Rattus norvegicus GN=Epb41l1 PE=1 SV=1|Band 4.1-like protein 1 OS=Rattus norvegicus GN=Epb41l1 PE=1 SV=2|Band 4.1-like protein 1 OS=Rattus norvegicus GN=Epb41l1 PE=1 SV=1|Isoform L of Band 4.1-like protein 1 OS=Rattus norvegicus GN=Epb41l1	1	3	17
DCTN1	D4A8U7|P28023	Dynactin 1, isoform CRA_a OS=Rattus norvegicus GN=Dctn1 PE=1 SV=2|Dynactin subunit 1 OS=Rattus norvegicus GN=Dctn1 PE=1 SV=2	1	3	17
ALDOC	A0A0G2K3Q6|P09117	Fructose-bisphosphate aldolase OS=Rattus norvegicus GN=Aldoc PE=1 SV=1|Fructose-bisphosphate aldolase C OS=Rattus norvegicus GN=Aldoc PE=1 SV=3	1	3	17
GPI	Q6P6V0	Glucose-6-phosphate isomerase OS=Rattus norvegicus GN=Gpi PE=1 SV=1	1	3	17
UBA1	Q5U300	Ubiquitin-like modifier-activating enzyme 1 OS=Rattus norvegicus GN=Uba1 PE=1 SV=1	1	3	17
GLUD1	P10860	Glutamate dehydrogenase 1, mitochondrial OS=Rattus norvegicus GN=Glud1 PE=1 SV=2	1	3	16
OXR1	A0A0G2K7Y2|Q4V8B0-3	Oxidation resistance protein 1 OS=Rattus norvegicus GN=Oxr1 PE=1 SV=1|Isoform 3 of Oxidation resistance protein 1 OS=Rattus norvegicus GN=Oxr1	1	3	16
VIM	P31000	Vimentin OS=Rattus norvegicus GN=Vim PE=1 SV=2	1	3	16
NDUFS1	Q66HF1	NADH-ubiquinone oxidoreductase 75 kDa subunit, mitochondrial OS=Rattus norvegicus GN=Ndufs1 PE=1 SV=1	1	3	16
NCKAP1	P55161	Nck-associated protein 1 OS=Rattus norvegicus GN=Nckap1 PE=2 SV=1	1	3	16
DPYSL2	P47942	Dihydropyrimidinase-related protein 2 OS=Rattus norvegicus GN=Dpysl2 PE=1 SV=1	1	3	16
HSPD1	P63039	60 kDa heat shock protein, mitochondrial OS=Rattus norvegicus GN=Hspd1 PE=1 SV=1	1	3	16
TNC	A0A0G2K1L0	Protein Tnc OS=Rattus norvegicus GN=Tnc PE=1 SV=1	1	3	16
ATP1A1	P06685	Sodium/potassium-transporting ATPase subunit alpha-1 OS=Rattus norvegicus GN=Atp1a1 PE=1 SV=1	1	3	16
ATP5B	G3V6D3|P10719	ATP synthase subunit beta OS=Rattus norvegicus GN=Atp5b PE=1 SV=1|ATP synthase subunit beta, mitochondrial OS=Rattus norvegicus GN=Atp5b PE=1 SV=2	1	3	15
HSP90AB1	P34058	Heat shock protein HSP 90-beta OS=Rattus norvegicus GN=Hsp90ab1 PE=1 SV=4	1	3	15
RUFY3	Q5FVJ0	Protein RUFY3 OS=Rattus norvegicus GN=Rufy3 PE=1 SV=1	1	3	15
PPP2R1A	Q5XI34	Protein Ppp2r1a OS=Rattus norvegicus GN=Ppp2r1a PE=1 SV=1	1	3	15
DPYSL3	Q62952	Dihydropyrimidinase-related protein 3 OS=Rattus norvegicus GN=Dpysl3 PE=1 SV=2	1	3	15
CRMP1	Q62950	Dihydropyrimidinase-related protein 1 OS=Rattus norvegicus GN=Crmp1 PE=1 SV=1	1	3	15
DMXL2	F1M3W5	Protein Dmxl2 OS=Rattus norvegicus GN=Dmxl2 PE=1 SV=3	1	3	15
SLC25A12	F1LX07	Protein Slc25a12 OS=Rattus norvegicus GN=Slc25a12 PE=1 SV=3	1	3	15
MAP4	A0A0G2JW88	Microtubule-associated protein OS=Rattus norvegicus GN=Map4 PE=1 SV=1	1	3	15
CCT8	D4ACB8	Chaperonin subunit 8 (Theta) (Predicted), isoform CRA_a OS=Rattus norvegicus GN=Cct8 PE=1 SV=1	1	3	15
MYH9	G3V6P7	Myosin, heavy polypeptide 9, non-muscle OS=Rattus norvegicus GN=Myh9 PE=1 SV=1	1	3	15
ALDOA	P05065	Fructose-bisphosphate aldolase A OS=Rattus norvegicus GN=Aldoa PE=1 SV=2	1	3	15
DNM1L	O35303|O35303-4|O35303-5	Dynamin-1-like protein OS=Rattus norvegicus GN=Dnm1l PE=1 SV=1|Isoform 4 of Dynamin-1-like protein OS=Rattus norvegicus GN=Dnm1l|Isoform 5 of Dynamin-1-like protein OS=Rattus norvegicus GN=Dnm1l	1	3	15
CNP	P13233	2',3'-cyclic-nucleotide 3'-phosphodiesterase OS=Rattus norvegicus GN=Cnp PE=1 SV=2	1	3	14
ACLY	A0A0G2K5E7|G3V888|G3V9G4|P16638|P16638-2	ATP-citrate synthase OS=Rattus norvegicus GN=Acly PE=1 SV=1|ATP-citrate synthase OS=Rattus norvegicus GN=Acly PE=1 SV=1|ATP-citrate synthase OS=Rattus norvegicus GN=Acly PE=1 SV=1|ATP-citrate synthase OS=Rattus norvegicus GN=Acly PE=1 SV=1|Isoform 2 of ATP-citrate synthase OS=Rattus norvegicus GN=Acly	1	3	14
YWHAE	P62260	14-3-3 protein epsilon OS=Rattus norvegicus GN=Ywhae PE=1 SV=1	1	3	14
GOT2	P00507	Aspartate aminotransferase, mitochondrial OS=Rattus norvegicus GN=Got2 PE=1 SV=2	1	3	14
CKB	P07335	Creatine kinase B-type OS=Rattus norvegicus GN=Ckb PE=1 SV=2	1	3	14
HSPA5	P06761	78 kDa glucose-regulated protein OS=Rattus norvegicus GN=Hspa5 PE=1 SV=1	1	3	14
LDHA	B5DEN4|P04642	L-lactate dehydrogenase OS=Rattus norvegicus GN=Ldha PE=1 SV=1|L-lactate dehydrogenase A chain OS=Rattus norvegicus GN=Ldha PE=1 SV=1	1	3	14
TLN2	D3ZA84	Protein Tln2 OS=Rattus norvegicus GN=Tln2 PE=1 SV=3	1	3	14
SYNGAP1	D3ZCL8|F1LQW8|Q9QUH6|Q9QUH6-2	Ras/Rap GTPase-activating protein SynGAP OS=Rattus norvegicus GN=Syngap1 PE=1 SV=3|Ras/Rap GTPase-activating protein SynGAP OS=Rattus norvegicus GN=Syngap1 PE=1 SV=2|Ras/Rap GTPase-activating protein SynGAP OS=Rattus norvegicus GN=Syngap1 PE=1 SV=2|Isoform 2 of Ras/Rap GTPase-activating protein SynGAP OS=Rattus norvegicus GN=Syngap1	1	3	14
NPEPPS	F1M9V7	Protein Npepps OS=Rattus norvegicus GN=Npepps PE=1 SV=1	1	3	14
ACAT1	P17764	Acetyl-CoA acetyltransferase, mitochondrial OS=Rattus norvegicus GN=Acat1 PE=1 SV=1	1	3	14
ATP1A3	P06687	Sodium/potassium-transporting ATPase subunit alpha-3 OS=Rattus norvegicus GN=Atp1a3 PE=1 SV=2	1	3	14
EEF2	P05197	Elongation factor 2 OS=Rattus norvegicus GN=Eef2 PE=1 SV=4	1	3	13
ATP6V1C1	Q5FVI6	V-type proton ATPase subunit C 1 OS=Rattus norvegicus GN=Atp6v1c1 PE=2 SV=1	1	3	13
DCLK1	A0A0G2KB92	Serine/threonine-protein kinase DCLK1 OS=Rattus norvegicus GN=Dclk1 PE=1 SV=1	1	3	13
DLAT	P08461	Dihydrolipoyllysine-residue acetyltransferase component of pyruvate dehydrogenase complex, mitochondrial OS=Rattus norvegicus GN=Dlat PE=1 SV=3	1	3	13
KIF2A	F1M8L1	Kinesin-like protein OS=Rattus norvegicus GN=Kif2a PE=1 SV=2	1	3	13
MDH1	O88989	Malate dehydrogenase, cytoplasmic OS=Rattus norvegicus GN=Mdh1 PE=1 SV=3	1	3	13
PGK1	P16617	Phosphoglycerate kinase 1 OS=Rattus norvegicus GN=Pgk1 PE=1 SV=2	1	3	13
MBP	P02688	Myelin basic protein OS=Rattus norvegicus GN=Mbp PE=1 SV=3	1	3	13
ATP2B2	F1LP22|P11506|P11506-14	Calcium-transporting ATPase OS=Rattus norvegicus GN=Atp2b2 PE=1 SV=3|Plasma membrane calcium-transporting ATPase 2 OS=Rattus norvegicus GN=Atp2b2 PE=1 SV=2|Isoform 2 of Plasma membrane calcium-transporting ATPase 2 OS=Rattus norvegicus GN=Atp2b2	1	3	13
DPYSL5	Q9JHU0	Dihydropyrimidinase-related protein 5 OS=Rattus norvegicus GN=Dpysl5 PE=1 SV=1	1	3	13
KIF5C	G3V6L4	Kinesin-like protein OS=Rattus norvegicus GN=Kif5c PE=1 SV=3	1	3	13
ATP6V1B2	P62815	V-type proton ATPase subunit B, brain isoform OS=Rattus norvegicus GN=Atp6v1b2 PE=1 SV=1	1	3	13
LMNB1	G3V7U4	Lamin-B1 OS=Rattus norvegicus GN=Lmnb1 PE=1 SV=1	1	3	13
AP3B2	D4AE00	AP-3 complex subunit beta OS=Rattus norvegicus GN=Ap3b2 PE=1 SV=1	1	3	12
VCP	P46462	Transitional endoplasmic reticulum ATPase OS=Rattus norvegicus GN=Vcp PE=1 SV=3	1	3	12
ATP2B1	P11505|P11505-3|P11505-4|P11505-6	Plasma membrane calcium-transporting ATPase 1 OS=Rattus norvegicus GN=Atp2b1 PE=1 SV=2|Isoform B of Plasma membrane calcium-transporting ATPase 1 OS=Rattus norvegicus GN=Atp2b1|Isoform C of Plasma membrane calcium-transporting ATPase 1 OS=Rattus norvegicus GN=Atp2b1|Isoform K of Plasma membrane calcium-transporting ATPase 1 OS=Rattus norvegicus GN=Atp2b1	1	3	12
SUCLA2	F1LM47	Succinyl-CoA ligase subunit beta OS=Rattus norvegicus GN=Sucla2 PE=1 SV=1	1	3	12
HSPA12A	D3ZC55	Heat shock 70kDa protein 12A (Predicted), isoform CRA_a OS=Rattus norvegicus GN=Hspa12a PE=1 SV=1	1	3	12
CAMK2A	P11275	Calcium/calmodulin-dependent protein kinase type II subunit alpha OS=Rattus norvegicus GN=Camk2a PE=1 SV=1	1	3	12
DBN1	A0A0H2UHL9|Q07266	Drebrin OS=Rattus norvegicus GN=Dbn1 PE=1 SV=1|Drebrin OS=Rattus norvegicus GN=Dbn1 PE=1 SV=3	1	3	12
RTN4	F1LQN3|Q9JK11	Reticulon OS=Rattus norvegicus GN=Rtn4 PE=1 SV=1|Reticulon-4 OS=Rattus norvegicus GN=Rtn4 PE=1 SV=1	1	3	12
HSPA4L	B4F772	Heat shock 70 kDa protein 4L OS=Rattus norvegicus GN=Hspa4l PE=1 SV=1	1	3	12
GRIA2	F1LNE4|P19491	Glutamate receptor 2 OS=Rattus norvegicus GN=Gria2 PE=3 SV=2|Glutamate receptor 2 OS=Rattus norvegicus GN=Gria2 PE=1 SV=2	1	3	12
CALR	P18418	Calreticulin OS=Rattus norvegicus GN=Calr PE=1 SV=1	1	3	12
LDHB	P42123	L-lactate dehydrogenase B chain OS=Rattus norvegicus GN=Ldhb PE=1 SV=2	1	3	12
CAND1	P97536	Cullin-associated NEDD8-dissociated protein 1 OS=Rattus norvegicus GN=Cand1 PE=1 SV=1	1	3	12
AP2M1	P84092	AP-2 complex subunit mu OS=Rattus norvegicus GN=Ap2m1 PE=1 SV=1	1	3	12
MAPT	D3ZKD9|P19332-6	Microtubule-associated protein OS=Rattus norvegicus GN=Mapt PE=1 SV=2|Isoform Tau-F of Microtubule-associated protein tau OS=Rattus norvegicus GN=Mapt	1	3	12
ATP1A2	P06686	Sodium/potassium-transporting ATPase subunit alpha-2 OS=Rattus norvegicus GN=Atp1a2 PE=1 SV=1	1	3	12
PDIA3	A0A0H2UHM5|P11598	Protein disulfide-isomerase OS=Rattus norvegicus GN=Pdia3 PE=1 SV=1|Protein disulfide-isomerase A3 OS=Rattus norvegicus GN=Pdia3 PE=1 SV=2	1	3	11
CCT3	Q6P502	T-complex protein 1 subunit gamma OS=Rattus norvegicus GN=Cct3 PE=1 SV=1	1	3	11
ROCK2	A0A0G2K5N6|Q62868	Rho-associated protein kinase OS=Rattus norvegicus GN=Rock2 PE=1 SV=1|Rho-associated protein kinase 2 OS=Rattus norvegicus GN=Rock2 PE=1 SV=2	1	3	11
HNRNPU	A0A0G2JZ52|Q6IMY8	Protein Hnrnpu OS=Rattus norvegicus GN=Hnrnpu PE=1 SV=1|Heterogeneous nuclear ribonucleoprotein U OS=Rattus norvegicus GN=Hnrnpu PE=1 SV=1	1	3	11
EEF1G	Q68FR6	Elongation factor 1-gamma OS=Rattus norvegicus GN=Eef1g PE=2 SV=3	1	3	11
WDR1	Q5RKI0	WD repeat-containing protein 1 OS=Rattus norvegicus GN=Wdr1 PE=1 SV=3	1	3	11
ATP6V1E1	G3V7L8|Q6PCU2	ATPase, H+ transporting, V1 subunit E isoform 1, isoform CRA_a OS=Rattus norvegicus GN=Atp6v1e1 PE=1 SV=1|V-type proton ATPase subunit E 1 OS=Rattus norvegicus GN=Atp6v1e1 PE=1 SV=1	1	3	11
RTN3	Q6RJR6	Reticulon-3 OS=Rattus norvegicus GN=Rtn3 PE=1 SV=1	1	3	11
TNR	A0A096MJE6	Tenascin R, isoform CRA_b OS=Rattus norvegicus GN=Tnr PE=1 SV=1	1	3	11
PPFIA3	F1LSE6|Q91Z79	Liprin-alpha-3 OS=Rattus norvegicus GN=Ppfia3 PE=1 SV=2|Liprin-alpha-3 OS=Rattus norvegicus GN=Ppfia3 PE=1 SV=2	1	3	11
GAP43	P07936	Neuromodulin OS=Rattus norvegicus GN=Gap43 PE=1 SV=1	1	3	11
HNRNPK	Q5D059	Heterogeneous nuclear ribonucleoprotein K OS=Rattus norvegicus GN=Hnrnpk PE=1 SV=1	1	3	11
PHB	P67779	Prohibitin OS=Rattus norvegicus GN=Phb PE=1 SV=1	1	3	11
VDAC1	Q9Z2L0	Voltage-dependent anion-selective channel protein 1 OS=Rattus norvegicus GN=Vdac1 PE=1 SV=4	1	3	11
AP2A2	A0A0G2K943|P18484|Q66HM2	AP-2 complex subunit alpha-2 OS=Rattus norvegicus GN=Ap2a2 PE=1 SV=1|AP-2 complex subunit alpha-2 OS=Rattus norvegicus GN=Ap2a2 PE=1 SV=3|AP-2 complex subunit alpha-2 OS=Rattus norvegicus GN=Ap2a2 PE=1 SV=1	1	3	11
CCT7	D4AC23	Protein Cct7 OS=Rattus norvegicus GN=Cct7 PE=1 SV=1	1	3	11
MDH2	P04636	Malate dehydrogenase, mitochondrial OS=Rattus norvegicus GN=Mdh2 PE=1 SV=2	1	3	11
SNAP25	P60881	Synaptosomal-associated protein 25 OS=Rattus norvegicus GN=Snap25 PE=1 SV=1	1	3	11
FSCN1	P85845	Fascin OS=Rattus norvegicus GN=Fscn1 PE=1 SV=2	1	3	11
OPA1	Q2TA68|Q2TA68-2|Q2TA68-3	Dynamin-like 120 kDa protein, mitochondrial OS=Rattus norvegicus GN=Opa1 PE=1 SV=1|Isoform 2 of Dynamin-like 120 kDa protein, mitochondrial OS=Rattus norvegicus GN=Opa1|Isoform 3 of Dynamin-like 120 kDa protein, mitochondrial OS=Rattus norvegicus GN=Opa1	1	3	11
ADD1	A0A0G2JSM7|Q63028|Q63028-2	Adducin 1 (Alpha), isoform CRA_b OS=Rattus norvegicus GN=Add1 PE=1 SV=1|Alpha-adducin OS=Rattus norvegicus GN=Add1 PE=1 SV=2|Isoform 2 of Alpha-adducin OS=Rattus norvegicus GN=Add1	1	3	11
PCLO	F1M7V4|Q9JKS6|Q9JKS6-3	Protein piccolo OS=Rattus norvegicus GN=Pclo PE=1 SV=3|Protein piccolo OS=Rattus norvegicus GN=Pclo PE=1 SV=1|Isoform 3 of Protein piccolo OS=Rattus norvegicus GN=Pclo	1	3	11
PFKM	Q52KS1	ATP-dependent 6-phosphofructokinase OS=Rattus norvegicus GN=Pfkm PE=1 SV=1	1	3	11
AARS	P50475	Alanine--tRNA ligase, cytoplasmic OS=Rattus norvegicus GN=Aars PE=1 SV=3	1	3	11
PLCB1	F1M084|P10687|R9PXY3	Phosphoinositide phospholipase C OS=Rattus norvegicus GN=Plcb1 PE=1 SV=3|1-phosphatidylinositol 4,5-bisphosphate phosphodiesterase beta-1 OS=Rattus norvegicus GN=Plcb1 PE=1 SV=1|Phosphoinositide phospholipase C OS=Rattus norvegicus GN=Plcb1 PE=1 SV=2	1	3	11
TKT	P50137	Transketolase OS=Rattus norvegicus GN=Tkt PE=1 SV=1	1	3	11
AP2A1	D3ZUY8	Adaptor protein complex AP-2, alpha 1 subunit (Predicted) OS=Rattus norvegicus GN=Ap2a1 PE=1 SV=1	1	3	11
CLASP2	A0A0G2JZM8|Q99JD4	CLIP-associating protein 2 OS=Rattus norvegicus GN=Clasp2 PE=1 SV=1|CLIP-associating protein 2 OS=Rattus norvegicus GN=Clasp2 PE=1 SV=1	1	3	10
HSPH1	Q66HA8	Heat shock protein 105 kDa OS=Rattus norvegicus GN=Hsph1 PE=1 SV=1	1	3	10
FH	P14408-2	Isoform Cytoplasmic of Fumarate hydratase, mitochondrial OS=Rattus norvegicus GN=Fh	1	3	10
CRYM	Q9QYU4	Ketimine reductase mu-crystallin OS=Rattus norvegicus GN=Crym PE=1 SV=1	1	3	10
LRP1	G3V928	Protein Lrp1 OS=Rattus norvegicus GN=Lrp1 PE=1 SV=1	1	3	10
USP9X	A0A0G2K2C7|D3ZC84	Protein Usp9x OS=Rattus norvegicus GN=Usp9x PE=1 SV=1|Protein Usp9x OS=Rattus norvegicus GN=Usp9x PE=1 SV=1	1	3	10
SBF1	M0RAP5	Protein Sbf1 OS=Rattus norvegicus GN=Sbf1 PE=1 SV=1	1	3	10
GDI1	P50398	Rab GDP dissociation inhibitor alpha OS=Rattus norvegicus GN=Gdi1 PE=1 SV=1	1	3	10
LMNA	G3V8L3|P48679	Lamin A, isoform CRA_b OS=Rattus norvegicus GN=Lmna PE=1 SV=1|Prelamin-A/C OS=Rattus norvegicus GN=Lmna PE=1 SV=1	1	3	10
CS	G3V936|Q8VHF5	Citrate synthase OS=Rattus norvegicus GN=Cs PE=1 SV=1|Citrate synthase, mitochondrial OS=Rattus norvegicus GN=Cs PE=1 SV=1	1	3	10
CTNND2	F1M787	Catenin delta-2 OS=Rattus norvegicus GN=Ctnnd2 PE=1 SV=3	1	3	10
AGAP2	Q8CGU4	Arf-GAP with GTPase, ANK repeat and PH domain-containing protein 2 OS=Rattus norvegicus GN=Agap2 PE=1 SV=1	1	3	10
MAP6	Q63560|Q63560-2	Microtubule-associated protein 6 OS=Rattus norvegicus GN=Map6 PE=1 SV=1|Isoform 2 of Microtubule-associated protein 6 OS=Rattus norvegicus GN=Map6	1	3	10
CCT5	Q68FQ0	T-complex protein 1 subunit epsilon OS=Rattus norvegicus GN=Cct5 PE=1 SV=1	1	3	10
PGM1	P38652|Q499Q4	Phosphoglucomutase-1 OS=Rattus norvegicus GN=Pgm1 PE=1 SV=2|Phosphoglucomutase 1 OS=Rattus norvegicus GN=Pgm1 PE=1 SV=2	1	3	10
PYGB	G3V6Y6|P53534	Alpha-1,4 glucan phosphorylase OS=Rattus norvegicus GN=Pygb PE=1 SV=2|Glycogen phosphorylase, brain form (Fragment) OS=Rattus norvegicus GN=Pygb PE=1 SV=3	1	3	10
CCT2	Q5XIM9	T-complex protein 1 subunit beta OS=Rattus norvegicus GN=Cct2 PE=1 SV=3	1	3	10
GNAO1	P59215-2	Isoform Alpha-2 of Guanine nucleotide-binding protein G(o) subunit alpha OS=Rattus norvegicus GN=Gnao1	1	3	10
SEPT7	A0A0G2JZT5|D4A0F5|F1LMC7	Septin-7 OS=Rattus norvegicus GN=Sept7 PE=1 SV=1|Septin-7 OS=Rattus norvegicus GN=Sept7 PE=1 SV=3|Septin-7 OS=Rattus norvegicus GN=Sept7 PE=1 SV=3	1	3	10
HNRNPA2B1	A7VJC2|A7VJC2-4|F1LNF1	Heterogeneous nuclear ribonucleoproteins A2/B1 OS=Rattus norvegicus GN=Hnrnpa2b1 PE=1 SV=1|Isoform B1b of Heterogeneous nuclear ribonucleoproteins A2/B1 OS=Rattus norvegicus GN=Hnrnpa2b1|Heterogeneous nuclear ribonucleoproteins A2/B1 OS=Rattus norvegicus GN=Hnrnpa2b1 PE=1 SV=1	1	3	10
NCDN	O35095	Neurochondrin OS=Rattus norvegicus GN=Ncdn PE=1 SV=2	1	3	10
EPB41L2	D3ZDT1|D3ZM69	Protein Epb41l2 OS=Rattus norvegicus GN=Epb41l2 PE=1 SV=3|Protein Epb41l2 OS=Rattus norvegicus GN=Epb41l2 PE=1 SV=2	1	3	10
AAK1	F1LRI7|P0C1X8	AP2-associated protein kinase 1 OS=Rattus norvegicus GN=Aak1 PE=1 SV=2|AP2-associated protein kinase 1 OS=Rattus norvegicus GN=Aak1 PE=1 SV=1	1	3	10
HNRNPM	F1LV13|F1M3D3	Heterogeneous nuclear ribonucleoprotein M OS=Rattus norvegicus GN=Hnrnpm PE=1 SV=1|Heterogeneous nuclear ribonucleoprotein M OS=Rattus norvegicus GN=Hnrnpm PE=1 SV=1	1	3	10
CCT6A	Q3MHS9	Chaperonin containing Tcp1, subunit 6A (Zeta 1) OS=Rattus norvegicus GN=Cct6a PE=1 SV=1	1	3	10
SYN2	G3V733|Q63537	Synapsin II, isoform CRA_a OS=Rattus norvegicus GN=Syn2 PE=1 SV=3|Synapsin-2 OS=Rattus norvegicus GN=Syn2 PE=1 SV=1	1	3	10
PACSIN1	Q9Z0W5	Protein kinase C and casein kinase substrate in neurons protein 1 OS=Rattus norvegicus GN=Pacsin1 PE=1 SV=1	1	3	10
PRKCG	P63319	Protein kinase C gamma type OS=Rattus norvegicus GN=Prkcg PE=1 SV=1	1	3	10
TOMM70	Q75Q39|R9PXR4	Mitochondrial import receptor subunit TOM70 OS=Rattus norvegicus GN=Tomm70 PE=1 SV=1|Uncharacterized protein OS=Rattus norvegicus GN=Tomm70 PE=1 SV=1	1	3	10
PABPC1	Q9EPH8	Polyadenylate-binding protein 1 OS=Rattus norvegicus GN=Pabpc1 PE=1 SV=1	1	3	10
BAIAP2	D3ZI67|F1LML9|Q6GMN2|Q6GMN2-2	Brain-specific angiogenesis inhibitor 1-associated protein 2 OS=Rattus norvegicus GN=Baiap2 PE=1 SV=3|Brain-specific angiogenesis inhibitor 1-associated protein 2 OS=Rattus norvegicus GN=Baiap2 PE=1 SV=3|Brain-specific angiogenesis inhibitor 1-associated protein 2 OS=Rattus norvegicus GN=Baiap2 PE=1 SV=1|Isoform 2 of Brain-specific angiogenesis inhibitor 1-associated protein 2 OS=Rattus norvegicu…	1	3	10
MTCO2|MT	P00406|Q8HIC6|Q8HID0|Q8SEZ0|Q8SEZ1|Q8SEZ5	Cytochrome c oxidase subunit 2 OS=Rattus norvegicus GN=Mtco2 PE=1 SV=3|NADH-ubiquinone oxidoreductase chain 4 OS=Rattus norvegicus GN=Mt-nd4 PE=1 SV=1|NADH-ubiquinone oxidoreductase chain 2 OS=Rattus norvegicus GN=Mt-nd2 PE=3 SV=1|NADH-ubiquinone oxidoreductase chain 5 OS=Rattus norvegicus GN=Mt-nd5 PE=1 SV=1|NADH-ubiquinone oxidoreductase chain 3 OS=Rattus norvegicus GN=Mt-nd3 PE=1 SV=1|Cytochro…	1	3	10
SHANK1	Q9WV48|Q9WV48-3|Q9WV48-4|Q9WV48-5	SH3 and multiple ankyrin repeat domains protein 1 OS=Rattus norvegicus GN=Shank1 PE=1 SV=1|Isoform 3 of SH3 and multiple ankyrin repeat domains protein 1 OS=Rattus norvegicus GN=Shank1|Isoform 4 of SH3 and multiple ankyrin repeat domains protein 1 OS=Rattus norvegicus GN=Shank1|Isoform 5 of SH3 and multiple ankyrin repeat domains protein 1 OS=Rattus norvegicus GN=Shank1	1	3	9
LOC100360413|EEF1A1	M0R757|P62630	Elongation factor 1-alpha OS=Rattus norvegicus GN=LOC100360413 PE=3 SV=1|Elongation factor 1-alpha 1 OS=Rattus norvegicus GN=Eef1a1 PE=2 SV=1	1	3	9
PPP3CA	P63329-2	Isoform 2 of Serine/threonine-protein phosphatase 2B catalytic subunit alpha isoform OS=Rattus norvegicus GN=Ppp3ca	1	3	9
PDE2A	F8WFW5	Phosphodiesterase OS=Rattus norvegicus GN=Pde2a PE=1 SV=1	1	3	9
TALDO1	Q9EQS0	Transaldolase OS=Rattus norvegicus GN=Taldo1 PE=1 SV=2	1	3	9
LASP1	Q99MZ8	LIM and SH3 domain protein 1 OS=Rattus norvegicus GN=Lasp1 PE=1 SV=1	1	3	9
MLLT4	O35889|O35889-2	Afadin OS=Rattus norvegicus GN=Mllt4 PE=1 SV=1|Isoform 2 of Afadin OS=Rattus norvegicus GN=Mllt4	1	3	9
CKMT1B	Q5BJT9	Creatine kinase, mitochondrial 1, ubiquitous OS=Rattus norvegicus GN=Ckmt1b PE=1 SV=1	1	3	9
SLC12A5	D3ZGI9|F1LNP4|Q63633|Q63633-2	Solute carrier family 12 member 5 OS=Rattus norvegicus GN=Slc12a5 PE=1 SV=3|Solute carrier family 12 member 5 OS=Rattus norvegicus GN=Slc12a5 PE=1 SV=3|Solute carrier family 12 member 5 OS=Rattus norvegicus GN=Slc12a5 PE=1 SV=2|Isoform 2 of Solute carrier family 12 member 5 OS=Rattus norvegicus GN=Slc12a5	1	3	9
ANXA6	P48037|Q6IMZ3	Annexin A6 OS=Rattus norvegicus GN=Anxa6 PE=1 SV=2|Annexin OS=Rattus norvegicus GN=Anxa6 PE=1 SV=1	1	3	9
DPYSL4	F1LNT0|Q62951	Dihydropyrimidinase-related protein 4 OS=Rattus norvegicus GN=Dpysl4 PE=4 SV=1|Dihydropyrimidinase-related protein 4 (Fragment) OS=Rattus norvegicus GN=Dpysl4 PE=1 SV=1	1	3	9
AP2B1	P62944|P62944-2|Q3ZB97	AP-2 complex subunit beta OS=Rattus norvegicus GN=Ap2b1 PE=1 SV=1|Isoform 2 of AP-2 complex subunit beta OS=Rattus norvegicus GN=Ap2b1|AP complex subunit beta OS=Rattus norvegicus GN=Ap2b1 PE=1 SV=1	1	3	9
GRIN1	P35439-3|P35439-6	Isoform C of Glutamate receptor ionotropic, NMDA 1 OS=Rattus norvegicus GN=Grin1|Isoform F of Glutamate receptor ionotropic, NMDA 1 OS=Rattus norvegicus GN=Grin1	1	3	9
PACS1	F1LPG3|O88588	Phosphofurin acidic cluster sorting protein 1 OS=Rattus norvegicus GN=Pacs1 PE=1 SV=1|Phosphofurin acidic cluster sorting protein 1 OS=Rattus norvegicus GN=Pacs1 PE=1 SV=1	1	3	9
NEFH	F1LRZ7|P16884	Neurofilament heavy polypeptide OS=Rattus norvegicus GN=Nefh PE=1 SV=1|Neurofilament heavy polypeptide OS=Rattus norvegicus GN=Nefh PE=1 SV=4	1	3	9
ATP6V0A1	P25286|P25286-2|Q2I6B2|Q2I6B5	V-type proton ATPase 116 kDa subunit a isoform 1 OS=Rattus norvegicus GN=Atp6v0a1 PE=2 SV=1|Isoform II of V-type proton ATPase 116 kDa subunit a isoform 1 OS=Rattus norvegicus GN=Atp6v0a1|V-type proton ATPase subunit a OS=Rattus norvegicus GN=Atp6v0a1 PE=1 SV=1|V-type proton ATPase subunit a OS=Rattus norvegicus GN=Atp6v0a1 PE=1 SV=1	1	3	9
ARPC1A	Q99PD4	Actin-related protein 2/3 complex subunit 1A OS=Rattus norvegicus GN=Arpc1a PE=2 SV=1	1	3	9
ITSN1	D3ZV52	Intersectin 1 OS=Rattus norvegicus GN=Itsn1 PE=1 SV=3	1	3	9
PLXNA4	D3ZES7	Protein Plxna4 OS=Rattus norvegicus GN=Plxna4 PE=4 SV=1	1	3	9
GDA	Q9JKB7|Q9WTT6	Guanine deaminase OS=Rattus norvegicus GN=Gda PE=1 SV=1|Guanine deaminase OS=Rattus norvegicus GN=Gda PE=1 SV=1	1	3	9
GARS	G3V7G8|Q5I0G4	Glycine--tRNA ligase OS=Rattus norvegicus GN=Gars PE=1 SV=1|Glycine--tRNA ligase (Fragment) OS=Rattus norvegicus GN=Gars PE=1 SV=1	1	3	9
CEP170B	D4A1G8	Protein Cep170b OS=Rattus norvegicus GN=Cep170b PE=1 SV=1	1	3	9
SFPQ	A0A0G2K8K0	Protein Sfpq OS=Rattus norvegicus GN=Sfpq PE=1 SV=1	1	3	9
EPB41L3	A0A0G2K1Q9|A3E0T0|G3V874|Q9JMB3	Erythrocyte protein band 4.1-like 3, isoform CRA_e OS=Rattus norvegicus GN=Epb41l3 PE=1 SV=1|Erythrocyte protein band 4.1-like 3 OS=Rattus norvegicus GN=Epb41l3 PE=1 SV=1|Erythrocyte protein band 4.1-like 3, isoform CRA_b OS=Rattus norvegicus GN=Epb41l3 PE=1 SV=1|Erythrocyte protein band 4.1-like 3, isoform CRA_d OS=Rattus norvegicus GN=Epb41l3 PE=1 SV=1	1	3	9
OXCT1	B2GV06	Succinyl-CoA:3-ketoacid coenzyme A transferase 1, mitochondrial OS=Rattus norvegicus GN=Oxct1 PE=1 SV=1	1	3	9
CADPS	F1LLX6|Q62717	Calcium-dependent secretion activator 1 OS=Rattus norvegicus GN=Cadps PE=1 SV=3|Calcium-dependent secretion activator 1 OS=Rattus norvegicus GN=Cadps PE=1 SV=1	1	3	9
YWHAZ	P63102	14-3-3 protein zeta/delta OS=Rattus norvegicus GN=Ywhaz PE=1 SV=1	1	3	9
P4HB	P04785	Protein disulfide-isomerase OS=Rattus norvegicus GN=P4hb PE=1 SV=2	1	3	9
YWHAH	P68511	14-3-3 protein eta OS=Rattus norvegicus GN=Ywhah PE=1 SV=2	1	3	9
EPRS	A0A0G2JZI2	Protein Eprs OS=Rattus norvegicus GN=Eprs PE=1 SV=1	1	3	9
UQCRC2	P32551	Cytochrome b-c1 complex subunit 2, mitochondrial OS=Rattus norvegicus GN=Uqcrc2 PE=1 SV=2	1	3	9
GLS	P13264	Glutaminase kidney isoform, mitochondrial OS=Rattus norvegicus GN=Gls PE=1 SV=2	1	3	9
CAMK2B	F1LNI8|F1LUE2|G3V9G3|P08413	Calcium/calmodulin-dependent protein kinase type II subunit beta OS=Rattus norvegicus GN=Camk2b PE=1 SV=1|Calcium/calmodulin-dependent protein kinase II, beta, isoform CRA_c OS=Rattus norvegicus GN=Camk2b PE=1 SV=2|Calcium/calmodulin-dependent protein kinase II, beta, isoform CRA_a OS=Rattus norvegicus GN=Camk2b PE=1 SV=1|Calcium/calmodulin-dependent protein kinase type II subunit beta OS=Rattus …	1	3	8
LRPPRC	F1LM33|Q5SGE0	Leucine-rich PPR motif-containing protein, mitochondrial OS=Rattus norvegicus GN=Lrpprc PE=1 SV=2|Leucine-rich PPR motif-containing protein, mitochondrial OS=Rattus norvegicus GN=Lrpprc PE=1 SV=1	1	3	8
KTN1	D4A4Z9	Protein Ktn1 OS=Rattus norvegicus GN=Ktn1 PE=1 SV=2	1	3	8
CLASP1	A0A0G2JTD7|A0A0G2JUI5|F1LNQ9|F1LNR0|F1LNR1	Protein Clasp1 OS=Rattus norvegicus GN=Clasp1 PE=1 SV=1|Protein Clasp1 OS=Rattus norvegicus GN=Clasp1 PE=1 SV=1|Protein Clasp1 OS=Rattus norvegicus GN=Clasp1 PE=1 SV=3|Protein Clasp1 OS=Rattus norvegicus GN=Clasp1 PE=1 SV=3|Protein Clasp1 OS=Rattus norvegicus GN=Clasp1 PE=1 SV=3	1	3	8
HNRNPA1	P04256|Q5I0M7|Q6P6G9	Heterogeneous nuclear ribonucleoprotein A1 OS=Rattus norvegicus GN=Hnrnpa1 PE=1 SV=3|Heterogeneous nuclear ribonucleoprotein A1 OS=Rattus norvegicus GN=Hnrnpa1 PE=1 SV=1|Heterogeneous nuclear ribonucleoprotein A1 OS=Rattus norvegicus GN=Hnrnpa1 PE=1 SV=1	1	3	8
SLC1A2	P31596	Excitatory amino acid transporter 2 OS=Rattus norvegicus GN=Slc1a2 PE=1 SV=2	1	3	8
UCHL1	Q00981	Ubiquitin carboxyl-terminal hydrolase isozyme L1 OS=Rattus norvegicus GN=Uchl1 PE=1 SV=2	1	3	8
A0A0G2KBA1|RPL6	A0A0G2KBA1|F1LQS3|H7C5Y5|P21533	Uncharacterized protein OS=Rattus norvegicus PE=1 SV=1|60S ribosomal protein L6 OS=Rattus norvegicus GN=Rpl6-ps1 PE=3 SV=1|60S ribosomal protein L6 OS=Rattus norvegicus GN=Rpl6 PE=1 SV=2|60S ribosomal protein L6 OS=Rattus norvegicus GN=Rpl6 PE=1 SV=5	1	3	8
BCAN	G3V8G4	Brevican core protein OS=Rattus norvegicus GN=Bcan PE=1 SV=1	1	3	8
DHX9	D4A9D6	DEAH (Asp-Glu-Ala-His) box polypeptide 9 (Predicted) OS=Rattus norvegicus GN=Dhx9 PE=1 SV=1	1	3	8
NPTN	D3ZDF0|P97546	Neuroplastin OS=Rattus norvegicus GN=Nptn PE=1 SV=3|Neuroplastin OS=Rattus norvegicus GN=Nptn PE=1 SV=2	1	3	8
RAP1GDS1	A0A0G2K1D2|F1M7Y3	Protein Rap1gds1 OS=Rattus norvegicus GN=Rap1gds1 PE=1 SV=1|Protein Rap1gds1 OS=Rattus norvegicus GN=Rap1gds1 PE=1 SV=2	1	3	8
CTNNB1	A0A0G2JT93|Q9WU82	Catenin (Cadherin associated protein), beta 1, isoform CRA_a OS=Rattus norvegicus GN=Ctnnb1 PE=1 SV=1|Catenin beta-1 OS=Rattus norvegicus GN=Ctnnb1 PE=1 SV=1	1	3	8
ATP1B1	P07340	Sodium/potassium-transporting ATPase subunit beta-1 OS=Rattus norvegicus GN=Atp1b1 PE=1 SV=1	1	3	8
CTTN	D3ZGE6	Cortactin, isoform CRA_c OS=Rattus norvegicus GN=Cttn PE=1 SV=3	1	3	8
WDR7	Q9ERH3	WD repeat-containing protein 7 OS=Rattus norvegicus GN=Wdr7 PE=1 SV=1	1	3	8
PDIA6	A0A0G2JSZ5|Q63081	Protein disulfide-isomerase A6 OS=Rattus norvegicus GN=Pdia6 PE=1 SV=1|Protein disulfide-isomerase A6 OS=Rattus norvegicus GN=Pdia6 PE=1 SV=2	1	3	8
SLC25A3	G3V741|Q6IRH6	Phosphate carrier protein, mitochondrial OS=Rattus norvegicus GN=Slc25a3 PE=1 SV=1|Phosphate carrier protein, mitochondrial OS=Rattus norvegicus GN=Slc25a3 PE=1 SV=1	1	3	8
AK1	P39069	Adenylate kinase isoenzyme 1 OS=Rattus norvegicus GN=Ak1 PE=1 SV=3	1	3	8
UBR4	A0A0G2JU89|F1LQI5|Q2TL32	E3 ubiquitin-protein ligase UBR4 OS=Rattus norvegicus GN=Ubr4 PE=1 SV=1|E3 ubiquitin-protein ligase UBR4 OS=Rattus norvegicus GN=Ubr4 PE=1 SV=1|E3 ubiquitin-protein ligase UBR4 OS=Rattus norvegicus GN=Ubr4 PE=1 SV=2	1	3	8
CYFIP1	D4A8H8	Cytoplasmic FMR1 interacting protein 1 (Predicted) OS=Rattus norvegicus GN=Cyfip1 PE=1 SV=1	1	3	8
MYEF2	A0A0G2K402|D4AEI5	Protein Myef2 OS=Rattus norvegicus GN=Myef2 PE=1 SV=1|Protein Myef2 OS=Rattus norvegicus GN=Myef2 PE=1 SV=1	1	3	8
CCT4	Q7TPB1	T-complex protein 1 subunit delta OS=Rattus norvegicus GN=Cct4 PE=1 SV=3	1	3	8
MYO18A	A0A0G2JY08|D3ZFD0	Protein Myo18a OS=Rattus norvegicus GN=Myo18a PE=1 SV=1|Protein Myo18a OS=Rattus norvegicus GN=Myo18a PE=1 SV=2	1	3	8
POR	P00388	NADPH--cytochrome P450 reductase OS=Rattus norvegicus GN=Por PE=1 SV=3	1	3	8
SNAP91	A0A0G2K0B6|Q05140-2	Clathrin coat assembly protein AP180 OS=Rattus norvegicus GN=Snap91 PE=1 SV=1|Isoform 2 of Clathrin coat assembly protein AP180 OS=Rattus norvegicus GN=Snap91	1	3	8
CKAP5	F1M949	Protein Ckap5 OS=Rattus norvegicus GN=Ckap5 PE=1 SV=3	1	3	8
IDH3A	Q99NA5	Isocitrate dehydrogenase [NAD] subunit alpha, mitochondrial OS=Rattus norvegicus GN=Idh3a PE=1 SV=1	1	3	8
SV2A	Q02563	Synaptic vesicle glycoprotein 2A OS=Rattus norvegicus GN=Sv2a PE=1 SV=2	1	3	8
PHB2	Q5XIH7	Prohibitin-2 OS=Rattus norvegicus GN=Phb2 PE=1 SV=1	1	3	8
HIP1R	F1LML7	Protein Hip1r OS=Rattus norvegicus GN=Hip1r PE=1 SV=1	1	3	8
OGDH	Q5XI78	2-oxoglutarate dehydrogenase, mitochondrial OS=Rattus norvegicus GN=Ogdh PE=1 SV=1	1	3	8
LETM1	Q5XIN6	LETM1 and EF-hand domain-containing protein 1, mitochondrial OS=Rattus norvegicus GN=Letm1 PE=1 SV=1	1	3	8
PFKP	P47860	ATP-dependent 6-phosphofructokinase, platelet type OS=Rattus norvegicus GN=Pfkp PE=1 SV=2	1	3	8
RAB11B	O35509	Ras-related protein Rab-11B OS=Rattus norvegicus GN=Rab11b PE=1 SV=4	1	3	8
HNRNPL	F1LQ48	Heterogeneous nuclear ribonucleoprotein L OS=Rattus norvegicus GN=Hnrnpl PE=1 SV=2	1	3	8
ARHGAP35	A0A0G2KB46|D4AD82|P81128	Rho GTPase-activating protein 35 OS=Rattus norvegicus GN=Arhgap35 PE=1 SV=1|Rho GTPase-activating protein 35 OS=Rattus norvegicus GN=Arhgap35 PE=1 SV=3|Rho GTPase-activating protein 35 OS=Rattus norvegicus GN=Arhgap35 PE=1 SV=2	1	3	8
ACTN2	D3ZCV0	Protein Actn2 OS=Rattus norvegicus GN=Actn2 PE=1 SV=1	1	3	8
PRKCE	P09216	Protein kinase C epsilon type OS=Rattus norvegicus GN=Prkce PE=1 SV=1	1	3	8
KIF3B	D3ZI07	Kinesin-like protein OS=Rattus norvegicus GN=Kif3b PE=1 SV=1	1	3	8
RPL8	P62919	60S ribosomal protein L8 OS=Rattus norvegicus GN=Rpl8 PE=2 SV=2	1	3	8
USP5	D3ZVQ0	Protein Usp5 OS=Rattus norvegicus GN=Usp5 PE=1 SV=1	1	3	8
YWHAG	P61983	14-3-3 protein gamma OS=Rattus norvegicus GN=Ywhag PE=1 SV=2	1	3	8
CANX	P35565	Calnexin OS=Rattus norvegicus GN=Canx PE=1 SV=1	1	3	8
RRBP1	F1M853	Protein Rrbp1 OS=Rattus norvegicus GN=Rrbp1 PE=1 SV=3	1	3	8
SFXN3	G3V804|Q9JHY2	Sideroflexin OS=Rattus norvegicus GN=Sfxn3 PE=1 SV=1|Sideroflexin-3 OS=Rattus norvegicus GN=Sfxn3 PE=2 SV=1	1	3	7
SLC3A2	A0A0H2UHQ0|Q794F9	4F2 cell-surface antigen heavy chain OS=Rattus norvegicus GN=Slc3a2 PE=1 SV=1|4F2 cell-surface antigen heavy chain OS=Rattus norvegicus GN=Slc3a2 PE=1 SV=1	1	3	7
CAMKV	A0A0G2K1R5|Q63092	CaM kinase-like vesicle-associated protein OS=Rattus norvegicus GN=Camkv PE=1 SV=1|CaM kinase-like vesicle-associated protein OS=Rattus norvegicus GN=Camkv PE=1 SV=1	1	3	7
RPS3A	P49242	40S ribosomal protein S3a OS=Rattus norvegicus GN=Rps3a PE=1 SV=2	1	3	7
MAPK1	P63086	Mitogen-activated protein kinase 1 OS=Rattus norvegicus GN=Mapk1 PE=1 SV=3	1	3	7
CORO1A	Q91ZN1	Coronin-1A OS=Rattus norvegicus GN=Coro1a PE=1 SV=3	1	3	7
LOC100911515|LOC500959|TPI1	A0A0G2JWJ4|A0A0G2JWU1|P48500	Triosephosphate isomerase OS=Rattus norvegicus GN=LOC100911515 PE=1 SV=1|Triosephosphate isomerase OS=Rattus norvegicus GN=LOC500959 PE=1 SV=1|Triosephosphate isomerase OS=Rattus norvegicus GN=Tpi1 PE=1 SV=2	1	3	7
CSE1L	D3ZPR0	Chromosome segregation 1-like (S. cerevisiae) (Predicted) OS=Rattus norvegicus GN=Cse1l PE=1 SV=1	1	3	7
DPP3	O55096	Dipeptidyl peptidase 3 OS=Rattus norvegicus GN=Dpp3 PE=1 SV=2	1	3	7
DARS	A9CMB7|P15178	Aspartate--tRNA ligase, cytoplasmic OS=Rattus norvegicus GN=Dars PE=1 SV=1|Aspartate--tRNA ligase, cytoplasmic OS=Rattus norvegicus GN=Dars PE=2 SV=1	1	3	7
HADHA	Q64428	Trifunctional enzyme subunit alpha, mitochondrial OS=Rattus norvegicus GN=Hadha PE=1 SV=2	1	3	7
HNRNPH1	A0A0G2JTG7	Heterogeneous nuclear ribonucleoprotein H OS=Rattus norvegicus GN=Hnrnph1 PE=1 SV=1	1	3	7
ACTN4	A0A0G2K013|A0A0G2K5U9|Q9QXQ0	Alpha-actinin-4 OS=Rattus norvegicus GN=Actn4 PE=1 SV=1|Alpha-actinin-4 OS=Rattus norvegicus GN=Actn4 PE=1 SV=1|Alpha-actinin-4 OS=Rattus norvegicus GN=Actn4 PE=1 SV=2	1	3	7
ACTN1	Q6GMN8|Q6T487|Q9Z1P2	Actn1 protein OS=Rattus norvegicus GN=Actn1 PE=1 SV=1|Alpha-actinin-1 OS=Rattus norvegicus GN=Actn1 PE=1 SV=1|Alpha-actinin-1 OS=Rattus norvegicus GN=Actn1 PE=1 SV=1	1	3	7
GDI2	P50399	Rab GDP dissociation inhibitor beta OS=Rattus norvegicus GN=Gdi2 PE=1 SV=2	1	3	7
SH3GL2	F1LQ05|O35179	Endophilin-A1 OS=Rattus norvegicus GN=Sh3gl2 PE=1 SV=2|Endophilin-A1 OS=Rattus norvegicus GN=Sh3gl2 PE=1 SV=2	1	3	7
CYFIP2	A0A0G2JT63	Protein Cyfip2 OS=Rattus norvegicus GN=Cyfip2 PE=1 SV=1	1	3	7
PSMC6	G3V6W6	Protein Psmc6 OS=Rattus norvegicus GN=Psmc6 PE=1 SV=1	1	3	7
ATP5C1	P35435|Q6PCU0	ATP synthase subunit gamma, mitochondrial OS=Rattus norvegicus GN=Atp5c1 PE=1 SV=2|ATP synthase subunit gamma OS=Rattus norvegicus GN=Atp5c1 PE=1 SV=1	1	3	7
RPS4X	A0A0H2UHX3|P62703|X1WI37	40S ribosomal protein S4 OS=Rattus norvegicus GN=Rps4x PE=1 SV=1|40S ribosomal protein S4, X isoform OS=Rattus norvegicus GN=Rps4x PE=2 SV=2|40S ribosomal protein S4 OS=Rattus norvegicus GN=Rps4x PE=1 SV=1	1	3	7
UQCRC1	Q68FY0	Cytochrome b-c1 complex subunit 1, mitochondrial OS=Rattus norvegicus GN=Uqcrc1 PE=1 SV=1	1	3	7
TST	P24329	Thiosulfate sulfurtransferase OS=Rattus norvegicus GN=Tst PE=1 SV=3	1	3	7
IDH1	P41562	Isocitrate dehydrogenase [NADP] cytoplasmic OS=Rattus norvegicus GN=Idh1 PE=1 SV=1	1	3	7
VCL	A0A0G2K8V2|P85972|R9PXU6	Vinculin OS=Rattus norvegicus GN=Vcl PE=1 SV=1|Vinculin OS=Rattus norvegicus GN=Vcl PE=1 SV=1|Vinculin OS=Rattus norvegicus GN=Vcl PE=1 SV=1	1	3	7
PDHX	A0A0G2JZH8	Protein Pdhx OS=Rattus norvegicus GN=Pdhx PE=1 SV=1	1	3	7
SLC25A4	Q6P9Y4	ADP/ATP translocase 1 OS=Rattus norvegicus GN=Slc25a4 PE=1 SV=1	1	3	7
ATP5F1	P19511	ATP synthase F(0) complex subunit B1, mitochondrial OS=Rattus norvegicus GN=Atp5f1 PE=1 SV=1	1	3	7
NONO	Q5FVM4	Non-POU domain-containing octamer-binding protein OS=Rattus norvegicus GN=Nono PE=1 SV=3	1	3	7
PPIA	A0A0G2K1P0|P10111	Peptidyl-prolyl cis-trans isomerase OS=Rattus norvegicus GN=Ppia PE=1 SV=1|Peptidyl-prolyl cis-trans isomerase A OS=Rattus norvegicus GN=Ppia PE=1 SV=2	1	3	7
ERC2	Q8K3M6	ERC protein 2 OS=Rattus norvegicus GN=Erc2 PE=1 SV=1	1	3	7
VPS35	G3V8A5	Protein Vps35 OS=Rattus norvegicus GN=Vps35 PE=1 SV=1	1	3	7
GANAB	D3ZAN3	Alpha glucosidase 2 alpha neutral subunit (Predicted) OS=Rattus norvegicus GN=Ganab PE=1 SV=1	1	3	7
NEDD4	A0A0G2K0B4|A0A0G2K8P3|Q62940	E3 ubiquitin-protein ligase NEDD4 OS=Rattus norvegicus GN=Nedd4 PE=1 SV=1|E3 ubiquitin-protein ligase NEDD4 OS=Rattus norvegicus GN=Nedd4 PE=1 SV=1|E3 ubiquitin-protein ligase NEDD4 OS=Rattus norvegicus GN=Nedd4 PE=1 SV=1	1	3	7
CAMSAP3	D3ZXQ2	Protein Camsap3 OS=Rattus norvegicus GN=Camsap3 PE=1 SV=2	1	3	7
HYOU1	Q63617|Q6P136	Hypoxia up-regulated protein 1 OS=Rattus norvegicus GN=Hyou1 PE=1 SV=1|Hyou1 protein OS=Rattus norvegicus GN=Hyou1 PE=1 SV=1	1	3	7
USO1	P41542	General vesicular transport factor p115 OS=Rattus norvegicus GN=Uso1 PE=1 SV=1	1	3	7
GPR158	A0A0A0MY13|D4A6L0	Probable G-protein-coupled receptor 158 OS=Rattus norvegicus GN=Gpr158 PE=1 SV=1|Probable G-protein coupled receptor 158 OS=Rattus norvegicus GN=Gpr158 PE=1 SV=1	1	3	7
AMPH	F1LPP0|O08838	Amphiphysin OS=Rattus norvegicus GN=Amph PE=1 SV=3|Amphiphysin OS=Rattus norvegicus GN=Amph PE=1 SV=1	1	3	7
TCP1	P28480	T-complex protein 1 subunit alpha OS=Rattus norvegicus GN=Tcp1 PE=1 SV=1	1	3	7
BIN1	F1LMX1|O08839|O08839-2|O08839-5	Myc box-dependent-interacting protein 1 OS=Rattus norvegicus GN=Bin1 PE=1 SV=2|Myc box-dependent-interacting protein 1 OS=Rattus norvegicus GN=Bin1 PE=1 SV=1|Isoform AMPH2-2 of Myc box-dependent-interacting protein 1 OS=Rattus norvegicus GN=Bin1|Isoform AMPH2-5 of Myc box-dependent-interacting protein 1 OS=Rattus norvegicus GN=Bin1	1	3	7
LARS	Q5PPJ6	Leucyl-tRNA synthetase OS=Rattus norvegicus GN=Lars PE=1 SV=1	1	3	7
CAP2	P52481	Adenylyl cyclase-associated protein 2 OS=Rattus norvegicus GN=Cap2 PE=1 SV=1	1	3	7
RPS2	A0A0U1RVI9|P27952	Protein RGD1562399 OS=Rattus norvegicus GN=Rps2-ps6 PE=3 SV=1|40S ribosomal protein S2 OS=Rattus norvegicus GN=Rps2 PE=1 SV=1	1	3	7
MTHFD1	G3V6S5	C-1-tetrahydrofolate synthase, cytoplasmic OS=Rattus norvegicus GN=Mthfd1 PE=1 SV=1	1	3	7
ACTR2	Q5M7U6	Actin-related protein 2 OS=Rattus norvegicus GN=Actr2 PE=2 SV=1	1	3	7
CLIP2	G3V949	CAP-Gly domain-containing linker protein 2 OS=Rattus norvegicus GN=Clip2 PE=1 SV=1	1	3	7
CFL1	P45592	Cofilin-1 OS=Rattus norvegicus GN=Cfl1 PE=1 SV=3	1	3	7
DLG2	F1M907|Q63622|Q63622-2|Q63622-3|Q63622-4	Disks large homolog 2 OS=Rattus norvegicus GN=Dlg2 PE=1 SV=3|Disks large homolog 2 OS=Rattus norvegicus GN=Dlg2 PE=1 SV=1|Isoform 2 of Disks large homolog 2 OS=Rattus norvegicus GN=Dlg2|Isoform 3 of Disks large homolog 2 OS=Rattus norvegicus GN=Dlg2|Isoform 4 of Disks large homolog 2 OS=Rattus norvegicus GN=Dlg2	1	3	7
DDX5	Q6AYI1	DEAD (Asp-Glu-Ala-Asp) box polypeptide 5 OS=Rattus norvegicus GN=Ddx5 PE=1 SV=1	1	3	7
TUFM	P85834	Elongation factor Tu, mitochondrial OS=Rattus norvegicus GN=Tufm PE=1 SV=1	1	3	7
PPP1R9B	O35274	Neurabin-2 OS=Rattus norvegicus GN=Ppp1r9b PE=1 SV=1	1	3	7
SLC8A2	A0A0G2JZK7|F1M9A2|P48768	Sodium/calcium exchanger 2 OS=Rattus norvegicus GN=Slc8a2 PE=3 SV=1|Sodium/calcium exchanger 2 OS=Rattus norvegicus GN=Slc8a2 PE=3 SV=3|Sodium/calcium exchanger 2 OS=Rattus norvegicus GN=Slc8a2 PE=1 SV=1	1	3	7
GPHN	Q03555-3|Q03555-4|Q03555-6	Isoform 2 of Gephyrin OS=Rattus norvegicus GN=Gphn|Isoform 3 of Gephyrin OS=Rattus norvegicus GN=Gphn|Isoform 5 of Gephyrin OS=Rattus norvegicus GN=Gphn	1	3	7
COX4I1	P10888	Cytochrome c oxidase subunit 4 isoform 1, mitochondrial OS=Rattus norvegicus GN=Cox4i1 PE=1 SV=1	1	3	7
PDIA4	G3V6T7|P38659	Protein disulfide-isomerase A4 OS=Rattus norvegicus GN=Pdia4 PE=1 SV=1|Protein disulfide-isomerase A4 OS=Rattus norvegicus GN=Pdia4 PE=1 SV=2	1	3	7
EEF1A2	P62632	Elongation factor 1-alpha 2 OS=Rattus norvegicus GN=Eef1a2 PE=1 SV=1	1	3	6
SFXN5	Q8CFD0	Sideroflexin-5 OS=Rattus norvegicus GN=Sfxn5 PE=2 SV=1	1	3	6
GPS1	A0A0G2JT06	COP9 signalosome complex subunit 1 OS=Rattus norvegicus GN=Gps1 PE=1 SV=1	1	3	6
LOC100360491|RPL13	D3ZRM9|P41123	60S ribosomal protein L13 OS=Rattus norvegicus GN=LOC100360491 PE=3 SV=1|60S ribosomal protein L13 OS=Rattus norvegicus GN=Rpl13 PE=1 SV=2	1	3	6
AKR1A1	P51635	Alcohol dehydrogenase [NADP(+)] OS=Rattus norvegicus GN=Akr1a1 PE=1 SV=2	1	3	6
DCLK2	E9PSS1|Q5MPA9|Q5MPA9-2	Serine/threonine-protein kinase DCLK2 OS=Rattus norvegicus GN=Dclk2 PE=1 SV=3|Serine/threonine-protein kinase DCLK2 OS=Rattus norvegicus GN=Dclk2 PE=1 SV=2|Isoform 2 of Serine/threonine-protein kinase DCLK2 OS=Rattus norvegicus GN=Dclk2	1	3	6
HADHB	Q60587	Trifunctional enzyme subunit beta, mitochondrial OS=Rattus norvegicus GN=Hadhb PE=1 SV=1	1	3	6
PHGDH	O08651	D-3-phosphoglycerate dehydrogenase OS=Rattus norvegicus GN=Phgdh PE=1 SV=3	1	3	6
CAPZB	A0A0G2JYB1|Q5XI32	F-actin-capping protein subunit beta OS=Rattus norvegicus GN=Capzb PE=1 SV=1|F-actin-capping protein subunit beta OS=Rattus norvegicus GN=Capzb PE=1 SV=1	1	3	6
HIST1H4B	P62804|P62804-2	Histone H4 OS=Rattus norvegicus GN=Hist1h4b PE=1 SV=2|Isoform OGP precursor of Histone H4 OS=Rattus norvegicus GN=Hist1h4b	1	3	6
ARHGAP39	F1LR18	Rho GTPase-activating protein 39 OS=Rattus norvegicus GN=Arhgap39 PE=1 SV=1	1	3	6
EHD3	A0A0G2JTH6|Q8R491	EH domain-containing protein 3 OS=Rattus norvegicus GN=Ehd3 PE=1 SV=1|EH domain-containing protein 3 OS=Rattus norvegicus GN=Ehd3 PE=1 SV=2	1	3	6
SND1	Q66X93	Staphylococcal nuclease domain-containing protein 1 OS=Rattus norvegicus GN=Snd1 PE=1 SV=1	1	3	6
ADD2	F8WFS9|Q05764	Beta-adducin OS=Rattus norvegicus GN=Add2 PE=1 SV=1|Beta-adducin OS=Rattus norvegicus GN=Add2 PE=1 SV=4	1	3	6
LRRC7	F1M4K6|P70587|P70587-2|P70587-4	Leucine-rich repeat-containing protein 7 OS=Rattus norvegicus GN=Lrrc7 PE=1 SV=3|Leucine-rich repeat-containing protein 7 OS=Rattus norvegicus GN=Lrrc7 PE=1 SV=2|Isoform 2 of Leucine-rich repeat-containing protein 7 OS=Rattus norvegicus GN=Lrrc7|Isoform 4 of Leucine-rich repeat-containing protein 7 OS=Rattus norvegicus GN=Lrrc7	1	3	6
RPN1	P07153|Q6P7A7	Dolichyl-diphosphooligosaccharide--protein glycosyltransferase subunit 1 OS=Rattus norvegicus GN=Rpn1 PE=2 SV=1|Dolichyl-diphosphooligosaccharide--protein glycosyltransferase subunit 1 OS=Rattus norvegicus GN=Rpn1 PE=1 SV=1	1	3	6
ANKS1B	F1M2J2|P0C6S7|P0C6S7-3	Ankyrin repeat and sterile alpha motif domain-containing protein 1B OS=Rattus norvegicus GN=Anks1b PE=1 SV=3|Ankyrin repeat and sterile alpha motif domain-containing protein 1B OS=Rattus norvegicus GN=Anks1b PE=1 SV=1|Isoform 3 of Ankyrin repeat and sterile alpha motif domain-containing protein 1B OS=Rattus norvegicus GN=Anks1b	1	3	6
ACTR3	A0A0G2K1C0|Q4V7C7	Actin-related protein 3 OS=Rattus norvegicus GN=Actr3 PE=1 SV=1|Actin-related protein 3 OS=Rattus norvegicus GN=Actr3 PE=1 SV=1	1	3	6
GPD2	A0A0G2K0Z7|P35571	Glycerol-3-phosphate dehydrogenase, mitochondrial OS=Rattus norvegicus GN=Gpd2 PE=1 SV=1|Glycerol-3-phosphate dehydrogenase, mitochondrial OS=Rattus norvegicus GN=Gpd2 PE=1 SV=1	1	3	6
SARS	A0A0G2JZG7|Q6P799	Serine--tRNA ligase, cytoplasmic OS=Rattus norvegicus GN=Sars PE=1 SV=1|Serine--tRNA ligase, cytoplasmic OS=Rattus norvegicus GN=Sars PE=1 SV=3	1	3	6
PC	A0A0G2JTL5|P52873	Pyruvate carboxylase, mitochondrial OS=Rattus norvegicus GN=Pc PE=1 SV=1|Pyruvate carboxylase, mitochondrial OS=Rattus norvegicus GN=Pc PE=1 SV=2	1	3	6
GRIN2B	G3V746|Q00960	Glutamate receptor ionotropic, NMDA 2B OS=Rattus norvegicus GN=Grin2b PE=1 SV=1|Glutamate receptor ionotropic, NMDA 2B OS=Rattus norvegicus GN=Grin2b PE=1 SV=1	1	3	6
EZR	A0A0G2K890|P31977	Ezrin OS=Rattus norvegicus GN=Ezr PE=1 SV=1|Ezrin OS=Rattus norvegicus GN=Ezr PE=1 SV=3	1	3	6
PSAT1	A0A0G2K931|E9PSV5	Phosphoserine aminotransferase OS=Rattus norvegicus GN=Psat1 PE=1 SV=1|Phosphoserine aminotransferase OS=Rattus norvegicus GN=Psat1 PE=1 SV=2	1	3	6
DPP6	F1LMR7|P46101|P46101-2	Dipeptidyl aminopeptidase-like protein 6 OS=Rattus norvegicus GN=Dpp6 PE=4 SV=2|Dipeptidyl aminopeptidase-like protein 6 OS=Rattus norvegicus GN=Dpp6 PE=1 SV=1|Isoform DPPX-S of Dipeptidyl aminopeptidase-like protein 6 OS=Rattus norvegicus GN=Dpp6	1	3	6
DDX17	A0A096MIX2|E9PT29	DEAD (Asp-Glu-Ala-Asp) box polypeptide 17, isoform CRA_a OS=Rattus norvegicus GN=Ddx17 PE=1 SV=1|Protein Ddx17 OS=Rattus norvegicus GN=Ddx17 PE=1 SV=3	1	3	6
NAPG	A0A0G2K350|D4A0E2	Protein Napg OS=Rattus norvegicus GN=Napg PE=1 SV=1|Protein Napg OS=Rattus norvegicus GN=Napg PE=1 SV=1	1	3	6
KIF5B	Q2PQA9	Kinesin-1 heavy chain OS=Rattus norvegicus GN=Kif5b PE=1 SV=1	1	3	6
RASAL1	D3ZHY9	Protein Rasal1 OS=Rattus norvegicus GN=Rasal1 PE=4 SV=2	1	3	6
RPSA	P38983	40S ribosomal protein SA OS=Rattus norvegicus GN=Rpsa PE=1 SV=3	1	3	6
PDXP	B2GV79|M0R416|Q8VD52	Pdxp protein OS=Rattus norvegicus GN=Pdxp PE=1 SV=1|Pyridoxal phosphate phosphatase OS=Rattus norvegicus GN=Pdxp PE=1 SV=1|Pyridoxal phosphate phosphatase OS=Rattus norvegicus GN=Pdxp PE=1 SV=2	1	3	6
IDH2	A0A0G2JUF6|P56574	Isocitrate dehydrogenase [NADP] OS=Rattus norvegicus GN=Idh2 PE=1 SV=1|Isocitrate dehydrogenase [NADP], mitochondrial OS=Rattus norvegicus GN=Idh2 PE=1 SV=2	1	3	6
SGIP1	F1M1Y0|P0DJJ3	SH3-containing GRB2-like protein 3-interacting protein 1 OS=Rattus norvegicus GN=Sgip1 PE=1 SV=3|SH3-containing GRB2-like protein 3-interacting protein 1 OS=Rattus norvegicus GN=Sgip1 PE=1 SV=1	1	3	6
IPO9	D4A857	Importin 9 (Predicted) OS=Rattus norvegicus GN=Ipo9 PE=1 SV=2	1	3	6
LOC100911576|HNRNPC	A0A0G2K7B3|A0A140TAI3|G3V9R8	Heterogeneous nuclear ribonucleoprotein C OS=Rattus norvegicus GN=LOC100911576 PE=1 SV=1|Heterogeneous nuclear ribonucleoprotein C OS=Rattus norvegicus GN=Hnrnpc PE=1 SV=1|Heterogeneous nuclear ribonucleoprotein C OS=Rattus norvegicus GN=Hnrnpc PE=1 SV=2	1	3	6
SLC17A7	Q62634	Vesicular glutamate transporter 1 OS=Rattus norvegicus GN=Slc17a7 PE=1 SV=1	1	3	6
TARS	A0A0G2K9V6|Q5XHY5	Threonine--tRNA ligase, cytoplasmic OS=Rattus norvegicus GN=Tars PE=1 SV=1|Threonine--tRNA ligase, cytoplasmic OS=Rattus norvegicus GN=Tars PE=1 SV=1	1	3	6
CDC37	A0A140TAG9|Q63692	Hsp90 co-chaperone Cdc37 OS=Rattus norvegicus GN=Cdc37 PE=1 SV=1|Hsp90 co-chaperone Cdc37 OS=Rattus norvegicus GN=Cdc37 PE=1 SV=2	1	3	6
APOE	A0A0G2K151|P02650	Apolipoprotein E OS=Rattus norvegicus GN=Apoe PE=1 SV=1|Apolipoprotein E OS=Rattus norvegicus GN=Apoe PE=1 SV=2	1	3	6
DBNL	Q9JHL4|Q9JHL4-2|Q9JHL4-3	Drebrin-like protein OS=Rattus norvegicus GN=Dbnl PE=1 SV=1|Isoform 2 of Drebrin-like protein OS=Rattus norvegicus GN=Dbnl|Isoform 3 of Drebrin-like protein OS=Rattus norvegicus GN=Dbnl	1	3	6
NPTX1	A0A0H2UHC1|P47971	Neuronal pentraxin-1 OS=Rattus norvegicus GN=Nptx1 PE=4 SV=1|Neuronal pentraxin-1 OS=Rattus norvegicus GN=Nptx1 PE=1 SV=1	1	3	6
PCDH1	A0A0G2K6T9	Protein Pcdh1 OS=Rattus norvegicus GN=Pcdh1 PE=1 SV=1	1	3	6
LOC103690005	Q1RP74	Protein LOC103690005 OS=Rattus norvegicus GN=LOC103690005 PE=1 SV=1	1	3	6
GRIA1	P19490	Glutamate receptor 1 OS=Rattus norvegicus GN=Gria1 PE=1 SV=2	1	3	6
CAP1	Q08163	Adenylyl cyclase-associated protein 1 OS=Rattus norvegicus GN=Cap1 PE=1 SV=3	1	3	6
SHISA6	D4A4M0	Protein Shisa6 OS=Rattus norvegicus GN=Shisa6 PE=1 SV=3	1	3	6
ANXA5	P14668|Q66HH8	Annexin A5 OS=Rattus norvegicus GN=Anxa5 PE=1 SV=3|Annexin OS=Rattus norvegicus GN=Anxa5 PE=1 SV=1	1	3	6
ATP6V1H	A0A0G2K9J2	Protein Atp6v1h OS=Rattus norvegicus GN=Atp6v1h PE=1 SV=1	1	3	6
TRAP1	Q5XHZ0	Heat shock protein 75 kDa, mitochondrial OS=Rattus norvegicus GN=Trap1 PE=1 SV=1	1	3	6
ICAM5	D4A435	Protein Icam5 OS=Rattus norvegicus GN=Icam5 PE=4 SV=1	1	3	6
GNAZ	P19627	Guanine nucleotide-binding protein G(z) subunit alpha OS=Rattus norvegicus GN=Gnaz PE=2 SV=3	1	3	6
MYO6	D4A5I9	Protein Myo6 OS=Rattus norvegicus GN=Myo6 PE=1 SV=3	1	3	6
PTPN11	P41499|P41499-2	Tyrosine-protein phosphatase non-receptor type 11 OS=Rattus norvegicus GN=Ptpn11 PE=1 SV=4|Isoform 2 of Tyrosine-protein phosphatase non-receptor type 11 OS=Rattus norvegicus GN=Ptpn11	1	3	6
AHSA1	B0BN63	LOC681996 protein OS=Rattus norvegicus GN=Ahsa1 PE=1 SV=1	1	3	6
OLA1	A0JPJ7	Obg-like ATPase 1 OS=Rattus norvegicus GN=Ola1 PE=2 SV=1	1	3	6
PSMC2	G3V7L6	26S protease regulatory subunit 7 OS=Rattus norvegicus GN=Psmc2 PE=1 SV=1	1	3	6
PSD3	D3ZUW0	Protein Psd3 OS=Rattus norvegicus GN=Psd3 PE=1 SV=2	1	3	6
ACOT9	Q5U2X8	Acyl-CoA thioesterase 9 OS=Rattus norvegicus GN=Acot9 PE=1 SV=1	1	3	6
NCAN	G3V8R2|P55067	Neurocan core protein OS=Rattus norvegicus GN=Ncan PE=4 SV=1|Neurocan core protein OS=Rattus norvegicus GN=Ncan PE=1 SV=1	1	3	6
ARHGDIA	Q5XI73	Rho GDP-dissociation inhibitor 1 OS=Rattus norvegicus GN=Arhgdia PE=1 SV=1	1	3	6
RBMX	Q4V898	RNA-binding motif protein, X chromosome OS=Rattus norvegicus GN=Rbmx PE=1 SV=1	1	3	6
WASF1	Q5BJU7	Wiskott-Aldrich syndrome protein family member 1 OS=Rattus norvegicus GN=Wasf1 PE=1 SV=1	1	3	6
PIP5K1C	F1M8H6	Phosphatidylinositol 4-phosphate 5-kinase type-1 gamma OS=Rattus norvegicus GN=Pip5k1c PE=1 SV=1	1	3	6
FAM49B	B2GUZ9	Fam49b protein OS=Rattus norvegicus GN=Fam49b PE=1 SV=1	1	3	6
JUP	Q6P0K8	Junction plakoglobin OS=Rattus norvegicus GN=Jup PE=1 SV=1	1	3	6
SEC23A	A0A0G2JZM2|B5DFC3	Protein Sec23a OS=Rattus norvegicus GN=Sec23a PE=1 SV=1|Protein Sec23a OS=Rattus norvegicus GN=Sec23a PE=1 SV=1	1	3	6
IQSEC1	A0A0G2JUG7	Protein Iqsec1 OS=Rattus norvegicus GN=Iqsec1 PE=1 SV=1	1	3	6
CASK	A0A0G2K2L8|Q62915	Peripheral plasma membrane protein CASK OS=Rattus norvegicus GN=Cask PE=1 SV=1|Peripheral plasma membrane protein CASK OS=Rattus norvegicus GN=Cask PE=1 SV=1	1	3	6
MAPRE2	A0A096MJL2	Microtubule-associated protein RP/EB family member 2 (Fragment) OS=Rattus norvegicus GN=Mapre2 PE=1 SV=1	1	3	6
KPNB1	F2Z3Q8|P52296	Importin subunit beta-1 OS=Rattus norvegicus GN=Kpnb1 PE=1 SV=1|Importin subunit beta-1 OS=Rattus norvegicus GN=Kpnb1 PE=1 SV=1	1	3	6
RPL4	Q6P3V9	60S ribosomal protein L4 OS=Rattus norvegicus GN=Rpl4 PE=1 SV=1	1	3	6
SDHA	Q920L2	Succinate dehydrogenase [ubiquinone] flavoprotein subunit, mitochondrial OS=Rattus norvegicus GN=Sdha PE=1 SV=1	1	3	6
IVD	P12007	Isovaleryl-CoA dehydrogenase, mitochondrial OS=Rattus norvegicus GN=Ivd PE=1 SV=2	1	3	6
ARPC2	A0A0G2K9A2|P85970	Actin related protein 2/3 complex, subunit 2 (Predicted), isoform CRA_a OS=Rattus norvegicus GN=Arpc2 PE=1 SV=1|Actin-related protein 2/3 complex subunit 2 OS=Rattus norvegicus GN=Arpc2 PE=1 SV=1	1	3	6
D3ZPL5|D3ZU22|RPL7A	D3ZPL5|D3ZU22|F1M013|P62425	Uncharacterized protein OS=Rattus norvegicus PE=4 SV=2|Uncharacterized protein OS=Rattus norvegicus PE=4 SV=1|60S ribosomal protein L7a OS=Rattus norvegicus GN=Rpl7a PE=4 SV=2|60S ribosomal protein L7a OS=Rattus norvegicus GN=Rpl7a PE=1 SV=2	1	3	6
SNRNP200	F1LNJ2|M3ZCQ2	U5 small nuclear ribonucleoprotein 200 kDa helicase OS=Rattus norvegicus GN=Snrnp200 PE=1 SV=1|U5 small nuclear ribonucleoprotein 200 kDa helicase OS=Rattus norvegicus GN=Snrnp200 PE=1 SV=1	1	3	6
LOC100911440	A0A0G2K5L2	Protein LOC100911440 OS=Rattus norvegicus GN=LOC100911440 PE=1 SV=1	1	3	6
YWHAQ	P68255	14-3-3 protein theta OS=Rattus norvegicus GN=Ywhaq PE=1 SV=1	1	3	6
ADCY9	M0R5U4	Adenylate cyclase 9 (Predicted), isoform CRA_b OS=Rattus norvegicus GN=Adcy9 PE=1 SV=2	1	3	6
SYT1	P21707	Synaptotagmin-1 OS=Rattus norvegicus GN=Syt1 PE=1 SV=3	1	3	6
FLNA	C0JPT7	Filamin alpha OS=Rattus norvegicus GN=Flna PE=1 SV=1	1	3	6
HUWE1	A0A0G2JVW5	E3 ubiquitin-protein ligase HUWE1 OS=Rattus norvegicus GN=Huwe1 PE=1 SV=1	1	3	6
SCN2A	P04775	Sodium channel protein type 2 subunit alpha OS=Rattus norvegicus GN=Scn2a PE=1 SV=1	1	3	6
WDR47	G3V9M3	Protein Wdr47 OS=Rattus norvegicus GN=Wdr47 PE=1 SV=1	1	3	6
FARP1	F1LYQ8	FERM, RhoGEF and pleckstrin domain-containing protein 1 OS=Rattus norvegicus GN=Farp1 PE=1 SV=2	1	3	6
KHDRBS1	Q91V33	KH domain-containing, RNA-binding, signal transduction-associated protein 1 OS=Rattus norvegicus GN=Khdrbs1 PE=1 SV=1	1	3	6
ATP2B3	A0A0G2K9Q6|Q64568|Q64568-10|Q64568-11|Q64568-12|Q64568-2|Q64568-3|Q64568-4|Q64568-5|Q64568-6|Q64568-7|Q64568-8|Q64568-9	Calcium-transporting ATPase OS=Rattus norvegicus GN=Atp2b3 PE=1 SV=1|Plasma membrane calcium-transporting ATPase 3 OS=Rattus norvegicus GN=Atp2b3 PE=1 SV=2|Isoform ZE of Plasma membrane calcium-transporting ATPase 3 OS=Rattus norvegicus GN=Atp2b3|Isoform XF of Plasma membrane calcium-transporting ATPase 3 OS=Rattus norvegicus GN=Atp2b3|Isoform ZF of Plasma membrane calcium-transporting ATPase 3 O…	1	3	6
BCAT1	P54690|Q99JD5	Branched-chain-amino-acid aminotransferase, cytosolic OS=Rattus norvegicus GN=Bcat1 PE=1 SV=1|Branched-chain-amino-acid aminotransferase OS=Rattus norvegicus GN=Bcat1 PE=2 SV=1	1	3	5
GIT1	A0A0G2K527|Q9Z272	ARF GTPase-activating protein GIT1 OS=Rattus norvegicus GN=Git1 PE=1 SV=1|ARF GTPase-activating protein GIT1 OS=Rattus norvegicus GN=Git1 PE=1 SV=1	1	3	5
DLG4	P31016	Disks large homolog 4 OS=Rattus norvegicus GN=Dlg4 PE=1 SV=1	1	3	5
RARS	P40329	Arginine--tRNA ligase, cytoplasmic OS=Rattus norvegicus GN=Rars PE=1 SV=2	1	3	5
IDH3B	Q68FX0	Isocitrate dehydrogenase [NAD] subunit beta, mitochondrial OS=Rattus norvegicus GN=Idh3B PE=2 SV=1	1	3	5
HNRNPA3	Q6URK4-2	Isoform 2 of Heterogeneous nuclear ribonucleoprotein A3 OS=Rattus norvegicus GN=Hnrnpa3	1	3	5
SLC25A5	Q09073	ADP/ATP translocase 2 OS=Rattus norvegicus GN=Slc25a5 PE=1 SV=3	1	3	5
STX1A	P32851	Syntaxin-1A OS=Rattus norvegicus GN=Stx1a PE=1 SV=1	1	3	5
CNN3	P37397	Calponin-3 OS=Rattus norvegicus GN=Cnn3 PE=1 SV=1	1	3	5
PSMC1	P62193	26S protease regulatory subunit 4 OS=Rattus norvegicus GN=Psmc1 PE=2 SV=1	1	3	5
EIF3A	Q1JU68	Eukaryotic translation initiation factor 3 subunit A OS=Rattus norvegicus GN=Eif3a PE=2 SV=2	1	3	5
SFXN1	Q6AYS2	Sideroflexin OS=Rattus norvegicus GN=Sfxn1 PE=1 SV=1	1	3	5
PRICKLE2	F1M0J7	Prickle-like 2 (Drosophila) (Predicted) OS=Rattus norvegicus GN=Prickle2 PE=1 SV=2	1	3	5
RYR2	B0LPN4|F1LS89	Ryanodine receptor 2 OS=Rattus norvegicus GN=Ryr2 PE=1 SV=2|Ryanodine receptor 2 OS=Rattus norvegicus GN=Ryr2 PE=1 SV=3	1	3	5
VDAC3	A0A0G2JSR0|Q9R1Z0|Q9R1Z0-2	Voltage-dependent anion-selective channel protein 3 OS=Rattus norvegicus GN=Vdac3 PE=1 SV=1|Voltage-dependent anion-selective channel protein 3 OS=Rattus norvegicus GN=Vdac3 PE=1 SV=2|Isoform 2 of Voltage-dependent anion-selective channel protein 3 OS=Rattus norvegicus GN=Vdac3	1	3	5
ACAD9	B1WC61	Acad9 protein OS=Rattus norvegicus GN=Acad9 PE=1 SV=1	1	3	5
DYNC1LI2	Q5D023	Cytoplasmic dynein 1 light intermediate chain 2 OS=Rattus norvegicus GN=Dync1li2 PE=1 SV=1	1	3	5
COTL1	B0BNA5	Coactosin-like protein OS=Rattus norvegicus GN=Cotl1 PE=1 SV=1	1	3	5
ADAP1	O88768	ArfGAP with dual PH domains 1 OS=Rattus norvegicus GN=Adap1 PE=2 SV=1	1	3	5
LOC102549061|HIST1H2BO|HIST1H2BD|HIST1H2BQ|HIST1H2BL|Q00715	A0A0G2JXE0|A0A0G2JXI9|D3ZNH4|D3ZWM5|G3V8B3|M0R4L7|Q00715	Histone H2B OS=Rattus norvegicus GN=LOC102549061 PE=3 SV=1|Histone H2B OS=Rattus norvegicus GN=Hist1h2bo PE=3 SV=1|Histone H2B OS=Rattus norvegicus GN=Hist1h2bo PE=3 SV=1|Histone H2B OS=Rattus norvegicus GN=Hist1h2bd PE=3 SV=2|Histone H2B OS=Rattus norvegicus GN=Hist1h2bq PE=3 SV=1|Histone H2B OS=Rattus norvegicus GN=Hist1h2bl PE=3 SV=1|Histone H2B type 1 OS=Rattus norvegicus PE=1 SV=2	1	3	5
RTN1	Q64548-2	Isoform RTN1-S of Reticulon-1 OS=Rattus norvegicus GN=Rtn1	1	3	5
SYNCRIP	M0R735	Heterogeneous nuclear ribonucleoprotein Q OS=Rattus norvegicus GN=Syncrip PE=1 SV=2	1	3	5
RPL3	P21531	60S ribosomal protein L3 OS=Rattus norvegicus GN=Rpl3 PE=1 SV=3	1	3	5
PSMC4	Q63570	26S protease regulatory subunit 6B OS=Rattus norvegicus GN=Psmc4 PE=1 SV=1	1	3	5
XPNPEP1	A0A0G2JV31|O54975	X-prolyl aminopeptidase (Aminopeptidase P) 1, soluble, isoform CRA_a OS=Rattus norvegicus GN=Xpnpep1 PE=1 SV=1|Xaa-Pro aminopeptidase 1 OS=Rattus norvegicus GN=Xpnpep1 PE=1 SV=1	1	3	5
KIF1A	F1M4A4	Protein Kif1a OS=Rattus norvegicus GN=Kif1a PE=1 SV=3	1	3	5
PLPPR4	G3V864|Q7TMB7	RCG28720 OS=Rattus norvegicus GN=Plppr4 PE=1 SV=1|Phospholipid phosphatase-related protein type 4 OS=Rattus norvegicus GN=Plppr4 PE=1 SV=1	1	3	5
ATP6V0D1	Q5M7T6	ATPase, H+ transporting, lysosomal 38kDa, V0 subunit d1 OS=Rattus norvegicus GN=Atp6v0d1 PE=1 SV=1	1	3	5
KIF1B|PGD	A0A0G2K7Q8|P85968	6-phosphogluconate dehydrogenase, decarboxylating OS=Rattus norvegicus GN=Kif1b PE=1 SV=1|6-phosphogluconate dehydrogenase, decarboxylating OS=Rattus norvegicus GN=Pgd PE=1 SV=1	1	3	5
DDX1	Q641Y8	ATP-dependent RNA helicase DDX1 OS=Rattus norvegicus GN=Ddx1 PE=1 SV=1	1	3	5
NFASC	D3ZNW5|D3ZW56|P97685-2|P97685-3	Neurofascin OS=Rattus norvegicus GN=Nfasc PE=1 SV=3|Neurofascin OS=Rattus norvegicus GN=Nfasc PE=1 SV=3|Isoform 2 of Neurofascin OS=Rattus norvegicus GN=Nfasc|Isoform 3 of Neurofascin OS=Rattus norvegicus GN=Nfasc	1	3	5
ATAT1	A0A0G2K9K5|Q6MG11	Alpha-tubulin N-acetyltransferase 1 OS=Rattus norvegicus GN=Atat1 PE=1 SV=1|Alpha-tubulin N-acetyltransferase 1 OS=Rattus norvegicus GN=Atat1 PE=1 SV=1	1	3	5
MAOA	G3V9Z3|P21396	Amine oxidase [flavin-containing] OS=Rattus norvegicus GN=Maoa PE=1 SV=1|Amine oxidase [flavin-containing] A OS=Rattus norvegicus GN=Maoa PE=1 SV=1	1	3	5
VDAC2	P81155	Voltage-dependent anion-selective channel protein 2 OS=Rattus norvegicus GN=Vdac2 PE=1 SV=2	1	3	5
SNX27	G3V8U4|M0RBS9|Q8K4V4|Q8K4V4-2	Sorting nexin family member 27, isoform CRA_b OS=Rattus norvegicus GN=Snx27 PE=1 SV=3|Sorting nexin family member 27, isoform CRA_a OS=Rattus norvegicus GN=Snx27 PE=1 SV=1|Sorting nexin-27 OS=Rattus norvegicus GN=Snx27 PE=1 SV=2|Isoform 2 of Sorting nexin-27 OS=Rattus norvegicus GN=Snx27	1	3	5
UGGT1	Q9JLA3	UDP-glucose:glycoprotein glucosyltransferase 1 OS=Rattus norvegicus GN=Uggt1 PE=1 SV=2	1	3	5
NRCAM	A0A0G2K3Q5|Q6PW34	Neuronal cell adhesion molecule OS=Rattus norvegicus GN=Nrcam PE=1 SV=1|Neuronal cell adhesion molecule OS=Rattus norvegicus GN=Nrcam PE=1 SV=1	1	3	5
RIMS1	A0A0G2JT77|A0A0G2K708|A0A0G2KA18|F1LYS1|Q9JIR4|Q9JIR4-2	Regulating synaptic membrane exocytosis protein 1 OS=Rattus norvegicus GN=Rims1 PE=1 SV=1|Regulating synaptic membrane exocytosis protein 1 OS=Rattus norvegicus GN=Rims1 PE=1 SV=1|Regulating synaptic membrane exocytosis protein 1 OS=Rattus norvegicus GN=Rims1 PE=1 SV=1|Regulating synaptic membrane exocytosis protein 1 OS=Rattus norvegicus GN=Rims1 PE=1 SV=3|Regulating synaptic membrane exocytosis…	1	3	5
LOC100364509|RPS9	D3ZV50|P29314	Protein LOC100364509 OS=Rattus norvegicus GN=LOC100364509 PE=1 SV=1|40S ribosomal protein S9 OS=Rattus norvegicus GN=Rps9 PE=1 SV=4	1	3	5
PHYHIPL	Q6AYN4	Phytanoyl-CoA hydroxylase-interacting protein-like OS=Rattus norvegicus GN=Phyhipl PE=1 SV=2	1	3	5
PCYOX1	Q99ML5	Prenylcysteine oxidase OS=Rattus norvegicus GN=Pcyox1 PE=1 SV=1	1	3	5
LIN7C	Q792I0	Protein lin-7 homolog C OS=Rattus norvegicus GN=Lin7c PE=1 SV=1	1	3	5
NDUFA2	D3ZS58	NADH dehydrogenase [ubiquinone] 1 alpha subcomplex subunit 2 OS=Rattus norvegicus GN=Ndufa2 PE=1 SV=1	1	3	5
PLP1	P60203	Myelin proteolipid protein OS=Rattus norvegicus GN=Plp1 PE=1 SV=2	1	3	5
PSMD3	Q5U2S7	Proteasome (Prosome, macropain) 26S subunit, non-ATPase, 3 OS=Rattus norvegicus GN=Psmd3 PE=1 SV=1	1	3	5
SCAMP1	A0A0G2JY82|A0A0G2K1I6|P56603	Secretory carrier-associated membrane protein 1 OS=Rattus norvegicus GN=Scamp1 PE=1 SV=1|Secretory carrier membrane protein 1 OS=Rattus norvegicus GN=Scamp1 PE=1 SV=1|Secretory carrier-associated membrane protein 1 OS=Rattus norvegicus GN=Scamp1 PE=1 SV=1	1	3	5
IGSF8	A0A140TAA1	Immunoglobulin superfamily, member 8, isoform CRA_b OS=Rattus norvegicus GN=Igsf8 PE=1 SV=1	1	3	5
CTBP1	A0A0H2UI20|F7FG31|Q9Z2F5	C-terminal-binding protein 1 OS=Rattus norvegicus GN=Ctbp1 PE=1 SV=1|C-terminal-binding protein 1 OS=Rattus norvegicus GN=Ctbp1 PE=1 SV=1|C-terminal-binding protein 1 OS=Rattus norvegicus GN=Ctbp1 PE=1 SV=3	1	3	5
EIF4A2	Q5RKI1	Eukaryotic initiation factor 4A-II OS=Rattus norvegicus GN=Eif4a2 PE=1 SV=1	1	3	5
HSD17B4	P97852|Q6IN39	Peroxisomal multifunctional enzyme type 2 OS=Rattus norvegicus GN=Hsd17b4 PE=1 SV=3|Hsd17b4 protein OS=Rattus norvegicus GN=Hsd17b4 PE=1 SV=1	1	3	5
FUBP3	G3V829	Protein Fubp3 OS=Rattus norvegicus GN=Fubp3 PE=1 SV=1	1	3	5
EIF4G1	D3ZU13|D4AD15	Protein Eif4g1 OS=Rattus norvegicus GN=Eif4g1 PE=1 SV=1|Protein Eif4g1 OS=Rattus norvegicus GN=Eif4g1 PE=1 SV=2	1	3	5
PRDX2	A0A0G2JSH9|P35704	Peroxiredoxin-2 OS=Rattus norvegicus GN=Prdx2 PE=1 SV=1|Peroxiredoxin-2 OS=Rattus norvegicus GN=Prdx2 PE=1 SV=3	1	3	5
ALDH2	F1LN88|P11884	Aldehyde dehydrogenase, mitochondrial OS=Rattus norvegicus GN=Aldh2 PE=1 SV=2|Aldehyde dehydrogenase, mitochondrial OS=Rattus norvegicus GN=Aldh2 PE=1 SV=1	1	3	5
PURB	A0A0G2JUX5	Transcriptional activator protein Pur-beta OS=Rattus norvegicus GN=Purb PE=1 SV=1	1	3	5
CAMSAP2	A0A0G2K7K9|D4AEC2	Protein Camsap2 OS=Rattus norvegicus GN=Camsap2 PE=1 SV=1|Protein Camsap2 OS=Rattus norvegicus GN=Camsap2 PE=1 SV=1	1	3	5
ADRBK1	F1LMA4|P26817	Protein-serine/threonine kinase OS=Rattus norvegicus GN=Adrbk1 PE=1 SV=2|Beta-adrenergic receptor kinase 1 OS=Rattus norvegicus GN=Adrbk1 PE=1 SV=1	1	3	5
SLC25A11	G3V6H5	Mitochondrial 2-oxoglutarate/malate carrier protein OS=Rattus norvegicus GN=Slc25a11 PE=1 SV=1	1	3	5
LOC100363782	G3V6H0	Protein LOC100363782 OS=Rattus norvegicus GN=LOC100363782 PE=4 SV=1	1	3	5
CYC1	D3ZFQ8	Cytochrome c-1 (Predicted), isoform CRA_c OS=Rattus norvegicus GN=Cyc1 PE=1 SV=3	1	3	5
NDUFV2	P19234	NADH dehydrogenase [ubiquinone] flavoprotein 2, mitochondrial OS=Rattus norvegicus GN=Ndufv2 PE=1 SV=2	1	3	5
TPP2	Q64560	Tripeptidyl-peptidase 2 OS=Rattus norvegicus GN=Tpp2 PE=2 SV=3	1	3	5
RPS7	B5DEL9|P62083	40S ribosomal protein S7 OS=Rattus norvegicus GN=Rps7 PE=1 SV=1|40S ribosomal protein S7 OS=Rattus norvegicus GN=Rps7 PE=1 SV=1	1	3	5
ATP2B4	D3ZH00|F1LSX8|Q64542|Q64542-2|Q64542-3|Q64542-4	Calcium-transporting ATPase OS=Rattus norvegicus GN=Atp2b4 PE=1 SV=3|Calcium-transporting ATPase OS=Rattus norvegicus GN=Atp2b4 PE=1 SV=3|Plasma membrane calcium-transporting ATPase 4 OS=Rattus norvegicus GN=Atp2b4 PE=1 SV=1|Isoform XA of Plasma membrane calcium-transporting ATPase 4 OS=Rattus norvegicus GN=Atp2b4|Isoform ZA of Plasma membrane calcium-transporting ATPase 4 OS=Rattus norvegicus GN…	1	3	5
CASKIN1	D3ZE17|Q8VHK2	Caskin-1 OS=Rattus norvegicus GN=Caskin1 PE=1 SV=2|Caskin-1 OS=Rattus norvegicus GN=Caskin1 PE=1 SV=1	1	3	5
MAPRE3	Q5XIT1	Microtubule-associated protein RP/EB family member 3 OS=Rattus norvegicus GN=Mapre3 PE=1 SV=1	1	3	5
NAPB	F8WFM2	Beta-soluble NSF attachment protein OS=Rattus norvegicus GN=Napb PE=4 SV=1	1	3	5
MAP2K4	F1LP57	Protein Map2k4 OS=Rattus norvegicus GN=Map2k4 PE=1 SV=3	1	3	5
P56571	P56571	ES1 protein homolog, mitochondrial OS=Rattus norvegicus PE=1 SV=2	1	3	5
AK5	M0R7U1	Protein Ak5 OS=Rattus norvegicus GN=Ak5 PE=1 SV=1	1	3	5
DSP	F1LMV6	Protein Dsp OS=Rattus norvegicus GN=Dsp PE=1 SV=1	1	3	5
HOMER1	A0A0H2UI35|Q9Z214|Q9Z214-2	Homer protein homolog 1 OS=Rattus norvegicus GN=Homer1 PE=1 SV=1|Homer protein homolog 1 OS=Rattus norvegicus GN=Homer1 PE=1 SV=2|Isoform 2 of Homer protein homolog 1 OS=Rattus norvegicus GN=Homer1	1	3	5
UBE2O	F1M403	Protein Ube2o OS=Rattus norvegicus GN=Ube2o PE=1 SV=2	1	3	5
USP14	A0A0G2JVV5|Q5U2N2	Protein Usp14 OS=Rattus norvegicus GN=Usp14 PE=1 SV=1|Protein Usp14 OS=Rattus norvegicus GN=Usp14 PE=1 SV=1	1	3	5
SLC1A4	Q76GL9	Neutral amino acid transporter ASCT1 OS=Rattus norvegicus GN=Slc1a4 PE=1 SV=1	1	3	5
ALG2	G3V6U3	Asparagine-linked glycosylation 2 homolog (Yeast, alpha-1,3-mannosyltransferase), isoform CRA_a OS=Rattus norvegicus GN=Alg2 PE=1 SV=1	1	3	5
NT5DC3	D3ZAI6	Protein Nt5dc3 OS=Rattus norvegicus GN=Nt5dc3 PE=1 SV=2	1	3	5
RPS3	P62909	40S ribosomal protein S3 OS=Rattus norvegicus GN=Rps3 PE=1 SV=1	1	3	5
DNPEP	Q4V8H5	Aspartyl aminopeptidase OS=Rattus norvegicus GN=Dnpep PE=1 SV=1	1	3	5
PPP1R7	Q5HZV9	Protein phosphatase 1 regulatory subunit 7 OS=Rattus norvegicus GN=Ppp1r7 PE=1 SV=1	1	3	5
MPP2	D3ZAA9	Membrane protein, palmitoylated 2 (MAGUK p55 subfamily member 2), isoform CRA_a OS=Rattus norvegicus GN=Mpp2 PE=1 SV=2	1	3	5
ACOT7	F8WG67|Q64559|Q64559-1	Acyl-CoA thioesterase 7, isoform CRA_a OS=Rattus norvegicus GN=Acot7 PE=1 SV=2|Cytosolic acyl coenzyme A thioester hydrolase OS=Rattus norvegicus GN=Acot7 PE=1 SV=4|Isoform 1 of Cytosolic acyl coenzyme A thioester hydrolase OS=Rattus norvegicus GN=Acot7	1	3	5
CNDP2	Q6Q0N1	Cytosolic non-specific dipeptidase OS=Rattus norvegicus GN=Cndp2 PE=1 SV=1	1	3	5
RPH3A	F1LPB9|P47709	Rabphilin-3A OS=Rattus norvegicus GN=Rph3a PE=1 SV=1|Rabphilin-3A OS=Rattus norvegicus GN=Rph3a PE=1 SV=1	1	3	5
NDUFS3	D3ZG43	NADH dehydrogenase (Ubiquinone) Fe-S protein 3 (Predicted), isoform CRA_c OS=Rattus norvegicus GN=Ndufs3 PE=1 SV=1	1	3	5
SLC4A4	A0A0H2UHB7|Q9JI66|Q9JI66-3	Anion exchange protein OS=Rattus norvegicus GN=Slc4a4 PE=1 SV=1|Electrogenic sodium bicarbonate cotransporter 1 OS=Rattus norvegicus GN=Slc4a4 PE=1 SV=1|Isoform 3 of Electrogenic sodium bicarbonate cotransporter 1 OS=Rattus norvegicus GN=Slc4a4	1	3	5
EIF3C	B5DFC8	Eukaryotic translation initiation factor 3 subunit C OS=Rattus norvegicus GN=Eif3c PE=1 SV=1	1	3	5
PHF24	D3ZB78	Protein Phf24 OS=Rattus norvegicus GN=Phf24 PE=1 SV=1	1	3	5
PDHB	A0A0G2KAM3|P49432	Pyruvate dehydrogenase E1 component subunit beta, mitochondrial OS=Rattus norvegicus GN=Pdhb PE=1 SV=1|Pyruvate dehydrogenase E1 component subunit beta, mitochondrial OS=Rattus norvegicus GN=Pdhb PE=1 SV=2	1	3	5
ENO2	P07323	Gamma-enolase OS=Rattus norvegicus GN=Eno2 PE=1 SV=2	1	3	5
FAM120A	D4AB03	Protein Fam120a OS=Rattus norvegicus GN=Fam120a PE=1 SV=2	1	3	5
RAB7A	A0A0G2K930|P09527	Ras-related protein Rab-7a OS=Rattus norvegicus GN=Rab7a PE=1 SV=1|Ras-related protein Rab-7a OS=Rattus norvegicus GN=Rab7a PE=1 SV=2	1	3	5
AK4	Q9WUS0	Adenylate kinase 4, mitochondrial OS=Rattus norvegicus GN=Ak4 PE=2 SV=1	1	3	5
NSFL1C	O35987	NSFL1 cofactor p47 OS=Rattus norvegicus GN=Nsfl1c PE=1 SV=1	1	3	5
HDLBP	Q3KRF2|Q9Z1A6	High density lipoprotein binding protein (Vigilin) OS=Rattus norvegicus GN=Hdlbp PE=1 SV=1|Vigilin OS=Rattus norvegicus GN=Hdlbp PE=1 SV=1	1	3	5
DLG3	A0A096MJ42|A0A0G2K0Y9|Q62936|Q62936-2	Disks large homolog 3 OS=Rattus norvegicus GN=Dlg3 PE=1 SV=1|Disks large homolog 3 OS=Rattus norvegicus GN=Dlg3 PE=1 SV=1|Disks large homolog 3 OS=Rattus norvegicus GN=Dlg3 PE=1 SV=1|Isoform Short of Disks large homolog 3 OS=Rattus norvegicus GN=Dlg3	1	3	5
DYNC1LI1	G3V7G0|Q9QXU8	Cytoplasmic dynein 1 light intermediate chain 1 OS=Rattus norvegicus GN=Dync1li1 PE=1 SV=1|Cytoplasmic dynein 1 light intermediate chain 1 OS=Rattus norvegicus GN=Dync1li1 PE=1 SV=1	1	3	5
PRKAR2A	A0A0G2K405|G3V8Q6|P12368	cAMP-dependent protein kinase type II-alpha regulatory subunit OS=Rattus norvegicus GN=Prkar2a PE=1 SV=1|Protein kinase, cAMP-dependent, regulatory, type 2, alpha, isoform CRA_a OS=Rattus norvegicus GN=Prkar2a PE=1 SV=1|cAMP-dependent protein kinase type II-alpha regulatory subunit OS=Rattus norvegicus GN=Prkar2a PE=1 SV=3	1	3	5
GNA11	G3V6Q6|Q9JID2	Guanine nucleotide binding protein, alpha 11 OS=Rattus norvegicus GN=Gna11 PE=1 SV=1|Guanine nucleotide-binding protein subunit alpha-11 OS=Rattus norvegicus GN=Gna11 PE=2 SV=1	1	3	5
GSN	Q68FP1|Q68FP1-2	Gelsolin OS=Rattus norvegicus GN=Gsn PE=1 SV=1|Isoform 2 of Gelsolin OS=Rattus norvegicus GN=Gsn	1	3	5
EXOC4	M0R649|M0RBF8|Q62824	Exocyst complex component 4 OS=Rattus norvegicus GN=Exoc4 PE=1 SV=2|Exocyst complex component 4 OS=Rattus norvegicus GN=Exoc4 PE=1 SV=2|Exocyst complex component 4 OS=Rattus norvegicus GN=Exoc4 PE=1 SV=1	1	3	5
DLGAP4	G3V927|P97839	Discs, large homolog-associated protein 4 (Drosophila) OS=Rattus norvegicus GN=Dlgap4 PE=1 SV=1|Disks large-associated protein 4 OS=Rattus norvegicus GN=Dlgap4 PE=1 SV=1	1	3	5
YWHAB	P35213	14-3-3 protein beta/alpha OS=Rattus norvegicus GN=Ywhab PE=1 SV=3	1	3	5
CACNG8	F1M7K7|Q8VHW5	Voltage-dependent calcium channel gamma subunit OS=Rattus norvegicus GN=Cacng8 PE=1 SV=1|Voltage-dependent calcium channel gamma-8 subunit OS=Rattus norvegicus GN=Cacng8 PE=1 SV=1	1	3	5
PSMD2	Q4FZT9	26S proteasome non-ATPase regulatory subunit 2 OS=Rattus norvegicus GN=Psmd2 PE=1 SV=1	1	3	5
CORO7	A0A0G2K9F9|O35828	Coronin OS=Rattus norvegicus GN=Coro7 PE=1 SV=1|Coronin-7 OS=Rattus norvegicus GN=Coro7 PE=1 SV=2	1	3	5
ERC1	A0A0G2JYT1|F1LPE9|Q811U3	ELKS/Rab6-interacting/CAST family member 1 OS=Rattus norvegicus GN=Erc1 PE=1 SV=1|ELKS/Rab6-interacting/CAST family member 1 OS=Rattus norvegicus GN=Erc1 PE=1 SV=1|ELKS/Rab6-interacting/CAST family member 1 OS=Rattus norvegicus GN=Erc1 PE=1 SV=1	1	3	5
ITPR1	A0A0A0MY31|A0A0G2KAH9|C7E1V2|F1LNT1|F1LQX8|P29994|P29994-2|P29994-3|P29994-4|P29994-5|P29994-6|P29994-7|P29994-8	Inositol 1,4,5-trisphosphate receptor type 1 OS=Rattus norvegicus GN=Itpr1 PE=1 SV=2|Inositol 1,4,5-trisphosphate receptor type 1 OS=Rattus norvegicus GN=Itpr1 PE=1 SV=1|Inositol 1,4,5-trisphosphate receptor type 1 OS=Rattus norvegicus GN=Itpr1 PE=1 SV=1|Inositol 1,4,5-trisphosphate receptor type 1 OS=Rattus norvegicus GN=Itpr1 PE=1 SV=3|Inositol 1,4,5-trisphosphate receptor type 1 OS=Rattus norv…	1	3	5
PKP4	F1M2K6	Protein Pkp4 OS=Rattus norvegicus GN=Pkp4 PE=1 SV=2	1	3	5
ATP5O	Q06647	ATP synthase subunit O, mitochondrial OS=Rattus norvegicus GN=Atp5o PE=1 SV=1	1	3	5
PREP	A0A0G2K1M8|O70196	Prolyl endopeptidase OS=Rattus norvegicus GN=Prep PE=1 SV=1|Prolyl endopeptidase OS=Rattus norvegicus GN=Prep PE=1 SV=1	1	3	5
MINK1	A0A0G2JV77|F1LN69	Misshapen-like kinase 1 OS=Rattus norvegicus GN=Mink1 PE=1 SV=1|Misshapen-like kinase 1 OS=Rattus norvegicus GN=Mink1 PE=1 SV=3	1	3	5
SLC8A1	Q01728-2|R9PXZ4	Isoform 2 of Sodium/calcium exchanger 1 OS=Rattus norvegicus GN=Slc8a1|Sodium/calcium exchanger 1 OS=Rattus norvegicus GN=Slc8a1 PE=3 SV=2	1	3	5
PFN1	P62963	Profilin-1 OS=Rattus norvegicus GN=Pfn1 PE=1 SV=2	1	3	5
SAMM50	Q6AXV4	Sorting and assembly machinery component 50 homolog OS=Rattus norvegicus GN=Samm50 PE=1 SV=1	1	3	5
CDC42BPB	A0A0G2KB58|Q7TT49	Serine/threonine-protein kinase MRCK beta OS=Rattus norvegicus GN=Cdc42bpb PE=1 SV=1|Serine/threonine-protein kinase MRCK beta OS=Rattus norvegicus GN=Cdc42bpb PE=1 SV=1	1	3	5
WFS1	E9PT53	Protein Wfs1 OS=Rattus norvegicus GN=Wfs1 PE=1 SV=2	1	3	5
SEPT5	D3ZDH8|D3ZT07|Q9JJM9|Q9JJM9-2|Q9JJM9-3	Platelet glycoprotein Ib beta chain OS=Rattus norvegicus GN=Sept5 PE=1 SV=1|Platelet glycoprotein Ib beta chain OS=Rattus norvegicus GN=Sept5 PE=1 SV=2|Septin-5 OS=Rattus norvegicus GN=Sept5 PE=1 SV=2|Isoform 2 of Septin-5 OS=Rattus norvegicus GN=Sept5|Isoform 3 of Septin-5 OS=Rattus norvegicus GN=Sept5	1	3	5
SV2B	Q63564	Synaptic vesicle glycoprotein 2B OS=Rattus norvegicus GN=Sv2b PE=1 SV=1	1	3	5
ACSL6	A0A0A6YYM0|P33124|P33124-2	Long-chain-fatty-acid--CoA ligase 6 OS=Rattus norvegicus GN=Acsl6 PE=1 SV=2|Long-chain-fatty-acid--CoA ligase 6 OS=Rattus norvegicus GN=Acsl6 PE=1 SV=1|Isoform 2 of Long-chain-fatty-acid--CoA ligase 6 OS=Rattus norvegicus GN=Acsl6	1	3	5
ACO1	G3V6S2	Aconitate hydratase OS=Rattus norvegicus GN=Aco1 PE=1 SV=1	1	3	5
KLC2	B2GV74	Kinesin light chain 2 (Predicted), isoform CRA_b OS=Rattus norvegicus GN=Klc2 PE=1 SV=1	1	3	5
PGLS	G3V8D5|P85971	6-phosphogluconolactonase OS=Rattus norvegicus GN=Pgls PE=1 SV=1|6-phosphogluconolactonase OS=Rattus norvegicus GN=Pgls PE=1 SV=1	1	3	5
NEBL	A0A096MJG7|A0A0G2JWS2|D4A164	Protein Nebl (Fragment) OS=Rattus norvegicus GN=Nebl PE=4 SV=1|Protein Nebl OS=Rattus norvegicus GN=Nebl PE=1 SV=1|Protein Nebl OS=Rattus norvegicus GN=Nebl PE=1 SV=2	1	3	5
ARCN1	Q66H80	Coatomer subunit delta OS=Rattus norvegicus GN=Arcn1 PE=2 SV=1	1	3	5
SLC1A3	A0A0G2JSU1|A0A0G2KAS7|G3V846|P24942|P24942-2	Excitatory amino acid transporter 1 OS=Rattus norvegicus GN=Slc1a3 PE=1 SV=1|Excitatory amino acid transporter 1 OS=Rattus norvegicus GN=Slc1a3 PE=1 SV=1|Excitatory amino acid transporter 1 OS=Rattus norvegicus GN=Slc1a3 PE=1 SV=1|Excitatory amino acid transporter 1 OS=Rattus norvegicus GN=Slc1a3 PE=1 SV=2|Isoform GLAST-1A of Excitatory amino acid transporter 1 OS=Rattus norvegicus GN=Slc1a3	1	3	5
PPIB	P24368	Peptidyl-prolyl cis-trans isomerase B OS=Rattus norvegicus GN=Ppib PE=1 SV=3	1	3	5
ACACA	A0A0G2K5G8|D3ZRA3|P11497|P11497-2	Acetyl-CoA carboxylase 1 OS=Rattus norvegicus GN=Acaca PE=1 SV=1|Acetyl-CoA carboxylase 1 OS=Rattus norvegicus GN=Acaca PE=1 SV=3|Acetyl-CoA carboxylase 1 OS=Rattus norvegicus GN=Acaca PE=1 SV=1|Isoform 2 of Acetyl-CoA carboxylase 1 OS=Rattus norvegicus GN=Acaca	1	3	5
PDCD6IP	A0A140TAA4|Q9QZA2	Programmed cell death 6-interacting protein OS=Rattus norvegicus GN=Pdcd6ip PE=1 SV=1|Programmed cell death 6-interacting protein OS=Rattus norvegicus GN=Pdcd6ip PE=1 SV=2	1	3	5
LSAMP	Q62813|Q62813-2	Limbic system-associated membrane protein OS=Rattus norvegicus GN=Lsamp PE=1 SV=1|Isoform 2 of Limbic system-associated membrane protein OS=Rattus norvegicus GN=Lsamp	1	3	5
PIP4K2B	O88377	Phosphatidylinositol 5-phosphate 4-kinase type-2 beta OS=Rattus norvegicus GN=Pip4k2b PE=1 SV=1	1	3	5
EIF4A1	Q6P3V8	Eukaryotic translation initiation factor 4A1 OS=Rattus norvegicus GN=Eif4a1 PE=1 SV=1	1	3	5
FLOT2	A0A0G2JXA8|Q5XIW9|Q9Z2S9|Q9Z2S9-2|Q9Z2S9-3	Flotillin 2, isoform CRA_d OS=Rattus norvegicus GN=Flot2 PE=1 SV=1|Flot2 protein OS=Rattus norvegicus GN=Flot2 PE=1 SV=1|Flotillin-2 OS=Rattus norvegicus GN=Flot2 PE=1 SV=1|Isoform 2 of Flotillin-2 OS=Rattus norvegicus GN=Flot2|Isoform 4 of Flotillin-2 OS=Rattus norvegicus GN=Flot2	1	3	5
PPID	Q6DGG0	Peptidyl-prolyl cis-trans isomerase D OS=Rattus norvegicus GN=Ppid PE=1 SV=3	1	3	5
RPL11	P62914	60S ribosomal protein L11 OS=Rattus norvegicus GN=Rpl11 PE=1 SV=2	1	3	5
CALM1	P62161	Calmodulin OS=Rattus norvegicus GN=Calm1 PE=1 SV=2	1	3	5
UGP2	Q4V8I9	Protein Ugp2 OS=Rattus norvegicus GN=Ugp2 PE=1 SV=1	1	3	5
CAPZA2	Q3T1K5	F-actin-capping protein subunit alpha-2 OS=Rattus norvegicus GN=Capza2 PE=1 SV=1	1	3	5
AFG3L2	F1LN92	Protein Afg3l2 OS=Rattus norvegicus GN=Afg3l2 PE=1 SV=1	1	3	5
YARS	A0A0H2UHG0|Q4KM49	Tyrosine--tRNA ligase OS=Rattus norvegicus GN=Yars PE=1 SV=1|Tyrosine--tRNA ligase, cytoplasmic OS=Rattus norvegicus GN=Yars PE=2 SV=3	1	3	5
ST13	P50503	Hsc70-interacting protein OS=Rattus norvegicus GN=St13 PE=1 SV=1	1	3	5
UQCRFS1	P20788	Cytochrome b-c1 complex subunit Rieske, mitochondrial OS=Rattus norvegicus GN=Uqcrfs1 PE=1 SV=2	1	3	5
TUBB3	Q4QRB4	Tubulin beta-3 chain OS=Rattus norvegicus GN=Tubb3 PE=1 SV=1	1	3	5
ACSBG1	A0A0G2K7J0|Q924N5	Long-chain-fatty-acid--CoA ligase ACSBG1 OS=Rattus norvegicus GN=Acsbg1 PE=1 SV=1|Long-chain-fatty-acid--CoA ligase ACSBG1 OS=Rattus norvegicus GN=Acsbg1 PE=1 SV=1	1	3	5
ANK3	A0A0G2K0J3|A0A0G2K1R9|O70511	Ankyrin-3 OS=Rattus norvegicus GN=Ank3 PE=1 SV=1|Ankyrin-3 OS=Rattus norvegicus GN=Ank3 PE=1 SV=1|Ankyrin-3 OS=Rattus norvegicus GN=Ank3 PE=1 SV=3	1	3	5
PREPL	Q5HZA6-2	Isoform 2 of Prolyl endopeptidase-like OS=Rattus norvegicus GN=Prepl	1	3	5
TAOK1	O88664	Serine/threonine-protein kinase TAO1 OS=Rattus norvegicus GN=Taok1 PE=1 SV=1	1	3	4
VAPA	Q9Z270	Vesicle-associated membrane protein-associated protein A OS=Rattus norvegicus GN=Vapa PE=1 SV=3	1	3	4
AGAP3	A0A0G2JZ83	Protein Agap3 OS=Rattus norvegicus GN=Agap3 PE=1 SV=1	1	3	4
GRB2	P62994|P62994-2	Growth factor receptor-bound protein 2 OS=Rattus norvegicus GN=Grb2 PE=1 SV=1|Isoform 2 of Growth factor receptor-bound protein 2 OS=Rattus norvegicus GN=Grb2	1	3	4
PI4KA	A0A140TAJ5|O08662	Phosphatidylinositol 4-kinase alpha OS=Rattus norvegicus GN=Pi4ka PE=1 SV=1|Phosphatidylinositol 4-kinase alpha OS=Rattus norvegicus GN=Pi4ka PE=1 SV=2	1	3	4
IQGAP2	F1LW74	Protein Iqgap2 OS=Rattus norvegicus GN=Iqgap2 PE=1 SV=3	1	3	4
TOMM34	Q3KRD5	Mitochondrial import receptor subunit TOM34 OS=Rattus norvegicus GN=Tomm34 PE=1 SV=1	1	3	4
NEO1	P97603	Neogenin (Fragment) OS=Rattus norvegicus GN=Neo1 PE=1 SV=1	1	3	4
TRIO	F1M0Z1	Protein Trio OS=Rattus norvegicus GN=Trio PE=1 SV=3	1	3	4
RACK1	P63245	Receptor of activated protein C kinase 1 OS=Rattus norvegicus GN=Rack1 PE=1 SV=3	1	3	4
PSMD11	F1LMZ8	26S proteasome non-ATPase regulatory subunit 11 OS=Rattus norvegicus GN=Psmd11 PE=1 SV=2	1	3	4
HMGCS1	P17425	Hydroxymethylglutaryl-CoA synthase, cytoplasmic OS=Rattus norvegicus GN=Hmgcs1 PE=1 SV=1	1	3	4
GSPT1	Q6AYD5	G1 to S phase transition 1 OS=Rattus norvegicus GN=Gspt1 PE=1 SV=1	1	3	4
CNOT1	G3V7M0	Protein Cnot1 OS=Rattus norvegicus GN=Cnot1 PE=1 SV=1	1	3	4
ALDH1L1	A0A0G2K0D8|M0R8T2|P28037	10-formyltetrahydrofolate dehydrogenase OS=Rattus norvegicus GN=Aldh1l1 PE=1 SV=1|10-formyltetrahydrofolate dehydrogenase OS=Rattus norvegicus GN=Aldh1l1 PE=1 SV=2|Cytosolic 10-formyltetrahydrofolate dehydrogenase OS=Rattus norvegicus GN=Aldh1l1 PE=1 SV=3	1	3	4
H2AFJ|HIST2H2AC|HIST1H2AH|HIST2H2AA3|P02262|P0C169|P0C170	A9UMV8|D4ACV3|K7R8M0|K7S2S2|P02262|P0C169|P0C170|P0CC09	Histone H2A.J OS=Rattus norvegicus GN=H2afj PE=2 SV=1|Histone H2A OS=Rattus norvegicus GN=Hist2h2ac PE=3 SV=2|Histone H2A OS=Rattus norvegicus GN=Hist1h2ah PE=3 SV=1|Histone H2A OS=Rattus norvegicus GN=Hist2h2aa3 PE=3 SV=1|Histone H2A type 1 OS=Rattus norvegicus PE=1 SV=2|Histone H2A type 1-C OS=Rattus norvegicus PE=1 SV=2|Histone H2A type 1-E OS=Rattus norvegicus PE=1 SV=2|Histone H2A type 2-A O…	1	3	4
STX12	A0A0G2JVB6|G3V7P1	Syntaxin-12 OS=Rattus norvegicus GN=Stx12 PE=1 SV=1|Syntaxin-12 OS=Rattus norvegicus GN=Stx12 PE=1 SV=1	1	3	4
PGM2L1	D3Z955	Protein Pgm2l1 OS=Rattus norvegicus GN=Pgm2l1 PE=1 SV=1	1	3	4
PPP2R2A	P36876	Serine/threonine-protein phosphatase 2A 55 kDa regulatory subunit B alpha isoform OS=Rattus norvegicus GN=Ppp2r2a PE=2 SV=1	1	3	4
RPS16	P62250	40S ribosomal protein S16 OS=Rattus norvegicus GN=Rps16 PE=1 SV=2	1	3	4
MAP1S	A0A0H2UHQ3|P0C5W1	Microtubule-associated protein 1S OS=Rattus norvegicus GN=Map1s PE=1 SV=1|Microtubule-associated protein 1S OS=Rattus norvegicus GN=Map1s PE=1 SV=1	1	3	4
SUCLG1	A0A0H2UHE1|P13086	Succinate-CoA ligase, GDP-forming, alpha subunit, isoform CRA_b OS=Rattus norvegicus GN=Suclg1 PE=1 SV=1|Succinyl-CoA ligase [ADP/GDP-forming] subunit alpha, mitochondrial OS=Rattus norvegicus GN=Suclg1 PE=2 SV=2	1	3	4
HNRNPA0	F1M3H8	Protein Hnrnpa0 OS=Rattus norvegicus GN=Hnrnpa0 PE=1 SV=3	1	3	4
PAFAH1B1	P63004	Platelet-activating factor acetylhydrolase IB subunit alpha OS=Rattus norvegicus GN=Pafah1b1 PE=1 SV=2	1	3	4
ATP6V1G2	Q8R2H0	ATPase, H+ transporting, V1 subunit G isoform 2 OS=Rattus norvegicus GN=Atp6v1g2 PE=4 SV=1	1	3	4
NPM1	P13084|P13084-2	Nucleophosmin OS=Rattus norvegicus GN=Npm1 PE=1 SV=1|Isoform B23.2 of Nucleophosmin OS=Rattus norvegicus GN=Npm1	1	3	4
PTK2B	P70600	Protein-tyrosine kinase 2-beta OS=Rattus norvegicus GN=Ptk2b PE=1 SV=1	1	3	4
CSDE1	P18395	Cold shock domain-containing protein E1 OS=Rattus norvegicus GN=Csde1 PE=2 SV=1	1	3	4
LOC100909464	F1MAA3	Protein LOC100909464 OS=Rattus norvegicus GN=LOC100909464 PE=1 SV=2	1	3	4
TLN1	G3V852	Protein Tln1 OS=Rattus norvegicus GN=Tln1 PE=1 SV=1	1	3	4
GABBR2	A0A0A0MXV8|O88871	Gamma-aminobutyric acid type B receptor subunit 2 OS=Rattus norvegicus GN=Gabbr2 PE=1 SV=1|Gamma-aminobutyric acid type B receptor subunit 2 OS=Rattus norvegicus GN=Gabbr2 PE=1 SV=2	1	3	4
DLST	G3V6P2|Q01205	Dihydrolipoamide S-succinyltransferase (E2 component of 2-oxo-glutarate complex), isoform CRA_a OS=Rattus norvegicus GN=Dlst PE=1 SV=1|Dihydrolipoyllysine-residue succinyltransferase component of 2-oxoglutarate dehydrogenase complex, mitochondrial OS=Rattus norvegicus GN=Dlst PE=1 SV=2	1	3	4
USP10	Q3KR59	Ubiquitin carboxyl-terminal hydrolase 10 OS=Rattus norvegicus GN=Usp10 PE=1 SV=1	1	3	4
ARFGAP1	Q3S4A4|Q3S4A5|Q62848|Q62848-2	ADP-ribosylation factor GTPase activating protein 1 heart isoform OS=Rattus norvegicus GN=Arfgap1 PE=1 SV=1|ADP-ribosylation factor GTPase activating protein 1 brain isoform OS=Rattus norvegicus GN=Arfgap1 PE=1 SV=1|ADP-ribosylation factor GTPase-activating protein 1 OS=Rattus norvegicus GN=Arfgap1 PE=1 SV=1|Isoform 2 of ADP-ribosylation factor GTPase-activating protein 1 OS=Rattus norvegicus GN=…	1	3	4
RAB10	Q5RKJ9	RAB10, member RAS oncogene family OS=Rattus norvegicus GN=Rab10 PE=1 SV=1	1	3	4
SRI	B0BNJ1	LOC683667 protein OS=Rattus norvegicus GN=Sri PE=1 SV=1	1	3	4
CTTNBP2	Q2IBD4|Q2IBD4-2	Cortactin-binding protein 2 OS=Rattus norvegicus GN=Cttnbp2 PE=1 SV=1|Isoform 2 of Cortactin-binding protein 2 OS=Rattus norvegicus GN=Cttnbp2	1	3	4
KCNQ2	F1M6X3|O88943|O88943-2|O88943-3|O88943-4|O88943-5|O88943-6|O88943-7|O88943-8|O88943-9	Potassium voltage-gated channel subfamily KQT member 2 OS=Rattus norvegicus GN=Kcnq2 PE=1 SV=2|Potassium voltage-gated channel subfamily KQT member 2 OS=Rattus norvegicus GN=Kcnq2 PE=1 SV=1|Isoform B of Potassium voltage-gated channel subfamily KQT member 2 OS=Rattus norvegicus GN=Kcnq2|Isoform C of Potassium voltage-gated channel subfamily KQT member 2 OS=Rattus norvegicus GN=Kcnq2|Isoform D of …	1	3	4
STXBP6	D3ZCI5	Protein Stxbp6 OS=Rattus norvegicus GN=Stxbp6 PE=1 SV=2	1	3	4
RGD1310819	D3ZBU7	Protein RGD1310819 OS=Rattus norvegicus GN=RGD1310819 PE=1 SV=3	1	3	4
AIFM1	A0A0G2K7K2|Q9JM53	Apoptosis-inducing factor 1, mitochondrial OS=Rattus norvegicus GN=Aifm1 PE=1 SV=1|Apoptosis-inducing factor 1, mitochondrial OS=Rattus norvegicus GN=Aifm1 PE=1 SV=1	1	3	4
CAMKK1	F1LQD2|P97756	Calcium/calmodulin-dependent protein kinase kinase 1 OS=Rattus norvegicus GN=Camkk1 PE=1 SV=2|Calcium/calmodulin-dependent protein kinase kinase 1 OS=Rattus norvegicus GN=Camkk1 PE=1 SV=1	1	3	4
UBE2N	Q9EQX9	Ubiquitin-conjugating enzyme E2 N OS=Rattus norvegicus GN=Ube2n PE=1 SV=1	1	3	4
RPS27A	P62982	Ubiquitin-40S ribosomal protein S27a OS=Rattus norvegicus GN=Rps27a PE=1 SV=2	1	3	4
HP1BP3	A0A096MKG6|F1M6V1|Q6P747	Heterochromatin protein 1-binding protein 3 (Fragment) OS=Rattus norvegicus GN=Hp1bp3 PE=1 SV=1|Heterochromatin protein 1-binding protein 3 OS=Rattus norvegicus GN=Hp1bp3 PE=1 SV=3|Heterochromatin protein 1-binding protein 3 OS=Rattus norvegicus GN=Hp1bp3 PE=1 SV=1	1	3	4
SNPH	B5DF41	Syntaphilin OS=Rattus norvegicus GN=Snph PE=1 SV=1	1	3	4
GAD2	Q05683	Glutamate decarboxylase 2 OS=Rattus norvegicus GN=Gad2 PE=1 SV=1	1	3	4
GPC1	P35053|Q6P7Q2	Glypican-1 OS=Rattus norvegicus GN=Gpc1 PE=1 SV=1|Glypican-1 OS=Rattus norvegicus GN=Gpc1 PE=2 SV=1	1	3	4
PRPS1	P60892	Ribose-phosphate pyrophosphokinase 1 OS=Rattus norvegicus GN=Prps1 PE=1 SV=2	1	3	4
RPN2	A0A0G2K757|P25235	Dolichyl-diphosphooligosaccharide--protein glycosyltransferase subunit 2 OS=Rattus norvegicus GN=Rpn2 PE=1 SV=1|Dolichyl-diphosphooligosaccharide--protein glycosyltransferase subunit 2 OS=Rattus norvegicus GN=Rpn2 PE=2 SV=2	1	3	4
KIF21A	D3ZCG2|D3ZYN2	Protein Kif21a OS=Rattus norvegicus GN=Kif21a PE=1 SV=2|Protein Kif21a OS=Rattus norvegicus GN=Kif21a PE=1 SV=3	1	3	4
PPM1E	Q80Z30	Protein phosphatase 1E OS=Rattus norvegicus GN=Ppm1e PE=1 SV=1	1	3	4
PTPRZ1	F1LMY3|Q62656|Q62656-2|Q62656-3	Receptor-type tyrosine-protein phosphatase zeta OS=Rattus norvegicus GN=Ptprz1 PE=1 SV=3|Receptor-type tyrosine-protein phosphatase zeta OS=Rattus norvegicus GN=Ptprz1 PE=1 SV=1|Isoform 2 of Receptor-type tyrosine-protein phosphatase zeta OS=Rattus norvegicus GN=Ptprz1|Isoform 3 of Receptor-type tyrosine-protein phosphatase zeta OS=Rattus norvegicus GN=Ptprz1	1	3	4
PRKCB	F1LS36|F1LS42|P68403|P68403-2	Protein kinase C OS=Rattus norvegicus GN=Prkcb PE=1 SV=2|Protein kinase C OS=Rattus norvegicus GN=Prkcb PE=1 SV=2|Protein kinase C beta type OS=Rattus norvegicus GN=Prkcb PE=1 SV=3|Isoform Beta-II of Protein kinase C beta type OS=Rattus norvegicus GN=Prkcb	1	3	4
AGK	D3Z9L0	Protein Agk OS=Rattus norvegicus GN=Agk PE=1 SV=2	1	3	4
CYP51A1	Q64654	Lanosterol 14-alpha demethylase OS=Rattus norvegicus GN=Cyp51a1 PE=2 SV=1	1	3	4
CCDC51	A0A0G2JXH2|A0A0H2UHS3|Q5PPN7	Coiled-coil domain-containing protein 51 OS=Rattus norvegicus GN=Ccdc51 PE=1 SV=1|Coiled-coil domain-containing protein 51 OS=Rattus norvegicus GN=Ccdc51 PE=1 SV=1|Coiled-coil domain-containing protein 51 OS=Rattus norvegicus GN=Ccdc51 PE=2 SV=2	1	3	4
RAB14	B0BMW0	RAB14, member RAS oncogene family OS=Rattus norvegicus GN=Rab14 PE=1 SV=1	1	3	4
SCRN1	Q6AY84	Secernin-1 OS=Rattus norvegicus GN=Scrn1 PE=1 SV=1	1	3	4
EEF1D	Q68FR9	Elongation factor 1-delta OS=Rattus norvegicus GN=Eef1d PE=1 SV=2	1	3	4
MAPK8IP3	E9PSK7	Protein Mapk8ip3 OS=Rattus norvegicus GN=Mapk8ip3 PE=1 SV=2	1	3	4
NUDC	Q63525	Nuclear migration protein nudC OS=Rattus norvegicus GN=Nudc PE=1 SV=1	1	3	4
SRGAP2	A0A0G2JZ92|B5DEJ1|D4A208	SLIT-ROBO Rho GTPase-activating protein 2 OS=Rattus norvegicus GN=Srgap2 PE=1 SV=1|SLIT-ROBO Rho GTPase-activating protein 2 OS=Rattus norvegicus GN=Srgap2 PE=1 SV=1|SLIT-ROBO Rho GTPase-activating protein 2 OS=Rattus norvegicus GN=Srgap2 PE=1 SV=1	1	3	4
SYNPO	A0A0H2UHQ9|Q9Z327|Q9Z327-2|Q9Z327-3	Synaptopodin OS=Rattus norvegicus GN=Synpo PE=1 SV=1|Synaptopodin OS=Rattus norvegicus GN=Synpo PE=1 SV=2|Isoform 2 of Synaptopodin OS=Rattus norvegicus GN=Synpo|Isoform 3 of Synaptopodin OS=Rattus norvegicus GN=Synpo	1	3	4
ABLIM1	A0A0G2JW01	Protein Ablim1 OS=Rattus norvegicus GN=Ablim1 PE=1 SV=1	1	3	4
CLTA	A0A0G2JYW3|P08081	Clathrin light chain A OS=Rattus norvegicus GN=Clta PE=1 SV=1|Clathrin light chain A OS=Rattus norvegicus GN=Clta PE=1 SV=1	1	3	4
G6PDX	P05370	Glucose-6-phosphate 1-dehydrogenase OS=Rattus norvegicus GN=G6pdx PE=1 SV=3	1	3	4
NNT	Q5BJZ3	Nicotinamide nucleotide transhydrogenase OS=Rattus norvegicus GN=Nnt PE=1 SV=1	1	3	4
TF	A0A0G2QC06	Serotransferrin OS=Rattus norvegicus GN=Tf PE=1 SV=1	1	3	4
NDRG2	A0A0G2JSU4|A0A0G2JSV0|Q8VBU2|Q8VBU2-2	N-myc downstream regulated gene 2, isoform CRA_b OS=Rattus norvegicus GN=Ndrg2 PE=1 SV=1|N-myc downstream regulated gene 2, isoform CRA_a OS=Rattus norvegicus GN=Ndrg2 PE=1 SV=1|Protein NDRG2 OS=Rattus norvegicus GN=Ndrg2 PE=1 SV=1|Isoform 2 of Protein NDRG2 OS=Rattus norvegicus GN=Ndrg2	1	3	4
NDUFS7	Q5RJN0	NADH dehydrogenase (Ubiquinone) Fe-S protein 7 OS=Rattus norvegicus GN=Ndufs7 PE=1 SV=1	1	3	4
DST	D3ZC56	Protein Dst OS=Rattus norvegicus GN=Dst PE=1 SV=3	1	3	4
MTMR1	A0A0G2JUZ0|D3ZKK5	Protein Mtmr1 OS=Rattus norvegicus GN=Mtmr1 PE=1 SV=1|Protein Mtmr1 OS=Rattus norvegicus GN=Mtmr1 PE=1 SV=1	1	3	4
NDUFA7	A9UMV9	Ndufa7 protein OS=Rattus norvegicus GN=Ndufa7 PE=1 SV=1	1	3	4
XPO7	A0A0G2JWA3|F1LQM9	Protein Xpo7 OS=Rattus norvegicus GN=Xpo7 PE=1 SV=1|Protein Xpo7 OS=Rattus norvegicus GN=Xpo7 PE=1 SV=2	1	3	4
COPB2	O35142	Coatomer subunit beta' OS=Rattus norvegicus GN=Copb2 PE=1 SV=3	1	3	4
PRPF8	G3V6H2	Pre-mRNA processing factor 8, isoform CRA_a OS=Rattus norvegicus GN=Prpf8 PE=1 SV=1	1	3	4
A0A0G2JW65|RASGRF2	A0A0G2JW65|Q99JE4	Uncharacterized protein OS=Rattus norvegicus PE=4 SV=1|Ras-specific guanine nucleotide-releasing factor 2 OS=Rattus norvegicus GN=Rasgrf2 PE=1 SV=1	1	3	4
SPTB	A0A140UHX6	Protein Sptb OS=Rattus norvegicus GN=Sptb PE=1 SV=1	1	3	4
ETFA	P13803	Electron transfer flavoprotein subunit alpha, mitochondrial OS=Rattus norvegicus GN=Etfa PE=1 SV=4	1	3	4
RBBP4	B5DFB2	Protein Rbbp4 OS=Rattus norvegicus GN=Rbbp4 PE=1 SV=1	1	3	4
PPFIA2	F1M8A4	Protein Ppfia2 OS=Rattus norvegicus GN=Ppfia2 PE=1 SV=2	1	3	4
IMPACT	Q5GFD9	Protein IMPACT OS=Rattus norvegicus GN=Impact PE=1 SV=1	1	3	4
OLFM1	Q62609	Noelin OS=Rattus norvegicus GN=Olfm1 PE=1 SV=1	1	3	4
EIF4G2	F1LN59	Protein Eif4g2 OS=Rattus norvegicus GN=Eif4g2 PE=1 SV=2	1	3	4
ME1	P13697	NADP-dependent malic enzyme OS=Rattus norvegicus GN=Me1 PE=1 SV=2	1	3	4
RGS6	A0A0G2JUG4|F1LS67	Regulator of G-protein-signaling 6 OS=Rattus norvegicus GN=Rgs6 PE=1 SV=1|Regulator of G-protein-signaling 6 OS=Rattus norvegicus GN=Rgs6 PE=1 SV=3	1	3	4
BRSK1	B2DD29	Serine/threonine-protein kinase BRSK1 OS=Rattus norvegicus GN=Brsk1 PE=1 SV=1	1	3	4
MTCH2	A0A0G2K459	Protein Mtch2 OS=Rattus norvegicus GN=Mtch2 PE=1 SV=1	1	3	4
PGAM1	P25113	Phosphoglycerate mutase 1 OS=Rattus norvegicus GN=Pgam1 PE=1 SV=4	1	3	4
RAB3B	Q63941	Ras-related protein Rab-3B OS=Rattus norvegicus GN=Rab3b PE=1 SV=2	1	3	4
PLAA	P54319	Phospholipase A-2-activating protein OS=Rattus norvegicus GN=Plaa PE=1 SV=3	1	3	4
APPL1	D3ZWA8	Protein Appl1 OS=Rattus norvegicus GN=Appl1 PE=1 SV=3	1	3	4
NRBP2	A0A0G2JT23|D3ZA69	Protein Nrbp2 OS=Rattus norvegicus GN=Nrbp2 PE=1 SV=1|Protein Nrbp2 OS=Rattus norvegicus GN=Nrbp2 PE=1 SV=1	1	3	4
LOC100360057	Q6PDV8	Protein LOC100360057 OS=Rattus norvegicus GN=LOC100360057 PE=1 SV=1	1	3	4
IPO4	D4A2D7	Importin 4 (Predicted), isoform CRA_b OS=Rattus norvegicus GN=Ipo4 PE=1 SV=2	1	3	4
RAPGEF2	A0A0A0MP77|A0A0G2JU11|F1M386	Rap guanine nucleotide exchange factor 2 OS=Rattus norvegicus GN=Rapgef2 PE=1 SV=1|Rap guanine nucleotide exchange factor 2 OS=Rattus norvegicus GN=Rapgef2 PE=1 SV=1|Rap guanine nucleotide exchange factor 2 OS=Rattus norvegicus GN=Rapgef2 PE=1 SV=2	1	3	4
NAV1	D4A5I4|F1LYK3|F1M031	Protein Nav1 OS=Rattus norvegicus GN=Nav1 PE=1 SV=3|Protein Nav1 OS=Rattus norvegicus GN=Nav1 PE=1 SV=2|Protein Nav1 OS=Rattus norvegicus GN=Nav1 PE=1 SV=2	1	3	4
KALRN	P97924|P97924-4	Kalirin OS=Rattus norvegicus GN=Kalrn PE=1 SV=3|Isoform 4 of Kalirin OS=Rattus norvegicus GN=Kalrn	1	3	4
PTBP2	Q66H20|Q66H20-2	Polypyrimidine tract-binding protein 2 OS=Rattus norvegicus GN=Ptbp2 PE=1 SV=1|Isoform 2 of Polypyrimidine tract-binding protein 2 OS=Rattus norvegicus GN=Ptbp2	1	3	4
TRIM28	O08629	Transcription intermediary factor 1-beta OS=Rattus norvegicus GN=Trim28 PE=1 SV=2	1	3	4
RPL7	B0K031|P05426	60S ribosomal protein L7 OS=Rattus norvegicus GN=Rpl7 PE=1 SV=1|60S ribosomal protein L7 OS=Rattus norvegicus GN=Rpl7 PE=1 SV=2	1	3	4
SEPT11	A0A0G2JUL7|B3GNI6|B3GNI6-2|B3GNI6-3	Septin 6 (Predicted), isoform CRA_b OS=Rattus norvegicus GN=Sept11 PE=1 SV=1|Septin-11 OS=Rattus norvegicus GN=Sept11 PE=1 SV=1|Isoform 2 of Septin-11 OS=Rattus norvegicus GN=Sept11|Isoform 3 of Septin-11 OS=Rattus norvegicus GN=Sept11	1	3	4
BDH1	A0A0G2JSH2|P29147	3-hydroxybutyrate dehydrogenase, type 1, isoform CRA_a OS=Rattus norvegicus GN=Bdh1 PE=1 SV=1|D-beta-hydroxybutyrate dehydrogenase, mitochondrial OS=Rattus norvegicus GN=Bdh1 PE=1 SV=2	1	3	4
PITPNM1	Q5U2N3	Membrane-associated phosphatidylinositol transfer protein 1 OS=Rattus norvegicus GN=Pitpnm1 PE=1 SV=1	1	3	4
COX6C2	P11951	Cytochrome c oxidase subunit 6C-2 OS=Rattus norvegicus GN=Cox6c2 PE=1 SV=3	1	3	4
RANGAP1	F1MAA5|Q66H32	Protein Rangap1 OS=Rattus norvegicus GN=Rangap1 PE=1 SV=2|Protein Rangap1 OS=Rattus norvegicus GN=Rangap1 PE=1 SV=1	1	3	4
CPNE6	D4ACG7	Protein Cpne6 OS=Rattus norvegicus GN=Cpne6 PE=1 SV=2	1	3	4
HPCA	P84076	Neuron-specific calcium-binding protein hippocalcin OS=Rattus norvegicus GN=Hpca PE=1 SV=2	1	3	4
ADD3	A0A0G2JW28|D3ZCH7|G3V9D7|Q62847|Q62847-2	Gamma-adducin OS=Rattus norvegicus GN=Add3 PE=1 SV=1|Adducin 3 (Gamma), isoform CRA_b OS=Rattus norvegicus GN=Add3 PE=1 SV=2|Adducin 3 (Gamma), isoform CRA_a OS=Rattus norvegicus GN=Add3 PE=1 SV=1|Gamma-adducin OS=Rattus norvegicus GN=Add3 PE=1 SV=2|Isoform 1 of Gamma-adducin OS=Rattus norvegicus GN=Add3	1	3	4
RHEB	M0R3K1|Q62639	GTP-binding protein Rheb OS=Rattus norvegicus GN=Rheb PE=1 SV=2|GTP-binding protein Rheb OS=Rattus norvegicus GN=Rheb PE=1 SV=1	1	3	4
PTPRS	M0RA99|Q64605|Q64605-2	Receptor-type tyrosine-protein phosphatase S OS=Rattus norvegicus GN=Ptprs PE=1 SV=2|Receptor-type tyrosine-protein phosphatase S OS=Rattus norvegicus GN=Ptprs PE=1 SV=2|Isoform 2 of Receptor-type tyrosine-protein phosphatase S OS=Rattus norvegicus GN=Ptprs	1	3	4
KIF21B	A0A0G2K7Q9|F1M5N7	Protein Kif21b OS=Rattus norvegicus GN=Kif21b PE=1 SV=1|Kinesin family member 21B (Predicted) OS=Rattus norvegicus GN=Kif21b PE=1 SV=2	1	3	4
TARDBP	I6L9G6	Protein Tardbp OS=Rattus norvegicus GN=Tardbp PE=1 SV=1	1	3	4
RAB1A	Q6NYB7	Ras-related protein Rab-1A OS=Rattus norvegicus GN=Rab1A PE=1 SV=3	1	3	4
SIRPA	P97710|Q499T3	Tyrosine-protein phosphatase non-receptor type substrate 1 OS=Rattus norvegicus GN=Sirpa PE=1 SV=1|Sirpa protein OS=Rattus norvegicus GN=Sirpa PE=1 SV=1	1	3	4
ATIC	O35567	Bifunctional purine biosynthesis protein PURH OS=Rattus norvegicus GN=Atic PE=1 SV=2	1	3	4
GSK3A	A0A0G2K7W7|F1LP91|P18265	Glycogen synthase kinase-3 alpha OS=Rattus norvegicus GN=Gsk3a PE=1 SV=1|Glycogen synthase kinase-3 alpha OS=Rattus norvegicus GN=Gsk3a PE=1 SV=3|Glycogen synthase kinase-3 alpha OS=Rattus norvegicus GN=Gsk3a PE=1 SV=1	1	3	4
NLGN3	D3ZDC0|F1LPZ8|Q62889|Q62889-2|Q62889-3|Q62889-4	Neuroligin-3 OS=Rattus norvegicus GN=Nlgn3 PE=1 SV=1|Neuroligin 3, isoform CRA_a OS=Rattus norvegicus GN=Nlgn3 PE=1 SV=2|Neuroligin-3 OS=Rattus norvegicus GN=Nlgn3 PE=1 SV=1|Isoform 2 of Neuroligin-3 OS=Rattus norvegicus GN=Nlgn3|Isoform 3 of Neuroligin-3 OS=Rattus norvegicus GN=Nlgn3|Isoform 4 of Neuroligin-3 OS=Rattus norvegicus GN=Nlgn3	1	3	4
RPLP0	P19945	60S acidic ribosomal protein P0 OS=Rattus norvegicus GN=Rplp0 PE=1 SV=2	1	3	4
HNRNPUL2	D4ABT8	Protein Hnrnpul2 OS=Rattus norvegicus GN=Hnrnpul2 PE=1 SV=1	1	3	4
DCTN3	D4A1B8	Protein Dctn3 OS=Rattus norvegicus GN=Dctn3 PE=1 SV=1	1	3	4
RPL5	P09895	60S ribosomal protein L5 OS=Rattus norvegicus GN=Rpl5 PE=1 SV=3	1	3	4
DDAH1	O08557	N(G),N(G)-dimethylarginine dimethylaminohydrolase 1 OS=Rattus norvegicus GN=Ddah1 PE=1 SV=3	1	3	4
FABP7	P55051	Fatty acid-binding protein, brain OS=Rattus norvegicus GN=Fabp7 PE=1 SV=2	1	3	4
GLUL	P09606	Glutamine synthetase OS=Rattus norvegicus GN=Glul PE=1 SV=3	1	3	4
CSNK1E	Q99PS2|Q9JJ76	Casein kinase1 epsilon-2 OS=Rattus norvegicus GN=Csnk1e PE=1 SV=1|Casein kinase 1 epsilon OS=Rattus norvegicus GN=Csnk1e PE=1 SV=1	1	3	4
NPTXR	F1LSY2|O35764	Neuronal pentraxin receptor OS=Rattus norvegicus GN=Nptxr PE=4 SV=1|Neuronal pentraxin receptor OS=Rattus norvegicus GN=Nptxr PE=1 SV=1	1	3	4
SPTBN4	A0A0G2K677	Protein Sptbn4 OS=Rattus norvegicus GN=Sptbn4 PE=1 SV=1	1	3	4
SYP	P07825	Synaptophysin OS=Rattus norvegicus GN=Syp PE=1 SV=1	1	3	4
PYGM	G3V8V3	Alpha-1,4 glucan phosphorylase OS=Rattus norvegicus GN=Pygm PE=1 SV=1	1	3	4
ANXA3	F1M0L7|P14669	Annexin OS=Rattus norvegicus GN=Anxa3 PE=1 SV=3|Annexin A3 OS=Rattus norvegicus GN=Anxa3 PE=1 SV=4	1	3	4
PDHA1L1|PDHA1	A0A0G2JW90|D4A5G8|F7FKI5	Pyruvate dehydrogenase E1 component subunit alpha OS=Rattus norvegicus GN=Pdha1l1 PE=1 SV=1|Pyruvate dehydrogenase E1 component subunit alpha OS=Rattus norvegicus GN=Pdha1l1 PE=1 SV=3|Pyruvate dehydrogenase E1 component subunit alpha OS=Rattus norvegicus GN=Pdha1 PE=1 SV=2	1	3	4
DCX	G3V997	Neuronal migration protein doublecortin OS=Rattus norvegicus GN=Dcx PE=1 SV=1	1	3	4
EIF2S1	P68101	Eukaryotic translation initiation factor 2 subunit 1 OS=Rattus norvegicus GN=Eif2s1 PE=1 SV=2	1	3	4
DLGAP1	G3V849|P97836	Discs, large (Drosophila) homolog-associated protein 1, isoform CRA_a OS=Rattus norvegicus GN=Dlgap1 PE=1 SV=3|Disks large-associated protein 1 OS=Rattus norvegicus GN=Dlgap1 PE=1 SV=1	1	3	4
TAGLN3	P37805	Transgelin-3 OS=Rattus norvegicus GN=Tagln3 PE=1 SV=2	1	3	4
SIRT2	A0A0G2JWM2|Q5RJQ4	NAD-dependent protein deacetylase sirtuin-2 OS=Rattus norvegicus GN=Sirt2 PE=1 SV=1|NAD-dependent protein deacetylase sirtuin-2 OS=Rattus norvegicus GN=Sirt2 PE=1 SV=1	1	3	4
ANXA11	Q5XI77	Annexin OS=Rattus norvegicus GN=Anxa11 PE=1 SV=1	1	3	4
CNKSR2	Q9Z1T4|Q9Z1T4-2	Connector enhancer of kinase suppressor of ras 2 OS=Rattus norvegicus GN=Cnksr2 PE=1 SV=1|Isoform 2 of Connector enhancer of kinase suppressor of ras 2 OS=Rattus norvegicus GN=Cnksr2	1	3	4
PA2G4	Q6AYD3|Q6AYD3-2	Proliferation-associated protein 2G4 OS=Rattus norvegicus GN=Pa2g4 PE=1 SV=1|Isoform 2 of Proliferation-associated protein 2G4 OS=Rattus norvegicus GN=Pa2g4	1	3	4
OAT	P04182	Ornithine aminotransferase, mitochondrial OS=Rattus norvegicus GN=Oat PE=1 SV=1	1	3	4
IARS	A0A0G2JVL8|F1LS86	Protein Iars OS=Rattus norvegicus GN=Iars PE=1 SV=1|Isoleucine-tRNA synthetase (Predicted) OS=Rattus norvegicus GN=Iars PE=1 SV=2	1	3	4
PHACTR1	P62024	Phosphatase and actin regulator 1 OS=Rattus norvegicus GN=Phactr1 PE=1 SV=1	1	3	4
SHANK2	A0A0G2K7H2|M0R5T5|M0R805|M0R8T7|M0RDX8|Q9QX74|Q9QX74-2|Q9QX74-3|Q9QX74-4|Q9QX74-5|Q9QX74-6|Q9QX74-7	SH3 and multiple ankyrin repeat domains protein 2 OS=Rattus norvegicus GN=Shank2 PE=1 SV=1|SH3 and multiple ankyrin repeat domains protein 2 OS=Rattus norvegicus GN=Shank2 PE=1 SV=2|SH3 and multiple ankyrin repeat domains protein 2 OS=Rattus norvegicus GN=Shank2 PE=1 SV=1|SH3 and multiple ankyrin repeat domains protein 2 OS=Rattus norvegicus GN=Shank2 PE=1 SV=2|SH3 and multiple ankyrin repeat dom…	1	3	4
CUL3	A0A0G2JSP3|B5DF89	Cullin-3 OS=Rattus norvegicus GN=Cul3 PE=1 SV=1|Cullin-3 OS=Rattus norvegicus GN=Cul3 PE=1 SV=2	1	3	4
CPE	P15087	Carboxypeptidase E OS=Rattus norvegicus GN=Cpe PE=1 SV=1	1	3	4
AP1M1	Q32Q06	AP-1 complex subunit mu-1 OS=Rattus norvegicus GN=Ap1m1 PE=1 SV=3	1	3	4
SH3GLB2	A0A0G2K9P4|Q5PPJ9	Endophilin-B2 OS=Rattus norvegicus GN=Sh3glb2 PE=1 SV=1|Endophilin-B2 OS=Rattus norvegicus GN=Sh3glb2 PE=1 SV=2	1	3	4
KBTBD11	D4A5J1	Protein Kbtbd11 OS=Rattus norvegicus GN=Kbtbd11 PE=1 SV=1	1	3	4
PPP5C	P53042	Serine/threonine-protein phosphatase 5 OS=Rattus norvegicus GN=Ppp5c PE=1 SV=1	1	3	4
QDPR	P11348	Dihydropteridine reductase OS=Rattus norvegicus GN=Qdpr PE=1 SV=1	1	3	4
PPM1A	A0A0H2UHE5|P20650	Protein phosphatase 1A OS=Rattus norvegicus GN=Ppm1a PE=1 SV=1|Protein phosphatase 1A OS=Rattus norvegicus GN=Ppm1a PE=1 SV=1	1	3	4
CSNK1A1	A0JPL2|D3ZRE3	Casein kinase 1, alpha 1, isoform CRA_d OS=Rattus norvegicus GN=Csnk1a1 PE=1 SV=1|Casein kinase I isoform alpha OS=Rattus norvegicus GN=Csnk1a1 PE=1 SV=1	1	3	4
HBB	A0A0G2JSW3|P02091	Hemoglobin subunit beta-1 OS=Rattus norvegicus GN=Hbb PE=1 SV=1|Hemoglobin subunit beta-1 OS=Rattus norvegicus GN=Hbb PE=1 SV=3	1	3	4
GNA13	F1LNG7|Q6Q7Y5	Guanine nucleotide-binding protein subunit alpha-13 OS=Rattus norvegicus GN=Gna13 PE=1 SV=3|Guanine nucleotide-binding protein subunit alpha-13 OS=Rattus norvegicus GN=Gna13 PE=1 SV=1	1	3	4
AP3D1	B5DFK6	Adaptor-related protein complex 3, delta 1 subunit, isoform CRA_b OS=Rattus norvegicus GN=Ap3d1 PE=1 SV=1	1	3	4
CUL2	A0A0G2K761	Protein Cul2 OS=Rattus norvegicus GN=Cul2 PE=1 SV=1	1	3	4
SERBP1	Q6AXS5|Q6AXS5-2	Plasminogen activator inhibitor 1 RNA-binding protein OS=Rattus norvegicus GN=Serbp1 PE=1 SV=2|Isoform 2 of Plasminogen activator inhibitor 1 RNA-binding protein OS=Rattus norvegicus GN=Serbp1	1	3	4
LOC100910336|LOC100362339|F1M8C7|RPS19	A0A0H2UI38|D4A6G6|F1M8C7|P17074	Protein LOC100910336 OS=Rattus norvegicus GN=LOC100910336 PE=4 SV=1|Protein LOC100362339 OS=Rattus norvegicus GN=LOC100362339 PE=4 SV=1|Uncharacterized protein OS=Rattus norvegicus PE=4 SV=3|40S ribosomal protein S19 OS=Rattus norvegicus GN=Rps19 PE=2 SV=3	1	3	4
TRIM2	A0A0G2K2M8|D3ZM62|D3ZQG6	Tripartite motif-containing protein 2 OS=Rattus norvegicus GN=Trim2 PE=1 SV=1|Tripartite motif-containing protein 2 OS=Rattus norvegicus GN=Trim2 PE=1 SV=2|Tripartite motif-containing protein 2 OS=Rattus norvegicus GN=Trim2 PE=1 SV=2	1	3	4
SEPT3	F1LMH0|Q9WU34|Q9WU34-2	Neuronal-specific septin-3 OS=Rattus norvegicus GN=Sept3 PE=3 SV=1|Neuronal-specific septin-3 OS=Rattus norvegicus GN=Sept3 PE=1 SV=2|Isoform 2 of Neuronal-specific septin-3 OS=Rattus norvegicus GN=Sept3	1	3	4
UBE2M	D3ZNQ6	Protein Ube2m OS=Rattus norvegicus GN=Ube2m PE=1 SV=1	1	3	4
SEPT9	Q9QZR6	Septin-9 OS=Rattus norvegicus GN=Sept9 PE=1 SV=1	1	3	4
PARK7	O88767	Protein deglycase DJ-1 OS=Rattus norvegicus GN=Park7 PE=1 SV=1	1	3	4
OTUB1	B2RYG6	Ubiquitin thioesterase OTUB1 OS=Rattus norvegicus GN=Otub1 PE=1 SV=1	1	3	4
EIF4G3	D4A554	Eukaryotic translation initiation factor 4 gamma, 3 (Predicted), isoform CRA_a OS=Rattus norvegicus GN=Eif4g3 PE=1 SV=2	1	3	4
VARS	Q04462	Valine--tRNA ligase OS=Rattus norvegicus GN=Vars PE=2 SV=2	1	3	4
ADSS	D4AEP0	Adenylosuccinate synthetase isozyme 2 OS=Rattus norvegicus GN=Adss PE=1 SV=1	1	3	4
SRSF1	D4A9L2	Protein Srsf1 OS=Rattus norvegicus GN=Srsf1 PE=1 SV=1	1	3	4
MTOR	A0A0G2JX74|P42346	Serine/threonine-protein kinase mTOR OS=Rattus norvegicus GN=Mtor PE=1 SV=1|Serine/threonine-protein kinase mTOR OS=Rattus norvegicus GN=Mtor PE=1 SV=1	1	3	4
TOM1L2	A0A0G2K9L2	Protein Tom1l2 OS=Rattus norvegicus GN=Tom1l2 PE=1 SV=1	1	3	4
LRRC47	F1LT49	Protein Lrrc47 OS=Rattus norvegicus GN=Lrrc47 PE=1 SV=2	1	3	4
DNAJA2	Q5M9H7	DnaJ (Hsp40) homolog, subfamily A, member 2 OS=Rattus norvegicus GN=Dnaja2 PE=1 SV=1	1	3	4
ETFB	Q68FU3	Electron transfer flavoprotein subunit beta OS=Rattus norvegicus GN=Etfb PE=2 SV=3	1	3	4
FYN	Q62844	Tyrosine-protein kinase Fyn OS=Rattus norvegicus GN=Fyn PE=1 SV=1	1	3	4
RAB2A	P05712	Ras-related protein Rab-2A OS=Rattus norvegicus GN=Rab2a PE=2 SV=1	1	3	4
BASP1	A0A0G2K1L8	Brain acid soluble protein 1 OS=Rattus norvegicus GN=Basp1 PE=1 SV=1	1	3	4
PSMC3	Q63569|Q6P6U2	26S protease regulatory subunit 6A OS=Rattus norvegicus GN=Psmc3 PE=2 SV=1|26S protease regulatory subunit 6A OS=Rattus norvegicus GN=Psmc3 PE=1 SV=1	1	3	4
SOGA3	D4A0A1	Protein Soga3 OS=Rattus norvegicus GN=Soga3 PE=1 SV=1	1	3	4
COPA	G3V6T1	Coatomer subunit alpha OS=Rattus norvegicus GN=Copa PE=1 SV=1	1	3	4
CCDC88A	D3ZYD7	Protein Ccdc88a OS=Rattus norvegicus GN=Ccdc88a PE=1 SV=3	1	3	4
TTYH3	A0A0G2K0W3|D4A383	Protein tweety homolog OS=Rattus norvegicus GN=Ttyh3 PE=1 SV=1|Protein tweety homolog OS=Rattus norvegicus GN=Ttyh3 PE=1 SV=1	1	3	4
PLS3	F1LPK7|Q63598	Plastin 3 (T-isoform), isoform CRA_a OS=Rattus norvegicus GN=Pls3 PE=1 SV=2|Plastin-3 OS=Rattus norvegicus GN=Pls3 PE=1 SV=2	1	3	4
MAG	P07722	Myelin-associated glycoprotein OS=Rattus norvegicus GN=Mag PE=1 SV=1	1	3	4
HNRNPDL	A0A0G2KAZ7	Heterogeneous nuclear ribonucleoprotein D-like OS=Rattus norvegicus GN=Hnrnpdl PE=1 SV=1	1	3	4
ARPC4	B2RZ72	Actin-related protein 2/3 complex subunit 4 OS=Rattus norvegicus GN=Arpc4 PE=1 SV=1	1	3	4
HNRNPD	Q9JJ54|Q9JJ54-3	Heterogeneous nuclear ribonucleoprotein D0 OS=Rattus norvegicus GN=Hnrnpd PE=1 SV=2|Isoform 3 of Heterogeneous nuclear ribonucleoprotein D0 OS=Rattus norvegicus GN=Hnrnpd	1	3	3
GPRC5B	A0A0G2K4B0|D4A3F5	G protein-coupled receptor, family C, group 5, member B (Predicted), isoform CRA_b OS=Rattus norvegicus GN=Gprc5b PE=1 SV=1|G protein-coupled receptor, family C, group 5, member B (Predicted), isoform CRA_a OS=Rattus norvegicus GN=Gprc5b PE=1 SV=1	1	3	3
FAF2	A0A0G2JTA0|Q5BK32	FAS-associated factor 2 OS=Rattus norvegicus GN=Faf2 PE=1 SV=1|FAS-associated factor 2 OS=Rattus norvegicus GN=Faf2 PE=2 SV=1	1	3	3
PGM2	F7FLB2	Pgm2 protein OS=Rattus norvegicus GN=Pgm2 PE=1 SV=2	1	3	3
PMPCA	F1M964|P20069|Q68FX8	Mitochondrial-processing peptidase subunit alpha OS=Rattus norvegicus GN=Pmpca PE=1 SV=2|Mitochondrial-processing peptidase subunit alpha OS=Rattus norvegicus GN=Pmpca PE=1 SV=1|Mitochondrial-processing peptidase subunit alpha OS=Rattus norvegicus GN=Pmpca PE=1 SV=1	1	3	3
RPS11	P62282	40S ribosomal protein S11 OS=Rattus norvegicus GN=Rps11 PE=1 SV=3	1	3	3
PTPN23	F1M951	Tyrosine-protein phosphatase non-receptor type 23 OS=Rattus norvegicus GN=Ptpn23 PE=1 SV=1	1	3	3
PSMD13	B0BN93	26S proteasome non-ATPase regulatory subunit 13 OS=Rattus norvegicus GN=Psmd13 PE=1 SV=1	1	3	3
DRG2	A0A0G2KAI8	Protein Drg2 OS=Rattus norvegicus GN=Drg2 PE=1 SV=1	1	3	3
MAP2K1	A0A0H2UHI2|Q01986	Dual-specificity mitogen-activated protein kinase kinase 1 OS=Rattus norvegicus GN=Map2k1 PE=1 SV=1|Dual specificity mitogen-activated protein kinase kinase 1 OS=Rattus norvegicus GN=Map2k1 PE=1 SV=2	1	3	3
TBCD	F1M1D5	Protein Tbcd OS=Rattus norvegicus GN=Tbcd PE=1 SV=3	1	3	3
GSTM5	Q9Z1B2	Glutathione S-transferase Mu 5 OS=Rattus norvegicus GN=Gstm5 PE=1 SV=3	1	3	3
MYL6	A0A0G2K6J5|B2GV99|Q64119	Myosin light polypeptide 6 OS=Rattus norvegicus GN=Myl6 PE=1 SV=1|Myl6 protein OS=Rattus norvegicus GN=Myl6 PE=1 SV=1|Myosin light polypeptide 6 OS=Rattus norvegicus GN=Myl6 PE=1 SV=3	1	3	3
SLK	G3V7I8|O08815	RCG57812, isoform CRA_b OS=Rattus norvegicus GN=Slk PE=1 SV=1|STE20-like serine/threonine-protein kinase OS=Rattus norvegicus GN=Slk PE=1 SV=1	1	3	3
CSNK2A1	P19139	Casein kinase II subunit alpha OS=Rattus norvegicus GN=Csnk2a1 PE=1 SV=2	1	3	3
MTPN	P62775	Myotrophin OS=Rattus norvegicus GN=Mtpn PE=1 SV=2	1	3	3
ABHD12	Q6AYT7	Monoacylglycerol lipase ABHD12 OS=Rattus norvegicus GN=Abhd12 PE=2 SV=1	1	3	3
AKAP5	F1LPP6	A-kinase anchor protein 5 OS=Rattus norvegicus GN=Akap5 PE=1 SV=1	1	3	3
EML1	Q4V8C3|Q4V8C3-2	Echinoderm microtubule-associated protein-like 1 OS=Rattus norvegicus GN=Eml1 PE=1 SV=2|Isoform 2 of Echinoderm microtubule-associated protein-like 1 OS=Rattus norvegicus GN=Eml1	1	3	3
SLC6A17	P31662	Sodium-dependent neutral amino acid transporter SLC6A17 OS=Rattus norvegicus GN=Slc6a17 PE=1 SV=1	1	3	3
ANXA2	Q07936|Q07936-2	Annexin A2 OS=Rattus norvegicus GN=Anxa2 PE=1 SV=2|Isoform Long of Annexin A2 OS=Rattus norvegicus GN=Anxa2	1	3	3
RAPGEF4	F1LQ26	Rap guanine nucleotide exchange factor 4 OS=Rattus norvegicus GN=Rapgef4 PE=1 SV=3	1	3	3
PRKAR2B	P12369|R9PXT9	cAMP-dependent protein kinase type II-beta regulatory subunit OS=Rattus norvegicus GN=Prkar2b PE=1 SV=3|Protein kinase, cAMP dependent regulatory, type II beta, isoform CRA_a OS=Rattus norvegicus GN=Prkar2b PE=1 SV=2	1	3	3
VPS45	O08700	Vacuolar protein sorting-associated protein 45 OS=Rattus norvegicus GN=Vps45 PE=1 SV=1	1	3	3
CEND1	B7X6I3|Q5FVI4	C38 protein OS=Rattus norvegicus GN=Cend1 PE=1 SV=1|Cell cycle exit and neuronal differentiation protein 1 OS=Rattus norvegicus GN=Cend1 PE=1 SV=1	1	3	3
AKR1B1	P07943	Aldose reductase OS=Rattus norvegicus GN=Akr1b1 PE=1 SV=3	1	3	3
ITSN2	M0R7A6	Protein Itsn2 OS=Rattus norvegicus GN=Itsn2 PE=1 SV=2	1	3	3
SRGAP3	F1M5M9	Protein Srgap3 OS=Rattus norvegicus GN=Srgap3 PE=1 SV=2	1	3	3
AUH	F1LU71	AU RNA binding protein/enoyl-coenzyme A hydratase (Predicted), isoform CRA_a OS=Rattus norvegicus GN=Auh PE=1 SV=2	1	3	3
RBM14	M0R9Q1	Protein Rbm14 OS=Rattus norvegicus GN=Rbm14 PE=1 SV=1	1	3	3
LOC100362453|PPP2CA	A0A0G2JYA4|P63331	Serine/threonine-protein phosphatase OS=Rattus norvegicus GN=LOC100362453 PE=3 SV=1|Serine/threonine-protein phosphatase 2A catalytic subunit alpha isoform OS=Rattus norvegicus GN=Ppp2ca PE=1 SV=1	1	3	3
DBT	B2GV15	Dihydrolipoamide branched chain transacylase E2 OS=Rattus norvegicus GN=Dbt PE=1 SV=1	1	3	3
ARHGAP21	F1LXQ7	Protein Arhgap21 OS=Rattus norvegicus GN=Arhgap21 PE=1 SV=3	1	3	3
CUL5	A0A0H2UHG3|Q9JJ31	Cullin 5 OS=Rattus norvegicus GN=Cul5 PE=1 SV=1|Cullin-5 OS=Rattus norvegicus GN=Cul5 PE=1 SV=3	1	3	3
GDAP1	D4A5X7	Ganglioside-induced differentiation-associated-protein 1 (Predicted) OS=Rattus norvegicus GN=Gdap1 PE=4 SV=1	1	3	3
KLC1	A0A140TAB3|D3ZHG2|P37285|P37285-2|P37285-3	Kinesin light chain 1 OS=Rattus norvegicus GN=Klc1 PE=1 SV=1|Kinesin light chain 1 OS=Rattus norvegicus GN=Klc1 PE=1 SV=3|Kinesin light chain 1 OS=Rattus norvegicus GN=Klc1 PE=1 SV=2|Isoform A of Kinesin light chain 1 OS=Rattus norvegicus GN=Klc1|Isoform B of Kinesin light chain 1 OS=Rattus norvegicus GN=Klc1	1	3	3
RPL34	B2RZD4|D4A4W9|F1LQ14|P11250	60S ribosomal protein L34 OS=Rattus norvegicus GN=Rpl34 PE=2 SV=1|Protein Rpl34-ps1 OS=Rattus norvegicus GN=Rpl34-ps1 PE=4 SV=1|60S ribosomal protein L34 OS=Rattus norvegicus GN=Rpl34 PE=4 SV=1|60S ribosomal protein L34 OS=Rattus norvegicus GN=Rpl34 PE=1 SV=3	1	3	3
DDAH2	Q6MG60	N(G),N(G)-dimethylarginine dimethylaminohydrolase 2 OS=Rattus norvegicus GN=Ddah2 PE=1 SV=1	1	3	3
SLC7A5	Q63016	Large neutral amino acids transporter small subunit 1 OS=Rattus norvegicus GN=Slc7a5 PE=1 SV=2	1	3	3
CACYBP	Q6AYK6	Calcyclin-binding protein OS=Rattus norvegicus GN=Cacybp PE=1 SV=1	1	3	3
ELAVL1	B5DF91	ELAV-like protein 1 OS=Rattus norvegicus GN=Elavl1 PE=1 SV=1	1	3	3
ZC2HC1A	A0A0G2K782|B5DF95	Protein Zc2hc1a OS=Rattus norvegicus GN=Zc2hc1a PE=1 SV=1|Family with sequence similarity 164, member A OS=Rattus norvegicus GN=Zc2hc1a PE=1 SV=1	1	3	3
CTNND1	D3ZZZ9	Catenin (Cadherin associated protein), delta 1 (Predicted), isoform CRA_a OS=Rattus norvegicus GN=Ctnnd1 PE=1 SV=1	1	3	3
RPL23	P62832	60S ribosomal protein L23 OS=Rattus norvegicus GN=Rpl23 PE=2 SV=1	1	3	3
IPO5	D4A781	Protein Ipo5 OS=Rattus norvegicus GN=Ipo5 PE=1 SV=1	1	3	3
ATP6V1D	Q6P503	ATPase, H+ transporting, V1 subunit D, isoform CRA_c OS=Rattus norvegicus GN=Atp6v1d PE=1 SV=1	1	3	3
CSK	P32577	Tyrosine-protein kinase CSK OS=Rattus norvegicus GN=Csk PE=1 SV=1	1	3	3
NDUFA9	Q5BK63	NADH dehydrogenase [ubiquinone] 1 alpha subcomplex subunit 9, mitochondrial OS=Rattus norvegicus GN=Ndufa9 PE=1 SV=2	1	3	3
HNRNPF	Q794E4	Heterogeneous nuclear ribonucleoprotein F OS=Rattus norvegicus GN=Hnrnpf PE=1 SV=3	1	3	3
PKN1	Q63433	Serine/threonine-protein kinase N1 OS=Rattus norvegicus GN=Pkn1 PE=1 SV=2	1	3	3
NCAM2	A0A0G2K7P9|A0A0G2K7R3|F1M8G9	Protein Ncam2 OS=Rattus norvegicus GN=Ncam2 PE=1 SV=1|Protein Ncam2 OS=Rattus norvegicus GN=Ncam2 PE=4 SV=1|Protein Ncam2 OS=Rattus norvegicus GN=Ncam2 PE=1 SV=2	1	3	3
ITPA	D3ZW55	Inosine triphosphate pyrophosphatase OS=Rattus norvegicus GN=Itpa PE=3 SV=1	1	3	3
EXOC8	O54924	Exocyst complex component 8 OS=Rattus norvegicus GN=Exoc8 PE=1 SV=1	1	3	3
KIT	A0A0G2JTL4|Q63116	Protein Kit OS=Rattus norvegicus GN=Kit PE=1 SV=1|Tyrosine-protein kinase receptor OS=Rattus norvegicus GN=Kit PE=1 SV=1	1	3	3
PARP1	P27008	Poly [ADP-ribose] polymerase 1 OS=Rattus norvegicus GN=Parp1 PE=1 SV=4	1	3	3
CAMK2G	F1LMC3|P11730	Calcium/calmodulin-dependent protein kinase type II subunit gamma OS=Rattus norvegicus GN=Camk2g PE=1 SV=3|Calcium/calmodulin-dependent protein kinase type II subunit gamma OS=Rattus norvegicus GN=Camk2g PE=1 SV=1	1	3	3
ETFDH	Q66HF3|Q6UPE1	Electron transfer flavoprotein-ubiquinone oxidoreductase, mitochondrial OS=Rattus norvegicus GN=Etfdh PE=1 SV=1|Electron transfer flavoprotein-ubiquinone oxidoreductase, mitochondrial OS=Rattus norvegicus GN=Etfdh PE=1 SV=1	1	3	3
ARMC6	B2RYL4	Armc6 protein OS=Rattus norvegicus GN=Armc6 PE=1 SV=1	1	3	3
UBE3A	A0A0G2JTH7|F1M7B8	Protein Ube3a OS=Rattus norvegicus GN=Ube3a PE=1 SV=1|Protein Ube3a OS=Rattus norvegicus GN=Ube3a PE=1 SV=2	1	3	3
GRIP1	F1LRA4|P97879	Glutamate receptor-interacting protein 1 OS=Rattus norvegicus GN=Grip1 PE=1 SV=3|Glutamate receptor-interacting protein 1 OS=Rattus norvegicus GN=Grip1 PE=1 SV=1	1	3	3
GAK	F1LMD9|P97874	Cyclin-G-associated kinase OS=Rattus norvegicus GN=Gak PE=1 SV=1|Cyclin-G-associated kinase OS=Rattus norvegicus GN=Gak PE=1 SV=1	1	3	3
RPS23	P62268	40S ribosomal protein S23 OS=Rattus norvegicus GN=Rps23 PE=1 SV=3	1	3	3
SESTD1	B5DFL9	Protein Sestd1 OS=Rattus norvegicus GN=Sestd1 PE=2 SV=1	1	3	3
PRAF2	A0A0G2JTX2	Protein Praf2 OS=Rattus norvegicus GN=Praf2 PE=1 SV=1	1	3	3
IGH	P20761	Ig gamma-2B chain C region OS=Rattus norvegicus GN=Igh-1a PE=1 SV=1	1	3	3
TJP1	A0A0G2K2P5|F1M4A0	Protein Tjp1 OS=Rattus norvegicus GN=Tjp1 PE=1 SV=1|Protein Tjp1 OS=Rattus norvegicus GN=Tjp1 PE=1 SV=2	1	3	3
PSD	G3V8J5	PH and SEC7 domain-containing protein 1 OS=Rattus norvegicus GN=Psd PE=1 SV=1	1	3	3
ATP2C1	F1M281|F1M9B5|Q64566|Q64566-2	Calcium-transporting ATPase OS=Rattus norvegicus GN=Atp2c1 PE=1 SV=3|Calcium-transporting ATPase OS=Rattus norvegicus GN=Atp2c1 PE=1 SV=3|Calcium-transporting ATPase type 2C member 1 OS=Rattus norvegicus GN=Atp2c1 PE=2 SV=1|Isoform Long of Calcium-transporting ATPase type 2C member 1 OS=Rattus norvegicus GN=Atp2c1	1	3	3
PSMD6	Q6PCT9	Proteasome (Prosome, macropain) 26S subunit, non-ATPase, 6 OS=Rattus norvegicus GN=Psmd6 PE=1 SV=1	1	3	3
STIP1	O35814|R9PXW7	Stress-induced-phosphoprotein 1 OS=Rattus norvegicus GN=Stip1 PE=1 SV=1|Stress-induced phosphoprotein 1, isoform CRA_a OS=Rattus norvegicus GN=Stip1 PE=1 SV=2	1	3	3
COPB1	P23514	Coatomer subunit beta OS=Rattus norvegicus GN=Copb1 PE=1 SV=1	1	3	3
DNM3	Q08877-10|Q08877-11|Q08877-12|Q08877-13|Q08877-7|Q08877-9	Isoform 9 of Dynamin-3 OS=Rattus norvegicus GN=Dnm3|Isoform 10 of Dynamin-3 OS=Rattus norvegicus GN=Dnm3|Isoform 11 of Dynamin-3 OS=Rattus norvegicus GN=Dnm3|Isoform 12 of Dynamin-3 OS=Rattus norvegicus GN=Dnm3|Isoform 7 of Dynamin-3 OS=Rattus norvegicus GN=Dnm3|Isoform 8 of Dynamin-3 OS=Rattus norvegicus GN=Dnm3	1	3	3
CPNE4	F1M0Z3	Copine IV (Predicted), isoform CRA_a OS=Rattus norvegicus GN=Cpne4 PE=4 SV=2	1	3	3
RGD1306271	D3Z9D0	Protein RGD1306271 OS=Rattus norvegicus GN=RGD1306271 PE=1 SV=3	1	3	3
VAT1	Q3MIE4	Synaptic vesicle membrane protein VAT-1 homolog OS=Rattus norvegicus GN=Vat1 PE=1 SV=1	1	3	3
ASRGL1	Q8VI04	Isoaspartyl peptidase/L-asparaginase OS=Rattus norvegicus GN=Asrgl1 PE=1 SV=1	1	3	3
ADGRL1	D4A144|O88917|O88917-3|O88917-4	Adhesion G protein-coupled receptor L1 OS=Rattus norvegicus GN=Adgrl1 PE=1 SV=1|Adhesion G protein-coupled receptor L1 OS=Rattus norvegicus GN=Adgrl1 PE=1 SV=1|Isoform 3 of Adhesion G protein-coupled receptor L1 OS=Rattus norvegicus GN=Adgrl1|Isoform 4 of Adhesion G protein-coupled receptor L1 OS=Rattus norvegicus GN=Adgrl1	1	3	3
PHYHIP	Q568Z9	Phytanoyl-CoA hydroxylase-interacting protein OS=Rattus norvegicus GN=Phyhip PE=2 SV=1	1	3	3
ARF5	P84083	ADP-ribosylation factor 5 OS=Rattus norvegicus GN=Arf5 PE=1 SV=2	1	3	3
PCCA	A0A0G2K401|A0A0G2K5P9|P14882	Propionyl-CoA carboxylase alpha chain, mitochondrial OS=Rattus norvegicus GN=Pcca PE=1 SV=1|Propionyl-CoA carboxylase alpha chain, mitochondrial OS=Rattus norvegicus GN=Pcca PE=1 SV=1|Propionyl-CoA carboxylase alpha chain, mitochondrial OS=Rattus norvegicus GN=Pcca PE=1 SV=3	1	3	3
PALM2	A0A096MIZ1	Protein Palm2 OS=Rattus norvegicus GN=Palm2 PE=1 SV=1	1	3	3
PRDX6	O35244	Peroxiredoxin-6 OS=Rattus norvegicus GN=Prdx6 PE=1 SV=3	1	3	3
DYNC1I2	D3ZU74|G3V9V3|Q62871|Q62871-2|Q62871-3|Q6AZ35	Cytoplasmic dynein 1 intermediate chain 2 OS=Rattus norvegicus GN=Dync1i2 PE=1 SV=1|Cytoplasmic dynein 1 intermediate chain 2 OS=Rattus norvegicus GN=Dync1i2 PE=1 SV=3|Cytoplasmic dynein 1 intermediate chain 2 OS=Rattus norvegicus GN=Dync1i2 PE=1 SV=1|Isoform 2B of Cytoplasmic dynein 1 intermediate chain 2 OS=Rattus norvegicus GN=Dync1i2|Isoform 2C of Cytoplasmic dynein 1 intermediate chain 2 OS=…	1	3	3
RPL29	P25886	60S ribosomal protein L29 OS=Rattus norvegicus GN=Rpl29 PE=1 SV=3	1	3	3
BCAP31	Q6AY58	B-cell receptor-associated protein 31 OS=Rattus norvegicus GN=Bcap31 PE=1 SV=1	1	3	3
PSMD12	Q5XIC6	Proteasome (Prosome, macropain) 26S subunit, non-ATPase, 12 OS=Rattus norvegicus GN=Psmd12 PE=1 SV=1	1	3	3
CNTNAP1	P97846	Contactin-associated protein 1 OS=Rattus norvegicus GN=Cntnap1 PE=1 SV=1	1	3	3
GAA	M0R544|Q6P7A9	Glucosidase, alpha, acid, isoform CRA_a OS=Rattus norvegicus GN=Gaa PE=1 SV=1|Lysosomal alpha-glucosidase OS=Rattus norvegicus GN=Gaa PE=2 SV=1	1	3	3
PPP1R12A	A0A0G2JWJ0|D3ZR53|D4A1S6|D4ACS0|Q10728|Q10728-2|Q10728-3	Protein phosphatase 1 regulatory subunit OS=Rattus norvegicus GN=Ppp1r12a PE=1 SV=1|Protein phosphatase 1 regulatory subunit OS=Rattus norvegicus GN=Ppp1r12a PE=1 SV=2|Protein phosphatase 1 regulatory subunit OS=Rattus norvegicus GN=Ppp1r12a PE=1 SV=3|Protein phosphatase 1 regulatory subunit 12A OS=Rattus norvegicus GN=Ppp1r12a PE=1 SV=2|Protein phosphatase 1 regulatory subunit 12A OS=Rattus norv…	1	3	3
HACD3	D4ABI7	Protein Hacd3 OS=Rattus norvegicus GN=Hacd3 PE=1 SV=2	1	3	3
CHCHD3	D3ZUX5	MICOS complex subunit OS=Rattus norvegicus GN=Chchd3 PE=1 SV=1	1	3	3
CLU	G3V836|P05371	Clusterin OS=Rattus norvegicus GN=Clu PE=1 SV=1|Clusterin OS=Rattus norvegicus GN=Clu PE=1 SV=2	1	3	3
ELMO2	G3V982	Engulfment and cell motility 2, ced-12 homolog (C. elegans), isoform CRA_b OS=Rattus norvegicus GN=Elmo2 PE=1 SV=1	1	3	3
LOC100912618	D3ZFY8	Protein LOC100912618 OS=Rattus norvegicus GN=LOC100912618 PE=1 SV=1	1	3	3
PPP2R5E	A0A0G2JTA1|D3ZHI9	Protein Ppp2r5e OS=Rattus norvegicus GN=Ppp2r5e PE=1 SV=1|Protein Ppp2r5e OS=Rattus norvegicus GN=Ppp2r5e PE=1 SV=1	1	3	3
LARP1	F1M062	Protein Larp1 OS=Rattus norvegicus GN=Larp1 PE=1 SV=3	1	3	3
ATL1	Q6PST4	Atlastin-1 OS=Rattus norvegicus GN=Atl1 PE=1 SV=1	1	3	3
PCBP2	Q6AYU5	Poly(RC) binding protein 2 OS=Rattus norvegicus GN=Pcbp2 PE=1 SV=1	1	3	3
BCL2L13	D3ZT71	Protein Bcl2l13 OS=Rattus norvegicus GN=Bcl2l13 PE=1 SV=3	1	3	3
VCPIP1	Q8CF97	Deubiquitinating protein VCIP135 OS=Rattus norvegicus GN=Vcpip1 PE=1 SV=2	1	3	3
TBC1D24	A0A0G2K5B0|D4A3Z3	Protein Tbc1d24 OS=Rattus norvegicus GN=Tbc1d24 PE=1 SV=1|Protein Tbc1d24 OS=Rattus norvegicus GN=Tbc1d24 PE=1 SV=1	1	3	3
SEC24C	A0A0G2JZF0|B5DEG8	Protein Sec24c OS=Rattus norvegicus GN=Sec24c PE=1 SV=1|LOC685144 protein OS=Rattus norvegicus GN=Sec24c PE=1 SV=1	1	3	3
FKBP4	Q9QVC8	Peptidyl-prolyl cis-trans isomerase FKBP4 OS=Rattus norvegicus GN=Fkbp4 PE=1 SV=3	1	3	3
HIST1H1C	A0A0G2K654	RCG45246 OS=Rattus norvegicus GN=Hist1h1c PE=1 SV=1	1	3	3
ARHGAP5	A0A0G2K7N9|Q6TUE6	Protein Arhgap5 OS=Rattus norvegicus GN=Arhgap5 PE=1 SV=1|LRRGT00098 OS=Rattus norvegicus GN=Arhgap5 PE=1 SV=1	1	3	3
STMN3	A0A0G2K8P5|D3ZI49	Stathmin OS=Rattus norvegicus GN=Stmn3 PE=1 SV=1|Stathmin OS=Rattus norvegicus GN=Stmn3 PE=1 SV=2	1	3	3
ATAD3	Q3KRE0	ATPase family AAA domain-containing protein 3 OS=Rattus norvegicus GN=Atad3 PE=1 SV=1	1	3	3
CIRBP	P60825	Cold-inducible RNA-binding protein OS=Rattus norvegicus GN=Cirbp PE=2 SV=1	1	3	3
WNK2	D3ZMJ7	Protein Wnk2 OS=Rattus norvegicus GN=Wnk2 PE=1 SV=2	1	3	3
ARL8A	D3ZPP2	Protein Arl8a OS=Rattus norvegicus GN=Arl8a PE=1 SV=1	1	3	3
COPG2	A0A0H2UHV9|D4ABY2	Coatomer subunit gamma OS=Rattus norvegicus GN=Copg2 PE=1 SV=1|Coatomer subunit gamma-2 OS=Rattus norvegicus GN=Copg2 PE=3 SV=2	1	3	3
NRXN3	Q07310|Q07310-10|Q07310-11|Q07310-12|Q07310-13|Q07310-14|Q07310-15|Q07310-16|Q07310-17|Q07310-18|Q07310-19|Q07310-2|Q07310-3|Q07310-4|Q07310-5|Q07310-6|Q07310-7|Q07310-8|Q07310-9	Neurexin-3 OS=Rattus norvegicus GN=Nrxn3 PE=1 SV=1|Isoform 10 of Neurexin-3 OS=Rattus norvegicus GN=Nrxn3|Isoform 11 of Neurexin-3 OS=Rattus norvegicus GN=Nrxn3|Isoform 12 of Neurexin-3 OS=Rattus norvegicus GN=Nrxn3|Isoform 13 of Neurexin-3 OS=Rattus norvegicus GN=Nrxn3|Isoform 14 of Neurexin-3 OS=Rattus norvegicus GN=Nrxn3|Isoform 15 of Neurexin-3 OS=Rattus norvegicus GN=Nrxn3|Isoform 16 of Neur…	1	3	3
UBE2K	D3ZXS8	Huntingtin interacting protein 2 (Predicted), isoform CRA_a OS=Rattus norvegicus GN=Ube2k PE=1 SV=1	1	3	3
ABI1	A2VD09|Q9QZM5	Abi1 protein OS=Rattus norvegicus GN=Abi1 PE=1 SV=1|Abl interactor 1 OS=Rattus norvegicus GN=Abi1 PE=1 SV=3	1	3	3
SACM1L	Q9ES21	Phosphatidylinositide phosphatase SAC1 OS=Rattus norvegicus GN=Sacm1l PE=1 SV=1	1	3	3
TUBA4A	Q5XIF6	Tubulin alpha-4A chain OS=Rattus norvegicus GN=Tuba4a PE=1 SV=1	1	3	3
LMO7	A0A0G2K174|A0A0G2K8R3	Protein Lmo7 OS=Rattus norvegicus GN=Lmo7 PE=1 SV=1|Protein Lmo7 OS=Rattus norvegicus GN=Lmo7 PE=1 SV=1	1	3	3
SRSF3	A0A0U1RRV7|Q0ZFS8	Protein Srsf3 OS=Rattus norvegicus GN=Srsf3 PE=1 SV=1|Protein Srsf3 OS=Rattus norvegicus GN=Srsf3 PE=1 SV=1	1	3	3
SH3GLB1	Q6AYE2	Endophilin-B1 OS=Rattus norvegicus GN=Sh3glb1 PE=2 SV=1	1	3	3
PTPRF	A0A0G2JT62|G3V8P4|Q64604	Receptor-type tyrosine-protein phosphatase F OS=Rattus norvegicus GN=Ptprf PE=1 SV=1|RCG50226, isoform CRA_a OS=Rattus norvegicus GN=Ptprf PE=1 SV=1|Receptor-type tyrosine-protein phosphatase F OS=Rattus norvegicus GN=Ptprf PE=2 SV=1	1	3	3
WARS	F8WFH8|Q6P7B0	Tryptophan--tRNA ligase, cytoplasmic OS=Rattus norvegicus GN=Wars PE=1 SV=1|Tryptophan--tRNA ligase, cytoplasmic OS=Rattus norvegicus GN=Wars PE=1 SV=2	1	3	3
VPS18	B5DFJ4	Protein Vps18 OS=Rattus norvegicus GN=Vps18 PE=1 SV=1	1	3	3
EPHA4	D3ZZK3	Protein Epha4 OS=Rattus norvegicus GN=Epha4 PE=3 SV=1	1	3	3
SEC14L2	Q5EBD0	SEC14-like 2 (S. cerevisiae) OS=Rattus norvegicus GN=Sec14l2 PE=1 SV=1	1	3	3
ACADL	P15650	Long-chain specific acyl-CoA dehydrogenase, mitochondrial OS=Rattus norvegicus GN=Acadl PE=1 SV=1	1	3	3
MARS	D3Z941	Protein Mars OS=Rattus norvegicus GN=Mars PE=1 SV=1	1	3	3
MTMR9	Q5XIN4	Myotubularin related protein 9 OS=Rattus norvegicus GN=Mtmr9 PE=1 SV=1	1	3	3
RPS8	B2RYR8|P62243	40S ribosomal protein S8 OS=Rattus norvegicus GN=Rps8 PE=2 SV=1|40S ribosomal protein S8 OS=Rattus norvegicus GN=Rps8 PE=1 SV=2	1	3	3
NF1	F1LM28|P97526	Neurofibromin OS=Rattus norvegicus GN=Nf1 PE=1 SV=2|Neurofibromin OS=Rattus norvegicus GN=Nf1 PE=1 SV=1	1	3	3
RPL10	Q6PDV7	60S ribosomal protein L10 OS=Rattus norvegicus GN=Rpl10 PE=1 SV=3	1	3	3
RPS14|LOC100911847	P13471|Q6PDV6	40S ribosomal protein S14 OS=Rattus norvegicus GN=Rps14 PE=2 SV=3|Protein LOC100911847 OS=Rattus norvegicus GN=LOC100911847 PE=2 SV=1	1	3	3
ROGDI	Q4V7D2	Protein rogdi homolog OS=Rattus norvegicus GN=Rogdi PE=2 SV=1	1	3	3
LTA4H	P30349|Q499P2	Leukotriene A-4 hydrolase OS=Rattus norvegicus GN=Lta4h PE=2 SV=2|Leukotriene A(4) hydrolase OS=Rattus norvegicus GN=Lta4h PE=1 SV=1	1	3	3
CAT	P04762	Catalase OS=Rattus norvegicus GN=Cat PE=1 SV=3	1	3	3
RAN	P62828	GTP-binding nuclear protein Ran OS=Rattus norvegicus GN=Ran PE=1 SV=3	1	3	3
RAB3C	P62824	Ras-related protein Rab-3C OS=Rattus norvegicus GN=Rab3c PE=1 SV=1	1	3	3
HARS	Q4QQV4	Dead end homolog 1 (Zebrafish) OS=Rattus norvegicus GN=Hars PE=1 SV=1	1	3	3
GJA1	P08050	Gap junction alpha-1 protein OS=Rattus norvegicus GN=Gja1 PE=1 SV=2	1	3	3
HIP1	G3V8Y8	Huntingtin interacting protein 1, isoform CRA_a OS=Rattus norvegicus GN=Hip1 PE=1 SV=1	1	3	3
TUBB5	P69897	Tubulin beta-5 chain OS=Rattus norvegicus GN=Tubb5 PE=1 SV=1	1	3	3
FLNC	A0A0H2UHR7|D3ZHA0	Filamin-C OS=Rattus norvegicus GN=Flnc PE=1 SV=1|Filamin-C OS=Rattus norvegicus GN=Flnc PE=1 SV=1	1	3	3
HRAS	P20171	GTPase HRas OS=Rattus norvegicus GN=Hras PE=1 SV=2	1	3	3
ARFGEF1	D4A631	Brefeldin A-inhibited guanine nucleotide-exchange protein 1 OS=Rattus norvegicus GN=Arfgef1 PE=1 SV=1	1	3	3
MAT2A	F1LRB8|P18298|Q6P688	S-adenosylmethionine synthase OS=Rattus norvegicus GN=Mat2a PE=1 SV=2|S-adenosylmethionine synthase isoform type-2 OS=Rattus norvegicus GN=Mat2a PE=1 SV=1|Mat2a protein OS=Rattus norvegicus GN=Mat2a PE=1 SV=1	1	3	3
PCMT1	A0A140TAB9|P22062	Protein-L-isoaspartate O-methyltransferase OS=Rattus norvegicus GN=Pcmt1 PE=1 SV=1|Protein-L-isoaspartate(D-aspartate) O-methyltransferase OS=Rattus norvegicus GN=Pcmt1 PE=1 SV=2	1	3	3
PPP3R1	A0A0H2UHV6|P63100|P63100-2	Calcineurin subunit B type 1 OS=Rattus norvegicus GN=Ppp3r1 PE=4 SV=1|Calcineurin subunit B type 1 OS=Rattus norvegicus GN=Ppp3r1 PE=1 SV=2|Isoform 2 of Calcineurin subunit B type 1 OS=Rattus norvegicus GN=Ppp3r1	1	3	3
SLC15A2	A0A0H2UHA7|Q63424	Solute carrier family 15 (H+/peptide transporter), member 2, isoform CRA_a OS=Rattus norvegicus GN=Slc15a2 PE=1 SV=1|Solute carrier family 15 member 2 OS=Rattus norvegicus GN=Slc15a2 PE=1 SV=1	1	3	3
PRNP	P13852	Major prion protein OS=Rattus norvegicus GN=Prnp PE=1 SV=2	1	3	3
LOC103694869|ISOC1	F2Z3T7|Q6I7R3	Protein LOC103694869 OS=Rattus norvegicus GN=LOC103694869 PE=1 SV=1|Isochorismatase domain-containing protein 1 OS=Rattus norvegicus GN=Isoc1 PE=2 SV=1	1	3	3
RNPEP	G3V6V1|O09175	Aminopeptidase B OS=Rattus norvegicus GN=Rnpep PE=1 SV=1|Aminopeptidase B OS=Rattus norvegicus GN=Rnpep PE=1 SV=2	1	3	3
AMPD3	F1M7Q5|O09178	AMP deaminase 3 OS=Rattus norvegicus GN=Ampd3 PE=1 SV=2|AMP deaminase 3 OS=Rattus norvegicus GN=Ampd3 PE=1 SV=2	1	3	3
MTHFD1L	B2GUZ3	Mthfd1l protein OS=Rattus norvegicus GN=Mthfd1l PE=1 SV=1	1	3	3
ALDH9A1	A0A0G2JSI1|Q9JLJ3	4-trimethylaminobutyraldehyde dehydrogenase OS=Rattus norvegicus GN=Aldh9a1 PE=1 SV=1|4-trimethylaminobutyraldehyde dehydrogenase OS=Rattus norvegicus GN=Aldh9a1 PE=1 SV=1	1	3	3
RAP1A|RAP1B	P62836|Q62636	Ras-related protein Rap-1A OS=Rattus norvegicus GN=Rap1a PE=1 SV=1|Ras-related protein Rap-1b OS=Rattus norvegicus GN=Rap1b PE=1 SV=2	1	3	3
ABCE1	D3ZD23	ATP-binding cassette, sub-family E (OABP), member 1 OS=Rattus norvegicus GN=Abce1 PE=1 SV=1	1	3	3
D3ZZN4|RPL35A	D3ZZN4|P04646	Uncharacterized protein OS=Rattus norvegicus PE=4 SV=1|60S ribosomal protein L35a OS=Rattus norvegicus GN=Rpl35a PE=3 SV=1	1	3	3
KCNAB2	A0A0G2K670|P62483	Voltage-gated potassium channel subunit beta-2 OS=Rattus norvegicus GN=Kcnab2 PE=1 SV=1|Voltage-gated potassium channel subunit beta-2 OS=Rattus norvegicus GN=Kcnab2 PE=1 SV=1	1	3	3
SYNGR1	Q62876	Synaptogyrin-1 OS=Rattus norvegicus GN=Syngr1 PE=2 SV=1	1	3	3
EIF5A	Q3T1J1	Eukaryotic translation initiation factor 5A-1 OS=Rattus norvegicus GN=Eif5a PE=1 SV=3	1	3	3
KARS	Q5XIM7	Lysine--tRNA ligase OS=Rattus norvegicus GN=Kars PE=1 SV=1	1	3	3
LOC103692171|MOGS	A0A0G2K8S6|G3V743|O88941	Glucosidase 1 OS=Rattus norvegicus GN=LOC103692171 PE=1 SV=1|Protein LOC103692171 OS=Rattus norvegicus GN=LOC103692171 PE=1 SV=2|Mannosyl-oligosaccharide glucosidase OS=Rattus norvegicus GN=Mogs PE=1 SV=1	1	3	3
ATP8A1	F1LUT4	Phospholipid-transporting ATPase OS=Rattus norvegicus GN=Atp8a1 PE=1 SV=3	1	3	3
FN1	A0A096P6L8|F1LST1|P04937|P04937-2|P04937-3|P04937-4	Fibronectin OS=Rattus norvegicus GN=Fn1 PE=1 SV=2|Fibronectin OS=Rattus norvegicus GN=Fn1 PE=1 SV=3|Fibronectin OS=Rattus norvegicus GN=Fn1 PE=1 SV=2|Isoform 2 of Fibronectin OS=Rattus norvegicus GN=Fn1|Isoform 3 of Fibronectin OS=Rattus norvegicus GN=Fn1|Isoform 4 of Fibronectin OS=Rattus norvegicus GN=Fn1	1	3	3
GLOD4	Q5I0D1	Glyoxalase domain-containing protein 4 OS=Rattus norvegicus GN=Glod4 PE=1 SV=1	1	3	3
CMPK1	A0A0G2JSJ2|A0A0G2JTN5|Q4KM73	UMP-CMP kinase OS=Rattus norvegicus GN=Cmpk1 PE=1 SV=1|UMP-CMP kinase OS=Rattus norvegicus GN=Cmpk1 PE=1 SV=1|UMP-CMP kinase OS=Rattus norvegicus GN=Cmpk1 PE=1 SV=2	1	3	3
SEC22B	Q4KM74	Vesicle-trafficking protein SEC22b OS=Rattus norvegicus GN=Sec22b PE=1 SV=3	1	3	3
TUBB4A	B4F7C2	Protein Tubb4a OS=Rattus norvegicus GN=Tubb4a PE=1 SV=1	1	3	3
STT3A	A0A0G2JWH5|B4F7C9	Serine/threonine-protein kinase Chk1 OS=Rattus norvegicus GN=Stt3a PE=1 SV=1|Serine/threonine-protein kinase Chk1 OS=Rattus norvegicus GN=Stt3a PE=1 SV=1	1	3	3
NUMA1	F1LW91|F7FF45	Protein Numa1 OS=Rattus norvegicus GN=Numa1 PE=1 SV=2|Protein Numa1 OS=Rattus norvegicus GN=Numa1 PE=1 SV=2	1	3	3
CTSD	P24268|Q6P6T6	Cathepsin D OS=Rattus norvegicus GN=Ctsd PE=1 SV=1|Cathepsin D OS=Rattus norvegicus GN=Ctsd PE=1 SV=1	1	3	3
MYH14	F1LNF0	Protein Myh14 OS=Rattus norvegicus GN=Myh14 PE=1 SV=1	1	3	3
CLSTN1	Q6Q0N0	Calsyntenin-1 OS=Rattus norvegicus GN=Clstn1 PE=1 SV=1	1	3	3
LOC100909481|EIF3E	A0A0G2K273|Q641X8	Eukaryotic translation initiation factor 3 subunit E OS=Rattus norvegicus GN=LOC100909481 PE=3 SV=1|Eukaryotic translation initiation factor 3 subunit E OS=Rattus norvegicus GN=Eif3e PE=2 SV=1	1	3	3
VPS29	A0A0G2JTS3|B2RZ78|B2RZ78-2	Vacuolar protein sorting-associated protein 29 OS=Rattus norvegicus GN=Vps29 PE=1 SV=1|Vacuolar protein sorting-associated protein 29 OS=Rattus norvegicus GN=Vps29 PE=1 SV=2|Isoform 2 of Vacuolar protein sorting-associated protein 29 OS=Rattus norvegicus GN=Vps29	1	3	3
MAP4K4	A0A0G2K7W4	Protein Map4k4 OS=Rattus norvegicus GN=Map4k4 PE=1 SV=1	1	3	3
SLC6A11	P31647	Sodium- and chloride-dependent GABA transporter 3 OS=Rattus norvegicus GN=Slc6a11 PE=1 SV=1	1	3	3
ARHGEF7	A0A0G2QC21	Rho guanine nucleotide exchange factor 7 OS=Rattus norvegicus GN=Arhgef7 PE=1 SV=1	1	3	3
NECAP1	P69682	Adaptin ear-binding coat-associated protein 1 OS=Rattus norvegicus GN=Necap1 PE=1 SV=1	1	3	3
SMPD3	D4A8L3	Sphingomyelin phosphodiesterase 3 OS=Rattus norvegicus GN=Smpd3 PE=1 SV=2	1	3	3
TSG101	F1LRB7|Q6IRE4	Tumor susceptibility gene 101 OS=Rattus norvegicus GN=Tsg101 PE=1 SV=3|Tumor susceptibility gene 101 protein OS=Rattus norvegicus GN=Tsg101 PE=1 SV=1	1	3	3
GRIA3	G3V8Y9|P19492	Glutamate receptor 3 OS=Rattus norvegicus GN=Gria3 PE=3 SV=3|Glutamate receptor 3 OS=Rattus norvegicus GN=Gria3 PE=1 SV=1	1	3	3
CARM1	Q4AE70|Q4AE70-2|Q4AE70-3|Q4AE70-4	Histone-arginine methyltransferase CARM1 OS=Rattus norvegicus GN=Carm1 PE=1 SV=1|Isoform 2 of Histone-arginine methyltransferase CARM1 OS=Rattus norvegicus GN=Carm1|Isoform 3 of Histone-arginine methyltransferase CARM1 OS=Rattus norvegicus GN=Carm1|Isoform 4 of Histone-arginine methyltransferase CARM1 OS=Rattus norvegicus GN=Carm1	1	3	3
RAB3GAP1	A0A0G2JXA1|F1LP59|P69735	Rab3 GTPase-activating protein catalytic subunit OS=Rattus norvegicus GN=Rab3gap1 PE=1 SV=1|Rab3 GTPase-activating protein catalytic subunit OS=Rattus norvegicus GN=Rab3gap1 PE=1 SV=3|Rab3 GTPase-activating protein catalytic subunit (Fragments) OS=Rattus norvegicus GN=Rab3gap1 PE=1 SV=2	1	3	3
MGEA5	A0A0H2UI10|Q8VIJ5	Protein O-GlcNAcase OS=Rattus norvegicus GN=Mgea5 PE=1 SV=1|Protein O-GlcNAcase OS=Rattus norvegicus GN=Mgea5 PE=1 SV=1	1	3	3
NDUFS8	B0BNE6	NADH dehydrogenase (Ubiquinone) Fe-S protein 8 (Predicted), isoform CRA_a OS=Rattus norvegicus GN=Ndufs8 PE=1 SV=1	1	3	3
CACNA1E	F1LMS1	Voltage-dependent R-type calcium channel subunit alpha-1E OS=Rattus norvegicus GN=Cacna1e PE=1 SV=3	1	3	3
SNX2	B2RYP4	Protein Snx2 OS=Rattus norvegicus GN=Snx2 PE=1 SV=1	1	3	3
LOC361635|Q5XI83	A0A0G2JUM2|Q5XI83	Protein LOC361635 OS=Rattus norvegicus GN=LOC361635 PE=1 SV=1|UPF0505 protein C16orf62 homolog OS=Rattus norvegicus PE=2 SV=1	1	3	3
HNRNPR	Q566E4	Heterogeneous nuclear ribonucleoprotein R OS=Rattus norvegicus GN=Hnrnpr PE=1 SV=1	1	3	3
RAB6B	A0A0G2JT78	Protein Rab6b OS=Rattus norvegicus GN=Rab6b PE=4 SV=1	1	3	3
CDK5	Q03114	Cyclin-dependent-like kinase 5 OS=Rattus norvegicus GN=Cdk5 PE=1 SV=1	1	3	3
RAC1	Q6RUV5	Ras-related C3 botulinum toxin substrate 1 OS=Rattus norvegicus GN=Rac1 PE=1 SV=1	1	3	3
WDR37	D3ZQ02	Protein Wdr37 OS=Rattus norvegicus GN=Wdr37 PE=1 SV=3	1	3	3
BLMH	A1A5L1|P70645	Bleomycin hydrolase OS=Rattus norvegicus GN=Blmh PE=1 SV=1|Bleomycin hydrolase OS=Rattus norvegicus GN=Blmh PE=1 SV=1	1	3	3
GSTM1	G3V983|P04905	Glutathione S-transferase Mu 1 OS=Rattus norvegicus GN=Gstm1 PE=1 SV=2|Glutathione S-transferase Mu 1 OS=Rattus norvegicus GN=Gstm1 PE=1 SV=2	1	3	3
SIPA1L3	F1LYG2	Protein Sipa1l3 OS=Rattus norvegicus GN=Sipa1l3 PE=1 SV=3	1	3	3
DHCR7	Q9Z2Z8	7-dehydrocholesterol reductase OS=Rattus norvegicus GN=Dhcr7 PE=2 SV=1	1	3	3
HERC1	A0A0G2JTT6	Protein Herc1 OS=Rattus norvegicus GN=Herc1 PE=1 SV=1	1	3	3
NARS	F1LML0|F1LPV0|Q4KLM9	Protein Nars OS=Rattus norvegicus GN=Nars PE=1 SV=1|Protein Nars OS=Rattus norvegicus GN=Nars PE=1 SV=2|Asparaginyl-tRNA synthetase OS=Rattus norvegicus GN=Nars PE=1 SV=1	1	3	3
PURA	F1LPS8	Transcriptional activator protein Pur-alpha OS=Rattus norvegicus GN=Pura PE=1 SV=3	1	3	3
FAM49A	B0BN65	Family with sequence similarity 49, member A OS=Rattus norvegicus GN=Fam49a PE=1 SV=1	1	3	3
PAIP1	A0A0G2JVP5	Protein Paip1 OS=Rattus norvegicus GN=Paip1 PE=1 SV=1	1	3	3
SEPT4	A0A096MJN4|A0A096MJT3|A0A096MJW0|A0A0G2JVC7|A0JN02|E9PST0	Protein Sept4 OS=Rattus norvegicus GN=Sept4 PE=1 SV=1|Protein Sept4 OS=Rattus norvegicus GN=Sept4 PE=1 SV=1|Protein Sept4 OS=Rattus norvegicus GN=Sept4 PE=1 SV=1|Protein Sept4 OS=Rattus norvegicus GN=Sept4 PE=1 SV=1|Protein Sept4 OS=Rattus norvegicus GN=Sept4 PE=1 SV=1|Protein Sept4 OS=Rattus norvegicus GN=Sept4 PE=1 SV=3	1	3	3
SNU13	P55770	NHP2-like protein 1 OS=Rattus norvegicus GN=Snu13 PE=2 SV=4	1	3	3
CAMKK2	F1LPT4|O88831	Calcium/calmodulin-dependent protein kinase kinase 2 OS=Rattus norvegicus GN=Camkk2 PE=1 SV=3|Calcium/calmodulin-dependent protein kinase kinase 2 OS=Rattus norvegicus GN=Camkk2 PE=1 SV=1	1	3	3
PSPC1	Q4KLH4	Paraspeckle component 1 OS=Rattus norvegicus GN=Pspc1 PE=1 SV=1	1	3	3
NOMO1	D3ZSA9	Protein Nomo1 OS=Rattus norvegicus GN=Nomo1 PE=1 SV=1	1	3	3
CKAP4	D3ZH41	Cytoskeleton-associated protein 4 (Predicted) OS=Rattus norvegicus GN=Ckap4 PE=1 SV=2	1	3	3
GBAS	Q5RK08	Glioblastoma amplified sequence OS=Rattus norvegicus GN=Gbas PE=1 SV=1	1	3	3
CCDC93	Q5BJT7	Coiled-coil domain-containing protein 93 OS=Rattus norvegicus GN=Ccdc93 PE=1 SV=1	1	3	3
EDC4	Q3ZAV8	Enhancer of mRNA-decapping protein 4 OS=Rattus norvegicus GN=Edc4 PE=1 SV=1	1	3	3
TXNL1	A0A0G2K737|Q920J4	Thioredoxin-like protein 1 OS=Rattus norvegicus GN=Txnl1 PE=1 SV=1|Thioredoxin-like protein 1 OS=Rattus norvegicus GN=Txnl1 PE=1 SV=3	1	3	3
GRM3	P31422	Metabotropic glutamate receptor 3 OS=Rattus norvegicus GN=Grm3 PE=1 SV=1	1	3	3
SUGP2	D3ZJH2	Protein Sugp2 OS=Rattus norvegicus GN=Sugp2 PE=1 SV=1	1	3	3
TOMM40	G3V8F5|Q75Q40	Mitochondrial import receptor subunit TOM40 homolog OS=Rattus norvegicus GN=Tomm40 PE=1 SV=1|Mitochondrial import receptor subunit TOM40 homolog OS=Rattus norvegicus GN=Tomm40 PE=1 SV=1	1	3	3
RGD1565183|RPL28	D3ZJD3|Q642E2	Protein LOC100362069 OS=Rattus norvegicus GN=RGD1565183 PE=4 SV=1|60S ribosomal protein L28 OS=Rattus norvegicus GN=Rpl28 PE=2 SV=1	1	3	3
LAMP1	P14562	Lysosome-associated membrane glycoprotein 1 OS=Rattus norvegicus GN=Lamp1 PE=1 SV=1	1	3	3
UBXN6	A0A0G2K012|M0RAE4	Protein Ubxn6 OS=Rattus norvegicus GN=Ubxn6 PE=1 SV=1|Protein Ubxn6 OS=Rattus norvegicus GN=Ubxn6 PE=1 SV=1	1	3	3
RRAS2	A0A0G2K508|Q5BJU0	Protein Rras2 OS=Rattus norvegicus GN=Rras2 PE=1 SV=1|Protein Rras2 OS=Rattus norvegicus GN=Rras2 PE=1 SV=1	1	3	3
SEC61B	B2RZD1	Protein Sec61b OS=Rattus norvegicus GN=Sec61b PE=1 SV=1	1	3	3
FGB	P14480|P14480-2	Fibrinogen beta chain OS=Rattus norvegicus GN=Fgb PE=1 SV=4|Isoform 2 of Fibrinogen beta chain OS=Rattus norvegicus GN=Fgb	1	3	3
RPL12	A0A140TAC5|B2RYU2|D3ZJE2|P23358	60S ribosomal protein L12 OS=Rattus norvegicus GN=Rpl12 PE=3 SV=1|Protein LOC102555453 OS=Rattus norvegicus GN=Rpl12 PE=1 SV=1|Protein Rpl12-ps1 OS=Rattus norvegicus GN=Rpl12-ps1 PE=3 SV=1|60S ribosomal protein L12 OS=Rattus norvegicus GN=Rpl12 PE=2 SV=1	1	3	3
CXADR	Q9R066	Coxsackievirus and adenovirus receptor homolog OS=Rattus norvegicus GN=Cxadr PE=1 SV=2	1	3	3
NIPSNAP1	G3V728	4-nitrophenylphosphatase domain and non-neuronal SNAP25-like protein homolog 1 (C. elegans), isoform CRA_b OS=Rattus norvegicus GN=Nipsnap1 PE=1 SV=1	1	3	3
ANXA7	Q6IRJ7	Annexin OS=Rattus norvegicus GN=Anxa7 PE=1 SV=1	1	3	3
PRPF19	Q9JMJ4	Pre-mRNA-processing factor 19 OS=Rattus norvegicus GN=Prpf19 PE=1 SV=2	1	3	3
CTNNA2	D4A6H8	Protein Ctnna2 OS=Rattus norvegicus GN=Ctnna2 PE=1 SV=3	1	3	3
ARHGEF12	A0A0G2K860	Protein Arhgef12 OS=Rattus norvegicus GN=Arhgef12 PE=1 SV=1	1	3	3
NEDD4L	A0A0G2JUY1|A0A0G2JXP3|F1LRN8	Protein Nedd4l OS=Rattus norvegicus GN=Nedd4l PE=1 SV=1|Protein Nedd4l OS=Rattus norvegicus GN=Nedd4l PE=1 SV=1|Protein Nedd4l OS=Rattus norvegicus GN=Nedd4l PE=1 SV=3	1	3	3
APC	A0A0G2K8G0|G3V8Q9|P70478	Adenomatous polyposis coli protein OS=Rattus norvegicus GN=Apc PE=1 SV=1|Adenomatosis polyposis coli, isoform CRA_a OS=Rattus norvegicus GN=Apc PE=1 SV=1|Adenomatous polyposis coli protein OS=Rattus norvegicus GN=Apc PE=1 SV=1	1	3	3
DGKH	D3ZSZ6	Diacylglycerol kinase OS=Rattus norvegicus GN=Dgkh PE=1 SV=3	1	3	3
PLXNB2	D3ZQ57	Plexin B2 OS=Rattus norvegicus GN=Plxnb2 PE=1 SV=1	1	3	3
DOCK9	A0A0G2K2I6|F1LSM8	Dedicator of cytokinesis protein 9 OS=Rattus norvegicus GN=Dock9 PE=1 SV=1|Dedicator of cytokinesis protein 9 OS=Rattus norvegicus GN=Dock9 PE=1 SV=2	1	3	3
PI4K2A	Q99M64	Phosphatidylinositol 4-kinase type 2-alpha OS=Rattus norvegicus GN=Pi4k2a PE=1 SV=1	1	3	3
EEF1B2	B5DEN5	Eukaryotic translation elongation factor 1 beta 2 OS=Rattus norvegicus GN=Eef1b2 PE=1 SV=1	1	3	3
GPD1	O35077	Glycerol-3-phosphate dehydrogenase [NAD(+)], cytoplasmic OS=Rattus norvegicus GN=Gpd1 PE=1 SV=4	1	3	3
PPP3CB	A0A0G2K7T5|P20651	Serine/threonine-protein phosphatase OS=Rattus norvegicus GN=Ppp3cb PE=1 SV=1|Serine/threonine-protein phosphatase 2B catalytic subunit beta isoform OS=Rattus norvegicus GN=Ppp3cb PE=1 SV=1	1	3	3
RPS6	M0RD75|P62755	40S ribosomal protein S6 OS=Rattus norvegicus GN=Rps6 PE=1 SV=1|40S ribosomal protein S6 OS=Rattus norvegicus GN=Rps6 PE=1 SV=1	1	3	3
MTCH1	B0BN30	Mtch1 protein OS=Rattus norvegicus GN=Mtch1 PE=1 SV=1	1	3	3
NANS	B1WC26	N-acetylneuraminic acid synthase OS=Rattus norvegicus GN=Nans PE=1 SV=1	1	3	3
HBS1L	A0A0G2K2P6|F1M8E8|Q6AXM7	HBS1-like protein OS=Rattus norvegicus GN=Hbs1l PE=1 SV=1|HBS1-like protein OS=Rattus norvegicus GN=Hbs1l PE=1 SV=3|HBS1-like protein OS=Rattus norvegicus GN=Hbs1l PE=1 SV=1	1	3	3
IARS2	A0A0G2K261	Protein Iars2 OS=Rattus norvegicus GN=Iars2 PE=1 SV=1	1	3	3
CLIP1	A0A0G2K3T3|A0A0G2K681|F1MAH8	Protein Clip1 OS=Rattus norvegicus GN=Clip1 PE=1 SV=1|Protein Clip1 OS=Rattus norvegicus GN=Clip1 PE=1 SV=1|Protein Clip1 OS=Rattus norvegicus GN=Clip1 PE=1 SV=3	1	3	3
SLC24A2	A0A0A0MXV6|O54701	Sodium/potassium/calcium exchanger 2 OS=Rattus norvegicus GN=Slc24a2 PE=1 SV=2|Sodium/potassium/calcium exchanger 2 OS=Rattus norvegicus GN=Slc24a2 PE=1 SV=1	1	3	3
AKT3	A0A0G2JXD7|F1M6A8	RAC-gamma serine/threonine-protein kinase OS=Rattus norvegicus GN=Akt3 PE=3 SV=1|RAC-gamma serine/threonine-protein kinase OS=Rattus norvegicus GN=Akt3 PE=3 SV=3	1	3	3
FSD1	B1H2A2	Fsd1 protein OS=Rattus norvegicus GN=Fsd1 PE=1 SV=1	1	3	3
DLG1	A0A0G2K1M2|F1LNM0|Q62696	Disks large homolog 1 OS=Rattus norvegicus GN=Dlg1 PE=1 SV=1|Disks large homolog 1 OS=Rattus norvegicus GN=Dlg1 PE=1 SV=1|Disks large homolog 1 OS=Rattus norvegicus GN=Dlg1 PE=1 SV=1	1	3	3
EIF3J	A0JPM9	Eukaryotic translation initiation factor 3 subunit J OS=Rattus norvegicus GN=Eif3j PE=1 SV=1	1	3	3
MPST	P97532	3-mercaptopyruvate sulfurtransferase OS=Rattus norvegicus GN=Mpst PE=1 SV=3	1	3	3
NAA15	D3ZD89	NMDA receptor-regulated gene 1 (Predicted), isoform CRA_b OS=Rattus norvegicus GN=Naa15 PE=1 SV=2	1	3	3
GNAQ	D4AE68|P82471	Guanine nucleotide binding protein, alpha q polypeptide, isoform CRA_a OS=Rattus norvegicus GN=Gnaq PE=1 SV=2|Guanine nucleotide-binding protein G(q) subunit alpha OS=Rattus norvegicus GN=Gnaq PE=2 SV=2	1	3	3
PNP	D3ZXK9|P85973	Purine nucleoside phosphorylase OS=Rattus norvegicus GN=Pnp PE=1 SV=3|Purine nucleoside phosphorylase OS=Rattus norvegicus GN=Pnp PE=1 SV=1	1	3	3
PRDX5	A0A0G2JSS8|Q9R063|Q9R063-2	Peroxiredoxin 5, isoform CRA_c OS=Rattus norvegicus GN=Prdx5 PE=1 SV=1|Peroxiredoxin-5, mitochondrial OS=Rattus norvegicus GN=Prdx5 PE=1 SV=1|Isoform Cytoplasmic+peroxisomal of Peroxiredoxin-5, mitochondrial OS=Rattus norvegicus GN=Prdx5	1	3	3
RPS12	P63324|Q6PDW1	40S ribosomal protein S12 OS=Rattus norvegicus GN=Rps12 PE=1 SV=2|40S ribosomal protein S12 OS=Rattus norvegicus GN=Rps12 PE=1 SV=1	1	3	3
ARHGEF2	A0A0G2K0V4|Q5FVC2	Rho guanine nucleotide exchange factor 2 OS=Rattus norvegicus GN=Arhgef2 PE=1 SV=1|Rho guanine nucleotide exchange factor 2 OS=Rattus norvegicus GN=Arhgef2 PE=1 SV=1	1	3	3
GALNT2	A0A0G2JU25	Polypeptide N-acetylgalactosaminyltransferase OS=Rattus norvegicus GN=Galnt2 PE=1 SV=1	1	3	3
ACAT2	Q5XI22	Acetyl-CoA acetyltransferase, cytosolic OS=Rattus norvegicus GN=Acat2 PE=1 SV=1	1	3	3
GPD1L	D3ZAP9	Glycerol-3-phosphate dehydrogenase [NAD(+)] OS=Rattus norvegicus GN=Gpd1l PE=1 SV=1	1	3	3
RAP1GAP	F1LV89	Protein Rap1gap OS=Rattus norvegicus GN=Rap1gap PE=1 SV=3	1	3	3
ADH5|ADH4	P12711|Q7TQ90	Alcohol dehydrogenase class-3 OS=Rattus norvegicus GN=Adh5 PE=1 SV=2|S-(hydroxymethyl)glutathione dehydrogenase OS=Rattus norvegicus GN=Adh4 PE=1 SV=1	1	3	3
PEBP1	P31044	Phosphatidylethanolamine-binding protein 1 OS=Rattus norvegicus GN=Pebp1 PE=1 SV=3	1	3	3
XPO1	Q80U96	Exportin-1 OS=Rattus norvegicus GN=Xpo1 PE=1 SV=1	1	3	3
VPS26B	B1WBS4	Protein Vps26b OS=Rattus norvegicus GN=Vps26b PE=1 SV=1	1	3	3
TPPP	A0A0G2K2D6|D3ZQL7	Protein Tppp OS=Rattus norvegicus GN=Tppp PE=1 SV=1|Protein Tppp OS=Rattus norvegicus GN=Tppp PE=1 SV=1	1	3	3
SDHB	P21913	Succinate dehydrogenase [ubiquinone] iron-sulfur subunit, mitochondrial OS=Rattus norvegicus GN=Sdhb PE=2 SV=2	1	3	3
ADK	A0A0G2JSL8|A0A0G2K6X9|Q64640	Adenosine kinase OS=Rattus norvegicus GN=Adk PE=1 SV=1|Adenosine kinase OS=Rattus norvegicus GN=Adk PE=1 SV=1|Adenosine kinase OS=Rattus norvegicus GN=Adk PE=1 SV=3	1	3	3
RPS20|LOC100359563	A0A0H2UHG7|D3ZZK1|P60868	40S ribosomal protein S20 OS=Rattus norvegicus GN=Rps20 PE=3 SV=1|Protein LOC100359563 OS=Rattus norvegicus GN=LOC100359563 PE=3 SV=1|40S ribosomal protein S20 OS=Rattus norvegicus GN=Rps20 PE=3 SV=1	1	3	3
ABCD3	F1LR38|P16970	ATP-binding cassette sub-family D member 3 OS=Rattus norvegicus GN=Abcd3 PE=1 SV=3|ATP-binding cassette sub-family D member 3 OS=Rattus norvegicus GN=Abcd3 PE=1 SV=3	1	3	3
SH3GL3	O35180	Endophilin-A3 OS=Rattus norvegicus GN=Sh3gl3 PE=1 SV=2	1	3	3
ACADVL	P45953|Q5M9H2	Very long-chain specific acyl-CoA dehydrogenase, mitochondrial OS=Rattus norvegicus GN=Acadvl PE=1 SV=1|Acyl-Coenzyme A dehydrogenase, very long chain OS=Rattus norvegicus GN=Acadvl PE=1 SV=1	1	3	3
ATP1B2	P13638|Q5M9H4	Sodium/potassium-transporting ATPase subunit beta-2 OS=Rattus norvegicus GN=Atp1b2 PE=2 SV=1|Sodium/potassium-transporting ATPase subunit beta OS=Rattus norvegicus GN=Atp1b2 PE=2 SV=1	1	3	3
ARPC5	A0A0G2K585|Q4KLF8	Actin-related protein 2/3 complex subunit 5 OS=Rattus norvegicus GN=Arpc5 PE=1 SV=1|Actin-related protein 2/3 complex subunit 5 OS=Rattus norvegicus GN=Arpc5 PE=1 SV=3	1	3	3
ACTR1B	B2RYJ7	ARP1 actin-related protein 1 homolog B (Yeast) OS=Rattus norvegicus GN=Actr1b PE=1 SV=1	1	3	3
CARS	G3V9K0	Cysteinyl-tRNA synthetase (Predicted), isoform CRA_b OS=Rattus norvegicus GN=Cars PE=1 SV=1	1	3	3
ARHGAP23	F1M2D4	Protein Arhgap23 OS=Rattus norvegicus GN=Arhgap23 PE=1 SV=3	1	3	3
HAPLN1	P03994	Hyaluronan and proteoglycan link protein 1 OS=Rattus norvegicus GN=Hapln1 PE=1 SV=2	1	3	3
DDX3X	A0A0G2K719	Protein Ddx3x OS=Rattus norvegicus GN=Ddx3x PE=1 SV=1	1	3	3
RPS5	B0BN81|P24050	40S ribosomal protein S5 OS=Rattus norvegicus GN=Rps5 PE=1 SV=1|40S ribosomal protein S5 OS=Rattus norvegicus GN=Rps5 PE=1 SV=3	1	3	3
CADM3	A0A0G2K872|Q1WIM3	Cell adhesion molecule 3 OS=Rattus norvegicus GN=Cadm3 PE=1 SV=1|Cell adhesion molecule 3 OS=Rattus norvegicus GN=Cadm3 PE=1 SV=1	1	3	3
RDH14	D3ZUY0	Protein Rdh14 OS=Rattus norvegicus GN=Rdh14 PE=1 SV=1	1	3	3
TFRC	G3V679|Q99376	Transferrin receptor protein 1 OS=Rattus norvegicus GN=Tfrc PE=1 SV=1|Transferrin receptor protein 1 (Fragment) OS=Rattus norvegicus GN=Tfrc PE=2 SV=1	1	3	3
TECR	B3SVE9|Q64232	Neuroprotective protein 13 OS=Rattus norvegicus GN=Tecr PE=1 SV=1|Very-long-chain enoyl-CoA reductase OS=Rattus norvegicus GN=Tecr PE=1 SV=1	1	3	3
DSTN	Q7M0E3	Destrin OS=Rattus norvegicus GN=Dstn PE=1 SV=3	1	3	3
GBE1	A0A096MIX1|A0A096MJY6|A0A0G2JTB2	Protein Gbe1 (Fragment) OS=Rattus norvegicus GN=Gbe1 PE=1 SV=1|Protein Gbe1 (Fragment) OS=Rattus norvegicus GN=Gbe1 PE=1 SV=1|Protein Gbe1 OS=Rattus norvegicus GN=Gbe1 PE=1 SV=1	1	3	3
LONP1	Q924S5	Lon protease homolog, mitochondrial OS=Rattus norvegicus GN=Lonp1 PE=2 SV=1	1	3	3
FERMT2	A0A0G2JWC7|Q5XI19	Protein Fermt2 OS=Rattus norvegicus GN=Fermt2 PE=1 SV=1|Fermitin family homolog 2 (Drosophila) OS=Rattus norvegicus GN=Fermt2 PE=1 SV=1	1	3	3
PFN2	D3ZDU5|Q9EPC6	Profilin OS=Rattus norvegicus GN=Pfn2 PE=3 SV=1|Profilin-2 OS=Rattus norvegicus GN=Pfn2 PE=1 SV=3	1	3	3
COX5B	P12075	Cytochrome c oxidase subunit 5B, mitochondrial OS=Rattus norvegicus GN=Cox5b PE=1 SV=2	1	3	3
DNAJC6	A0A0G2JY26|D4A0I5	Protein Dnajc6 OS=Rattus norvegicus GN=Dnajc6 PE=1 SV=1|DnaJ (Hsp40) homolog, subfamily C, member 6 (Predicted) OS=Rattus norvegicus GN=Dnajc6 PE=1 SV=1	1	3	3
GM6133|RPL17	A0A0G2KB77|A0A0H2UHQ1|F1LZX7|P24049	Protein Gm6133 OS=Rattus norvegicus GN=Gm6133 PE=3 SV=1|60S ribosomal protein L17 OS=Rattus norvegicus GN=Rpl17 PE=1 SV=1|60S ribosomal protein L17 OS=Rattus norvegicus GN=Rpl17 PE=1 SV=2|60S ribosomal protein L17 OS=Rattus norvegicus GN=Rpl17 PE=2 SV=3	1	3	3
SLC32A1	O35458	Vesicular inhibitory amino acid transporter OS=Rattus norvegicus GN=Slc32a1 PE=1 SV=1	1	3	3
FLOT1	Q9Z1E1|Q9Z1E1-2	Flotillin-1 OS=Rattus norvegicus GN=Flot1 PE=2 SV=2|Isoform 2 of Flotillin-1 OS=Rattus norvegicus GN=Flot1	1	3	3
SMC3	D4A1B9|F1LQB2	Structural maintenance of chromosomes protein OS=Rattus norvegicus GN=Smc3 PE=1 SV=1|Structural maintenance of chromosomes protein OS=Rattus norvegicus GN=Smc3 PE=1 SV=1	1	3	3
CYP46A1	A0A0G2JWG7|F7EN52	Cytochrome P450, family 46, subfamily a, polypeptide 1 (Predicted) OS=Rattus norvegicus GN=Cyp46a1 PE=3 SV=1|Cyp46a1 protein OS=Rattus norvegicus GN=Cyp46a1 PE=2 SV=2	1	3	2
LLGL1	G3V6I1	Lethal(2) giant larvae protein homolog 1 OS=Rattus norvegicus GN=Llgl1 PE=1 SV=2	1	3	2
CACNA1B	F1LQ87|F1LRE0|Q02294	Voltage-dependent N-type calcium channel subunit alpha-1B OS=Rattus norvegicus GN=Cacna1b PE=1 SV=3|Voltage-dependent N-type calcium channel subunit alpha-1B OS=Rattus norvegicus GN=Cacna1b PE=1 SV=3|Voltage-dependent N-type calcium channel subunit alpha-1B OS=Rattus norvegicus GN=Cacna1b PE=1 SV=1	1	3	2
PITRM1	A0A0G2K6D5|D3ZUF9	Protein Pitrm1 OS=Rattus norvegicus GN=Pitrm1 PE=1 SV=1|Pitrilysin metallepetidase 1 (Predicted) OS=Rattus norvegicus GN=Pitrm1 PE=1 SV=1	1	3	2
ACTR3B	F1LY09	Protein Actr3b OS=Rattus norvegicus GN=Actr3b PE=1 SV=2	1	3	2
C1QBP	O35796	Complement component 1 Q subcomponent-binding protein, mitochondrial OS=Rattus norvegicus GN=C1qbp PE=1 SV=2	1	3	2
IKBKAP	F1LP76|Q8VHU4	Elongator complex protein 1 OS=Rattus norvegicus GN=Ikbkap PE=1 SV=2|Elongator complex protein 1 OS=Rattus norvegicus GN=Ikbkap PE=2 SV=1	1	3	2
TWF1	Q5RJR2	Twinfilin-1 OS=Rattus norvegicus GN=Twf1 PE=1 SV=1	1	3	2
DDX19A|DDX19B	A0A0G2JUH2|A0A0G2JY21|A0A0G2JZQ1|A0A0G2K7X6|Q68FX3	Protein Ddx19a OS=Rattus norvegicus GN=Ddx19a PE=1 SV=1|Protein Ddx19a OS=Rattus norvegicus GN=Ddx19a PE=1 SV=1|Protein Ddx19a OS=Rattus norvegicus GN=Ddx19b PE=1 SV=1|Protein Ddx19a OS=Rattus norvegicus GN=Ddx19b PE=1 SV=1|DEAD (Asp-Glu-Ala-Asp) box polypeptide 19a OS=Rattus norvegicus GN=Ddx19a PE=1 SV=1	1	3	2
ADGRB2	A0A0G2K6N2|D3ZN99	Protein Adgrb2 OS=Rattus norvegicus GN=Adgrb2 PE=1 SV=1|Brain-specific angiogenesis inhibitor 2 (Predicted) OS=Rattus norvegicus GN=Adgrb2 PE=1 SV=1	1	3	2
CENPV	D4A9A3	Protein Cenpv OS=Rattus norvegicus GN=Cenpv PE=1 SV=3	1	3	2
PLXNA1	D3Z981	Protein Plxna1 OS=Rattus norvegicus GN=Plxna1 PE=4 SV=3	1	3	2
MRI1	Q5HZE4	Methylthioribose-1-phosphate isomerase OS=Rattus norvegicus GN=Mri1 PE=1 SV=1	1	3	2
PPP2R4	B2RYQ2	Protein Ppp2r4 OS=Rattus norvegicus GN=Ppp2r4 PE=1 SV=1	1	3	2
TRAPPC9	E9PU02	Protein Trappc9 OS=Rattus norvegicus GN=Trappc9 PE=1 SV=3	1	3	2
ALDH4A1	A0A0G2JUB9|A0A0G2JUT5|A0A0G2JVM0|A0A0G2K9I7|P0C2X9	Delta-1-pyrroline-5-carboxylate dehydrogenase, mitochondrial OS=Rattus norvegicus GN=Aldh4a1 PE=1 SV=1|Delta-1-pyrroline-5-carboxylate dehydrogenase, mitochondrial OS=Rattus norvegicus GN=Aldh4a1 PE=3 SV=1|Delta-1-pyrroline-5-carboxylate dehydrogenase, mitochondrial OS=Rattus norvegicus GN=Aldh4a1 PE=1 SV=1|Delta-1-pyrroline-5-carboxylate dehydrogenase, mitochondrial OS=Rattus norvegicus GN=Aldh4…	1	3	2
ADGRG1	F1LMW3|Q8K3V3	Adhesion G-protein-coupled receptor G1 OS=Rattus norvegicus GN=Adgrg1 PE=1 SV=1|Adhesion G-protein coupled receptor G1 OS=Rattus norvegicus GN=Adgrg1 PE=1 SV=1	1	3	2
EIF3H	Q6P9U8	Eukaryotic translation initiation factor 3 subunit H OS=Rattus norvegicus GN=Eif3h PE=1 SV=1	1	3	2
TBC1D9B	F1LRL4	Protein Tbc1d9b OS=Rattus norvegicus GN=Tbc1d9b PE=1 SV=2	1	3	2
LMNB2	D3ZLC1	Protein Lmnb2 OS=Rattus norvegicus GN=Lmnb2 PE=1 SV=2	1	3	2
RGD1564698	F1LT36	Protein RGD1564698 OS=Rattus norvegicus GN=RGD1564698 PE=4 SV=2	1	3	2
TTC9	D3ZS76	Protein Ttc9 OS=Rattus norvegicus GN=Ttc9 PE=1 SV=1	1	3	2
SHISA7	D3ZPJ0	Protein Shisa7 OS=Rattus norvegicus GN=Shisa7 PE=1 SV=1	1	3	2
TTC39C	A0A0G2JXC8	Tetratricopeptide repeat protein 39C OS=Rattus norvegicus GN=Ttc39c PE=1 SV=1	1	3	2
MTSS1L	D4A3S6	Protein Mtss1l OS=Rattus norvegicus GN=Mtss1l PE=1 SV=3	1	3	2
ARL8B	Q66HA6	ADP-ribosylation factor-like protein 8B OS=Rattus norvegicus GN=Arl8b PE=2 SV=1	1	3	2
RPL15	P61314	60S ribosomal protein L15 OS=Rattus norvegicus GN=Rpl15 PE=1 SV=2	1	3	2
LOC103693430|USMG5	D4A786|Q9JJW3	Protein LOC100360002 OS=Rattus norvegicus GN=LOC103693430 PE=1 SV=2|Up-regulated during skeletal muscle growth protein 5 OS=Rattus norvegicus GN=Usmg5 PE=1 SV=1	1	3	2
CAMK4	P13234	Calcium/calmodulin-dependent protein kinase type IV OS=Rattus norvegicus GN=Camk4 PE=1 SV=3	1	3	2
SNX1	Q99N27	Sorting nexin-1 OS=Rattus norvegicus GN=Snx1 PE=1 SV=1	1	3	2
ADGRL3	D3ZH59|D4AAL4|F1LRG7|Q9Z173|Q9Z173-2|Q9Z173-3|Q9Z173-4|Q9Z173-5|Q9Z173-6|Q9Z173-7	Adhesion G protein-coupled receptor L3 OS=Rattus norvegicus GN=Adgrl3 PE=1 SV=3|Adhesion G protein-coupled receptor L3 OS=Rattus norvegicus GN=Adgrl3 PE=1 SV=3|Adhesion G protein-coupled receptor L3 OS=Rattus norvegicus GN=Adgrl3 PE=3 SV=3|Adhesion G protein-coupled receptor L3 OS=Rattus norvegicus GN=Adgrl3 PE=1 SV=1|Isoform 2 of Adhesion G protein-coupled receptor L3 OS=Rattus norvegicus GN=Adg…	1	3	2
NCLN	A0A0H2UHD9|Q5XIA1	Nicalin OS=Rattus norvegicus GN=Ncln PE=1 SV=1|Nicalin OS=Rattus norvegicus GN=Ncln PE=2 SV=1	1	3	2
AVL9	D3ZVU6	Protein Avl9 OS=Rattus norvegicus GN=Avl9 PE=1 SV=1	1	3	2
GAPVD1	D4A022	Protein Gapvd1 OS=Rattus norvegicus GN=Gapvd1 PE=1 SV=3	1	3	2
ACOT1	O88267	Acyl-coenzyme A thioesterase 1 OS=Rattus norvegicus GN=Acot1 PE=1 SV=1	1	3	2
RPL18	A0A0H2UHS7|P12001	60S ribosomal protein L18 OS=Rattus norvegicus GN=Rpl18 PE=1 SV=1|60S ribosomal protein L18 OS=Rattus norvegicus GN=Rpl18 PE=1 SV=2	1	3	2
UNC13A	F1M378|Q62768|Q62768-2|Q62768-3	Protein unc-13 homolog A OS=Rattus norvegicus GN=Unc13a PE=1 SV=3|Protein unc-13 homolog A OS=Rattus norvegicus GN=Unc13a PE=1 SV=1|Isoform 2 of Protein unc-13 homolog A OS=Rattus norvegicus GN=Unc13a|Isoform 3 of Protein unc-13 homolog A OS=Rattus norvegicus GN=Unc13a	1	3	2
A0A096MIY6|TCEB1	A0A096MIY6|P83941	Uncharacterized protein OS=Rattus norvegicus PE=3 SV=1|Transcription elongation factor B polypeptide 1 OS=Rattus norvegicus GN=Tceb1 PE=1 SV=1	1	3	2
AIMP2	Q32PX2	Aminoacyl tRNA synthase complex-interacting multifunctional protein 2 OS=Rattus norvegicus GN=Aimp2 PE=2 SV=1	1	3	2
RHOG	A0A096MJM1|A0A096MK75|Q32PX6	Protein Rhog (Fragment) OS=Rattus norvegicus GN=Rhog PE=1 SV=5|Protein Rhog (Fragment) OS=Rattus norvegicus GN=Rhog PE=1 SV=1|Protein Rhog OS=Rattus norvegicus GN=Rhog PE=1 SV=1	1	3	2
CORO1C	G3V624	Coronin OS=Rattus norvegicus GN=Coro1c PE=1 SV=1	1	3	2
PSMC5	P62198	26S protease regulatory subunit 8 OS=Rattus norvegicus GN=Psmc5 PE=1 SV=1	1	3	2
COPS2	P61203|P61203-2	COP9 signalosome complex subunit 2 OS=Rattus norvegicus GN=Cops2 PE=1 SV=1|Isoform 2 of COP9 signalosome complex subunit 2 OS=Rattus norvegicus GN=Cops2	1	3	2
PRKACA	A1L1M0|P27791	Protein kinase, cAMP-dependent, catalytic, alpha OS=Rattus norvegicus GN=Prkaca PE=1 SV=1|cAMP-dependent protein kinase catalytic subunit alpha OS=Rattus norvegicus GN=Prkaca PE=1 SV=2	1	3	2
PRKAR1A	P09456	cAMP-dependent protein kinase type I-alpha regulatory subunit OS=Rattus norvegicus GN=Prkar1a PE=1 SV=2	1	3	2
ACSL3	Q63151|Q63151-2	Long-chain-fatty-acid--CoA ligase 3 OS=Rattus norvegicus GN=Acsl3 PE=1 SV=1|Isoform Short of Long-chain-fatty-acid--CoA ligase 3 OS=Rattus norvegicus GN=Acsl3	1	3	2
RLBP1	D3Z956	Protein Rlbp1 OS=Rattus norvegicus GN=Rlbp1 PE=4 SV=1	1	3	2
GGT7	Q99MZ4	Gamma-glutamyltransferase 7 OS=Rattus norvegicus GN=Ggt7 PE=1 SV=2	1	3	2
MCU	A0A0G2K059|M0RDI5	Protein Mcu OS=Rattus norvegicus GN=Mcu PE=1 SV=1|Protein Mcu OS=Rattus norvegicus GN=Mcu PE=1 SV=1	1	3	2
LIMD2	Q4KM31	LIM domain-containing protein 2 OS=Rattus norvegicus GN=Limd2 PE=2 SV=1	1	3	2
HDAC2	F7ENH8	Histone deacetylase OS=Rattus norvegicus GN=Hdac2 PE=1 SV=1	1	3	2
ABAT	P50554	4-aminobutyrate aminotransferase, mitochondrial OS=Rattus norvegicus GN=Abat PE=1 SV=3	1	3	2
SLC25A29	Q5HZE0	Mitochondrial basic amino acids transporter OS=Rattus norvegicus GN=Slc25a29 PE=2 SV=1	1	3	2
SCAI	F1M3P6	Protein Scai OS=Rattus norvegicus GN=Scai PE=1 SV=2	1	3	2
WDR13	A0A0G2K0H6|G3V6Q3	Protein Wdr13 OS=Rattus norvegicus GN=Wdr13 PE=1 SV=1|Protein Wdr13 OS=Rattus norvegicus GN=Wdr13 PE=1 SV=2	1	3	2
ROBO1	A0A0G2JW21|F1LQI2	Roundabout homolog 1 OS=Rattus norvegicus GN=Robo1 PE=1 SV=1|Roundabout homolog 1 OS=Rattus norvegicus GN=Robo1 PE=1 SV=3	1	3	2
ATP5L	Q6PDU7	ATP synthase subunit g, mitochondrial OS=Rattus norvegicus GN=Atp5l PE=1 SV=2	1	3	2
ERAP1	A0A0G2K2Y3|Q4KMA8|Q9JJ22|Q9JJ22-2	Endoplasmic reticulum aminopeptidase 1 OS=Rattus norvegicus GN=Erap1 PE=1 SV=1|Endoplasmic reticulum aminopeptidase 1 OS=Rattus norvegicus GN=Erap1 PE=1 SV=1|Endoplasmic reticulum aminopeptidase 1 OS=Rattus norvegicus GN=Erap1 PE=2 SV=2|Isoform 2 of Endoplasmic reticulum aminopeptidase 1 OS=Rattus norvegicus GN=Erap1	1	3	2
ILF3	A0A0G2K2T6|A0A0G2K4U6|F1LRU1|Q9JIL3|Q9JIL3-2	Interleukin enhancer-binding factor 3 OS=Rattus norvegicus GN=Ilf3 PE=1 SV=1|Interleukin enhancer-binding factor 3 OS=Rattus norvegicus GN=Ilf3 PE=1 SV=1|Interleukin enhancer-binding factor 3 OS=Rattus norvegicus GN=Ilf3 PE=1 SV=3|Interleukin enhancer-binding factor 3 OS=Rattus norvegicus GN=Ilf3 PE=1 SV=2|Isoform 2 of Interleukin enhancer-binding factor 3 OS=Rattus norvegicus GN=Ilf3	1	3	2
CACNB3	P54287	Voltage-dependent L-type calcium channel subunit beta-3 OS=Rattus norvegicus GN=Cacnb3 PE=1 SV=1	1	3	2
RGD1304884	D4A3C2	Protein RGD1304884 OS=Rattus norvegicus GN=RGD1304884 PE=1 SV=1	1	3	2
CLIC1	Q6MG61	Chloride intracellular channel protein 1 OS=Rattus norvegicus GN=Clic1 PE=1 SV=1	1	3	2
EIF3K	A0A0G2JU77	Eukaryotic translation initiation factor 3 subunit K OS=Rattus norvegicus GN=Eif3k PE=1 SV=1	1	3	2
SNX6	B5DEY8	Protein Snx6 OS=Rattus norvegicus GN=Snx6 PE=1 SV=1	1	3	2
FAM65A	A0A0G2JVR9|Q4FZU8	Protein FAM65A OS=Rattus norvegicus GN=Fam65a PE=1 SV=1|Protein FAM65A OS=Rattus norvegicus GN=Fam65a PE=1 SV=2	1	3	2
CYB5R1	G3V9S0|Q5EB81	NADH-cytochrome b5 reductase OS=Rattus norvegicus GN=Cyb5r1 PE=1 SV=1|NADH-cytochrome b5 reductase 1 OS=Rattus norvegicus GN=Cyb5r1 PE=2 SV=1	1	3	2
HGS	A0A140TAH1|Q9JJ50|Q9JJ50-2	Hepatocyte growth factor-regulated tyrosine kinase substrate OS=Rattus norvegicus GN=Hgs PE=1 SV=1|Hepatocyte growth factor-regulated tyrosine kinase substrate OS=Rattus norvegicus GN=Hgs PE=1 SV=1|Isoform 2 of Hepatocyte growth factor-regulated tyrosine kinase substrate OS=Rattus norvegicus GN=Hgs	1	3	2
CLDN11	Q6IRG7|Q99P82	Claudin OS=Rattus norvegicus GN=Cldn11 PE=1 SV=1|Claudin-11 OS=Rattus norvegicus GN=Cldn11 PE=1 SV=1	1	3	2
EIF3B	Q4G061	Eukaryotic translation initiation factor 3 subunit B OS=Rattus norvegicus GN=Eif3b PE=1 SV=1	1	3	2
TRAF3	A0A0G2K7X2|D3Z9G0	Protein Traf3 OS=Rattus norvegicus GN=Traf3 PE=4 SV=1|Protein Traf3 OS=Rattus norvegicus GN=Traf3 PE=4 SV=1	1	3	2
UBE2D2	P62839	Ubiquitin-conjugating enzyme E2 D2 OS=Rattus norvegicus GN=Ube2d2 PE=1 SV=1	1	3	2
CSTB	P01041	Cystatin-B OS=Rattus norvegicus GN=Cstb PE=1 SV=1	1	3	2
PACSIN2	Q6IRI3|Q9QY17|Q9QY17-2|Q9QY17-3|Q9QY17-4|R9PXU3|R9PY09	Protein kinase C and casein kinase substrate in neurons 2 OS=Rattus norvegicus GN=Pacsin2 PE=1 SV=1|Protein kinase C and casein kinase substrate in neurons 2 protein OS=Rattus norvegicus GN=Pacsin2 PE=1 SV=2|Isoform 2 of Protein kinase C and casein kinase substrate in neurons 2 protein OS=Rattus norvegicus GN=Pacsin2|Isoform 3 of Protein kinase C and casein kinase substrate in neurons 2 protein O…	1	3	2
PIK3C3	O88763	Phosphatidylinositol 3-kinase catalytic subunit type 3 OS=Rattus norvegicus GN=Pik3c3 PE=1 SV=1	1	3	2
PSMD1	A0A0G2JTW5|G3V8B6|O88761	26S proteasome non-ATPase regulatory subunit 1 OS=Rattus norvegicus GN=Psmd1 PE=1 SV=1|26S proteasome non-ATPase regulatory subunit 1 OS=Rattus norvegicus GN=Psmd1 PE=1 SV=1|26S proteasome non-ATPase regulatory subunit 1 OS=Rattus norvegicus GN=Psmd1 PE=1 SV=1	1	3	2
ZC3H15	Q6U6G5	Zinc finger CCCH domain-containing protein 15 OS=Rattus norvegicus GN=Zc3h15 PE=1 SV=1	1	3	2
PTPRD	M0RB22	Protein Ptprd OS=Rattus norvegicus GN=Ptprd PE=1 SV=2	1	3	2
LMAN1	A0A0G2JXC1|F1LRA1|Q62902	Protein ERGIC-53 OS=Rattus norvegicus GN=Lman1 PE=1 SV=1|Protein ERGIC-53 OS=Rattus norvegicus GN=Lman1 PE=1 SV=3|Protein ERGIC-53 OS=Rattus norvegicus GN=Lman1 PE=1 SV=1	1	3	2
PITPNM2	A0A0G2JW50|F1LXD6	Protein Pitpnm2 OS=Rattus norvegicus GN=Pitpnm2 PE=1 SV=1|Protein Pitpnm2 OS=Rattus norvegicus GN=Pitpnm2 PE=1 SV=2	1	3	2
TXN|TXN1	P11232|R4GNK3	Thioredoxin OS=Rattus norvegicus GN=Txn PE=1 SV=2|Thioredoxin OS=Rattus norvegicus GN=Txn1 PE=1 SV=1	1	3	2
CPNE7	D3ZWR4|H1UBN0	Copine VII (Predicted), isoform CRA_b OS=Rattus norvegicus GN=Cpne7 PE=4 SV=1|Copine-7 OS=Rattus norvegicus GN=Cpne7 PE=1 SV=1	1	3	2
GCDH	D3ZT90	Glutaryl-Coenzyme A dehydrogenase (Predicted) OS=Rattus norvegicus GN=Gcdh PE=1 SV=1	1	3	2
PSMA3	P18422	Proteasome subunit alpha type-3 OS=Rattus norvegicus GN=Psma3 PE=1 SV=3	1	3	2
SRRM2	A0A0G2K2M9	Protein Srrm2 OS=Rattus norvegicus GN=Srrm2 PE=1 SV=1	1	3	2
USP47	A0A0G2JUX4|F1MAA1	Protein Usp47 OS=Rattus norvegicus GN=Usp47 PE=1 SV=1|Protein Usp47 OS=Rattus norvegicus GN=Usp47 PE=1 SV=1	1	3	2
ADAM23	D3ZT36	Protein Adam23 OS=Rattus norvegicus GN=Adam23 PE=4 SV=1	1	3	2
CDC42	A0A0G2JSM8|Q8CFN2|Q8CFN2-2	Cell division control protein 42 homolog OS=Rattus norvegicus GN=Cdc42 PE=1 SV=1|Cell division control protein 42 homolog OS=Rattus norvegicus GN=Cdc42 PE=1 SV=2|Isoform 2 of Cell division control protein 42 homolog OS=Rattus norvegicus GN=Cdc42	1	3	2
MOG	Q63345|Q6MFX9	Myelin-oligodendrocyte glycoprotein OS=Rattus norvegicus GN=Mog PE=1 SV=1|Myelin-oligodendrocyte glycoprotein OS=Rattus norvegicus GN=Mog PE=2 SV=1	1	3	2
SCARB2	P27615	Lysosome membrane protein 2 OS=Rattus norvegicus GN=Scarb2 PE=1 SV=2	1	3	2
APBA1	F1LR60|O35430|O35430-2	Amyloid beta (A4) protein-binding, family A, member 1, isoform CRA_a OS=Rattus norvegicus GN=Apba1 PE=1 SV=2|Amyloid beta A4 precursor protein-binding family A member 1 OS=Rattus norvegicus GN=Apba1 PE=1 SV=1|Isoform 2 of Amyloid beta A4 precursor protein-binding family A member 1 OS=Rattus norvegicus GN=Apba1	1	3	2
LOC103689971|EXOC2	A0A0G2K1K8|A0A0G2K888|F1LMB9|O54921	Protein LOC103689971 (Fragment) OS=Rattus norvegicus GN=LOC103689971 PE=1 SV=1|Exocyst complex component 2 OS=Rattus norvegicus GN=Exoc2 PE=1 SV=1|Exocyst complex component 2 OS=Rattus norvegicus GN=Exoc2 PE=1 SV=1|Exocyst complex component 2 OS=Rattus norvegicus GN=Exoc2 PE=1 SV=1	1	3	2
GFOD1	D3ZR63	Protein Gfod1 OS=Rattus norvegicus GN=Gfod1 PE=4 SV=1	1	3	2
CADM2	A0A0A0MY16|A0A0G2K5U6|Q1WIM2|Q1WIM2-2	Cell adhesion molecule 2 OS=Rattus norvegicus GN=Cadm2 PE=1 SV=2|Cell adhesion molecule 2 OS=Rattus norvegicus GN=Cadm2 PE=1 SV=1|Cell adhesion molecule 2 OS=Rattus norvegicus GN=Cadm2 PE=1 SV=2|Isoform 2 of Cell adhesion molecule 2 OS=Rattus norvegicus GN=Cadm2	1	3	2
MAGI2	A0A0G2JXR9|D3ZY03|O88382|O88382-2|O88382-3	Membrane-associated guanylate kinase, WW and PDZ domain-containing protein 2 OS=Rattus norvegicus GN=Magi2 PE=1 SV=1|Membrane-associated guanylate kinase, WW and PDZ domain-containing protein 2 OS=Rattus norvegicus GN=Magi2 PE=1 SV=3|Membrane-associated guanylate kinase, WW and PDZ domain-containing protein 2 OS=Rattus norvegicus GN=Magi2 PE=1 SV=1|Isoform 2 of Membrane-associated guanylate kinas…	1	3	2
ALDH1L2	D3ZTP0	10-formyltetrahydrofolate dehydrogenase OS=Rattus norvegicus GN=Aldh1l2 PE=1 SV=3	1	3	2
PLLP	P47987	Plasmolipin OS=Rattus norvegicus GN=Pllp PE=1 SV=2	1	3	2
LOC102556337|MFF	A0A0G2K2M2|A0A0G2KAL9	Protein LOC102556337 OS=Rattus norvegicus GN=LOC102556337 PE=1 SV=1|Mitochondrial fission factor OS=Rattus norvegicus GN=Mff PE=1 SV=1	1	3	2
MCCC1	F1LP30|Q5I0C3	Methylcrotonoyl-CoA carboxylase subunit alpha, mitochondrial OS=Rattus norvegicus GN=Mccc1 PE=1 SV=1|Methylcrotonoyl-CoA carboxylase subunit alpha, mitochondrial OS=Rattus norvegicus GN=Mccc1 PE=1 SV=1	1	3	2
KHSRP	A0A0G2K2B3|M0R961|Q99PF5	Far upstream element-binding protein 2 OS=Rattus norvegicus GN=Khsrp PE=1 SV=1|Far upstream element-binding protein 2 OS=Rattus norvegicus GN=Khsrp PE=1 SV=1|Far upstream element-binding protein 2 OS=Rattus norvegicus GN=Khsrp PE=1 SV=1	1	3	2
PAK1	P35465	Serine/threonine-protein kinase PAK 1 OS=Rattus norvegicus GN=Pak1 PE=1 SV=3	1	3	2
PITHD1	D4ABS5	Protein Pithd1 OS=Rattus norvegicus GN=Pithd1 PE=1 SV=2	1	3	2
ACTR1A	P85515	Alpha-centractin OS=Rattus norvegicus GN=Actr1a PE=1 SV=1	1	3	2
BSG	P26453|P26453-2	Basigin OS=Rattus norvegicus GN=Bsg PE=1 SV=2|Isoform 2 of Basigin OS=Rattus norvegicus GN=Bsg	1	3	2
VPS53	D3ZPE5	Protein Vps53 OS=Rattus norvegicus GN=Vps53 PE=1 SV=1	1	3	2
GNAI2	P04897|Q45QN0	Guanine nucleotide-binding protein G(i) subunit alpha-2 OS=Rattus norvegicus GN=Gnai2 PE=1 SV=3|Guanine nucleotide binding protein alpha inhibiting 2 OS=Rattus norvegicus GN=Gnai2 PE=1 SV=1	1	3	2
OSBPL8	A0A0G2JXN8	Oxysterol-binding protein OS=Rattus norvegicus GN=Osbpl8 PE=1 SV=1	1	3	2
PPP1CB	P62142	Serine/threonine-protein phosphatase PP1-beta catalytic subunit OS=Rattus norvegicus GN=Ppp1cb PE=1 SV=3	1	3	2
SMC1A	F1LSS1|Q9Z1M9	Structural maintenance of chromosomes protein OS=Rattus norvegicus GN=Smc1a PE=1 SV=3|Structural maintenance of chromosomes protein 1A OS=Rattus norvegicus GN=Smc1a PE=1 SV=1	1	3	2
COL4A3BP	D4ACN6	Procollagen, type IV, alpha 3 (Goodpasture antigen) binding protein (Predicted), isoform CRA_a OS=Rattus norvegicus GN=Col4a3bp PE=1 SV=2	1	3	2
ANXA4	P55260|Q5U362	Annexin A4 OS=Rattus norvegicus GN=Anxa4 PE=1 SV=3|Annexin OS=Rattus norvegicus GN=Anxa4 PE=1 SV=1	1	3	2
RABGAP1	D3ZX42	G protein-coupled receptor 21 (Predicted), isoform CRA_a OS=Rattus norvegicus GN=Rabgap1 PE=1 SV=1	1	3	2
HCN2	F1LRY7|Q9JKA9	Potassium/sodium hyperpolarization-activated cyclic nucleotide-gated channel 2 OS=Rattus norvegicus GN=Hcn2 PE=1 SV=3|Potassium/sodium hyperpolarization-activated cyclic nucleotide-gated channel 2 OS=Rattus norvegicus GN=Hcn2 PE=1 SV=3	1	3	2
MBD3	F7EY92	Methyl-CpG binding domain protein 3 (Predicted), isoform CRA_c OS=Rattus norvegicus GN=Mbd3 PE=1 SV=2	1	3	2
SEC24A	D3ZZA8	Protein Sec24a OS=Rattus norvegicus GN=Sec24a PE=1 SV=1	1	3	2
GNB5	D3ZZ54|M0RAX4|P62882	Guanine nucleotide-binding protein subunit beta-5 OS=Rattus norvegicus GN=Gnb5 PE=4 SV=3|Guanine nucleotide-binding protein subunit beta-5 OS=Rattus norvegicus GN=Gnb5 PE=4 SV=2|Guanine nucleotide-binding protein subunit beta-5 OS=Rattus norvegicus GN=Gnb5 PE=2 SV=1	1	3	2
DHX15	D3ZD97	DEAH (Asp-Glu-Ala-His) box polypeptide 15 (Predicted), isoform CRA_b OS=Rattus norvegicus GN=Dhx15 PE=1 SV=1	1	3	2
OPCML	A0A0G2K657|F1M2I5|P32736|P32736-2	Opioid-binding protein/cell adhesion molecule OS=Rattus norvegicus GN=Opcml PE=4 SV=1|Opioid-binding protein/cell adhesion molecule OS=Rattus norvegicus GN=Opcml PE=4 SV=3|Opioid-binding protein/cell adhesion molecule OS=Rattus norvegicus GN=Opcml PE=1 SV=2|Isoform 2 of Opioid-binding protein/cell adhesion molecule OS=Rattus norvegicus GN=Opcml	1	3	2
PITPNA	P16446|R9PXS4	Phosphatidylinositol transfer protein alpha isoform OS=Rattus norvegicus GN=Pitpna PE=1 SV=2|Phosphatidylinositol transfer protein alpha isoform OS=Rattus norvegicus GN=Pitpna PE=1 SV=1	1	3	2
EXOC5	P97878	Exocyst complex component 5 OS=Rattus norvegicus GN=Exoc5 PE=1 SV=1	1	3	2
ATG7	Q641Y5	Ubiquitin-like modifier-activating enzyme ATG7 OS=Rattus norvegicus GN=Atg7 PE=2 SV=1	1	3	2
NDUFS2	Q641Y2	NADH dehydrogenase [ubiquinone] iron-sulfur protein 2, mitochondrial OS=Rattus norvegicus GN=Ndufs2 PE=1 SV=1	1	3	2
REEP1	D4A193	Receptor expression-enhancing protein OS=Rattus norvegicus GN=Reep1 PE=1 SV=1	1	3	2
ABCD2	G3V7Z6|Q9QY44	ATP-binding cassette sub-family D member 2 OS=Rattus norvegicus GN=Abcd2 PE=1 SV=1|ATP-binding cassette sub-family D member 2 OS=Rattus norvegicus GN=Abcd2 PE=1 SV=1	1	3	2
HDAC6	A0A0G2QC41|D3ZVD8	Protein Hdac6 OS=Rattus norvegicus GN=Hdac6 PE=1 SV=1|Protein Hdac6 OS=Rattus norvegicus GN=Hdac6 PE=1 SV=2	1	3	2
DGKZ	A0A0G2K707|O08560	Diacylglycerol kinase OS=Rattus norvegicus GN=Dgkz PE=1 SV=1|Diacylglycerol kinase zeta OS=Rattus norvegicus GN=Dgkz PE=1 SV=1	1	3	2
KRAS	P08644|P08644-2	GTPase KRas OS=Rattus norvegicus GN=Kras PE=1 SV=3|Isoform 2B of GTPase KRas OS=Rattus norvegicus GN=Kras	1	3	2
PPP1R9A	O35867	Neurabin-1 OS=Rattus norvegicus GN=Ppp1r9a PE=1 SV=1	1	3	2
CA2	P27139	Carbonic anhydrase 2 OS=Rattus norvegicus GN=Ca2 PE=1 SV=2	1	3	2
TMEFF1	Q9QYV1	Tomoregulin-1 OS=Rattus norvegicus GN=Tmeff1 PE=2 SV=1	1	3	2
CRYZL1	Q5XI39	Crystallin, zeta (Quinone reductase)-like 1 OS=Rattus norvegicus GN=Cryzl1 PE=1 SV=1	1	3	2
ATP6AP1	O54715|Q6IRF8	V-type proton ATPase subunit S1 OS=Rattus norvegicus GN=Atp6ap1 PE=2 SV=1|ATPase, H+ transporting, lysosomal accessory protein 1 OS=Rattus norvegicus GN=Atp6ap1 PE=1 SV=1	1	3	2
LRBA	A0A0G2JYI0|A0A0G2JYR4	Protein Lrba OS=Rattus norvegicus GN=Lrba PE=1 SV=1|Protein Lrba OS=Rattus norvegicus GN=Lrba PE=1 SV=1	1	3	2
ATXN10	Q9ER24	Ataxin-10 OS=Rattus norvegicus GN=Atxn10 PE=1 SV=1	1	3	2
F1M1J6|GABARAPL2	F1M1J6|P60522	Uncharacterized protein OS=Rattus norvegicus PE=3 SV=3|Gamma-aminobutyric acid receptor-associated protein-like 2 OS=Rattus norvegicus GN=Gabarapl2 PE=3 SV=1	1	3	2
C1QTNF4	F7EUJ8	Protein C1qtnf4 OS=Rattus norvegicus GN=C1qtnf4 PE=4 SV=1	1	3	2
STX6	Q63635	Syntaxin-6 OS=Rattus norvegicus GN=Stx6 PE=1 SV=1	1	3	2
PRR36	D3ZPT0|D3ZUH5	Protein Prr36 OS=Rattus norvegicus GN=Prr36 PE=4 SV=2|Protein Prr36 OS=Rattus norvegicus GN=Prr36 PE=4 SV=2	1	3	2
CSTF1	Q5BJQ6	Cleavage stimulation factor subunit 1 OS=Rattus norvegicus GN=Cstf1 PE=2 SV=1	1	3	2
GIPC1	Q9Z254	PDZ domain-containing protein GIPC1 OS=Rattus norvegicus GN=Gipc1 PE=1 SV=2	1	3	2
GRIN2A	G3V9C5|Q00959	Glutamate receptor ionotropic, NMDA 2A OS=Rattus norvegicus GN=Grin2a PE=1 SV=2|Glutamate receptor ionotropic, NMDA 2A OS=Rattus norvegicus GN=Grin2a PE=1 SV=2	1	3	2
H3F3B|HIST2H3C2|H3F3C|LOC690171|Q6LED0	B0BMY8|D3ZJ08|D3ZK97|M0RBX6|P84245|Q6LED0	Histone H3 OS=Rattus norvegicus GN=H3f3b PE=2 SV=1|Histone H3 OS=Rattus norvegicus GN=Hist2h3c2 PE=1 SV=1|Histone H3 OS=Rattus norvegicus GN=H3f3c PE=3 SV=1|Histone H3 OS=Rattus norvegicus GN=LOC690171 PE=1 SV=1|Histone H3.3 OS=Rattus norvegicus GN=H3f3b PE=1 SV=2|Histone H3.1 OS=Rattus norvegicus PE=1 SV=3	1	3	2
MADD	A0A0G2KA27|O08873	MAP kinase-activating death domain protein OS=Rattus norvegicus GN=Madd PE=1 SV=1|MAP kinase-activating death domain protein OS=Rattus norvegicus GN=Madd PE=1 SV=1	1	3	2
SHTN1	A0A0G2K9C4|A0MZ67|A0MZ67-2|D4A6P3	Shootin-1 OS=Rattus norvegicus GN=Shtn1 PE=1 SV=1|Shootin-1 OS=Rattus norvegicus GN=Shtn1 PE=1 SV=1|Isoform 2 of Shootin-1 OS=Rattus norvegicus GN=Shtn1|Shootin-1 OS=Rattus norvegicus GN=Shtn1 PE=1 SV=3	1	3	2
NDUFB8	B2RYS8	NADH dehydrogenase [ubiquinone] 1 beta subcomplex subunit 8, mitochondrial OS=Rattus norvegicus GN=Ndufb8 PE=1 SV=1	1	3	2
PTK2	A0A0G2KAT5	Focal adhesion kinase 1 OS=Rattus norvegicus GN=Ptk2 PE=1 SV=1	1	3	2
EIF2S3	P81795	Eukaryotic translation initiation factor 2 subunit 3, X-linked OS=Rattus norvegicus GN=Eif2s3 PE=1 SV=2	1	3	2
TNIK	A0A0G2K490|D3ZZQ0	Protein Tnik OS=Rattus norvegicus GN=Tnik PE=1 SV=1|Protein Tnik OS=Rattus norvegicus GN=Tnik PE=1 SV=1	1	3	2
SCRIB	D3ZWS0	Protein Scrib OS=Rattus norvegicus GN=Scrib PE=1 SV=1	1	3	2
SEPT6	A0A0U1RRT8|A0A0U1RRW2|B5DFG5	Protein Sept6 OS=Rattus norvegicus GN=Sept6 PE=1 SV=1|Protein Sept6 OS=Rattus norvegicus GN=Sept6 PE=1 SV=1|Protein Sept6 OS=Rattus norvegicus GN=Sept6 PE=1 SV=1	1	3	2
RGD1563606|CRIP2	D4ACX1|P36201	Protein RGD1563606 OS=Rattus norvegicus GN=RGD1563606 PE=4 SV=2|Cysteine-rich protein 2 OS=Rattus norvegicus GN=Crip2 PE=2 SV=1	1	3	2
VPS26A	A0A0G2JXT0|Q6AY86	Vacuolar protein sorting-associated protein 26A OS=Rattus norvegicus GN=Vps26a PE=1 SV=1|Vacuolar protein sorting-associated protein 26A OS=Rattus norvegicus GN=Vps26a PE=1 SV=1	1	3	2
EIF3L	G3V7G9	Eukaryotic translation initiation factor 3, subunit 6 interacting protein OS=Rattus norvegicus GN=Eif3l PE=1 SV=2	1	3	2
RB1CC1	D3ZHK4	Protein Rb1cc1 OS=Rattus norvegicus GN=Rb1cc1 PE=1 SV=1	1	3	2
NUDCD3	A0A0G2K226	Protein Nudcd3 (Fragment) OS=Rattus norvegicus GN=Nudcd3 PE=1 SV=1	1	3	2
RPL24	A0A0H2UH99|P83732	60S ribosomal protein L24 OS=Rattus norvegicus GN=Rpl24 PE=1 SV=1|60S ribosomal protein L24 OS=Rattus norvegicus GN=Rpl24 PE=2 SV=1	1	3	2
SEPT2	Q91Y81	Septin-2 OS=Rattus norvegicus GN=Sept2 PE=1 SV=1	1	3	2
MARK3	F1M836|Q8VHF0	MAP/microtubule affinity-regulating kinase 3 OS=Rattus norvegicus GN=Mark3 PE=1 SV=1|MAP/microtubule affinity-regulating kinase 3 OS=Rattus norvegicus GN=Mark3 PE=1 SV=1	1	3	2
ABCB8	A0A0H2UHH3|Q5RKI8	ATP-binding cassette sub-family B member 8, mitochondrial OS=Rattus norvegicus GN=Abcb8 PE=1 SV=1|ATP-binding cassette sub-family B member 8, mitochondrial OS=Rattus norvegicus GN=Abcb8 PE=2 SV=1	1	3	2
ARHGAP1	D4A6C5	Protein Arhgap1 OS=Rattus norvegicus GN=Arhgap1 PE=1 SV=1	1	3	2
SLC24A3	Q9EPQ0	Sodium/potassium/calcium exchanger 3 (Fragment) OS=Rattus norvegicus GN=Slc24a3 PE=1 SV=1	1	3	2
FKBP1A	Q62658	Peptidyl-prolyl cis-trans isomerase FKBP1A OS=Rattus norvegicus GN=Fkbp1a PE=1 SV=3	1	3	2
TMED2	Q63524	Transmembrane emp24 domain-containing protein 2 OS=Rattus norvegicus GN=Tmed2 PE=1 SV=1	1	3	2
DRG1	Q5I0F0	Developmentally regulated GTP binding protein 1 OS=Rattus norvegicus GN=Drg1 PE=1 SV=1	1	3	2
RABGGTA	Q08602	Geranylgeranyl transferase type-2 subunit alpha OS=Rattus norvegicus GN=Rabggta PE=1 SV=1	1	3	2
ATL2	F1LQ09	Protein Atl2 OS=Rattus norvegicus GN=Atl2 PE=1 SV=1	1	3	2
DLD	Q6P6R2	Dihydrolipoyl dehydrogenase, mitochondrial OS=Rattus norvegicus GN=Dld PE=1 SV=1	1	3	2
AQP4	A0A0G2K336|A0A0G2K4I1|A0A0H2UHZ1|P47863|P47863-2	Aquaporin-4 OS=Rattus norvegicus GN=Aqp4 PE=1 SV=1|Aquaporin 4, isoform CRA_a OS=Rattus norvegicus GN=Aqp4 PE=1 SV=1|Aquaporin-4 OS=Rattus norvegicus GN=Aqp4 PE=1 SV=1|Aquaporin-4 OS=Rattus norvegicus GN=Aqp4 PE=1 SV=1|Isoform Short of Aquaporin-4 OS=Rattus norvegicus GN=Aqp4	1	3	2
TBRG4	Q5M9G9	Protein TBRG4 OS=Rattus norvegicus GN=Tbrg4 PE=2 SV=1	1	3	2
PRRT2	D3ZFB6	Proline-rich transmembrane protein 2 OS=Rattus norvegicus GN=Prrt2 PE=1 SV=1	1	3	2
ARHGAP44	F1LQX4|F1LQX4-2|F1LQX4-3	Rho GTPase-activating protein 44 OS=Rattus norvegicus GN=Arhgap44 PE=1 SV=2|Isoform 2 of Rho GTPase-activating protein 44 OS=Rattus norvegicus GN=Arhgap44|Isoform 3 of Rho GTPase-activating protein 44 OS=Rattus norvegicus GN=Arhgap44	1	3	2
GMPS	A0A0G2K2C2|Q4V7C6	GMP synthase [glutamine-hydrolyzing] OS=Rattus norvegicus GN=Gmps PE=1 SV=1|GMP synthase [glutamine-hydrolyzing] OS=Rattus norvegicus GN=Gmps PE=1 SV=1	1	3	2
NCK2	D4A3M8	Non-catalytic region of tyrosine kinase adaptor protein 2 (Predicted) OS=Rattus norvegicus GN=Nck2 PE=1 SV=1	1	3	2
PDE1B	Q01066	Calcium/calmodulin-dependent 3',5'-cyclic nucleotide phosphodiesterase 1B OS=Rattus norvegicus GN=Pde1b PE=1 SV=1	1	3	2
NME1	Q05982	Nucleoside diphosphate kinase A OS=Rattus norvegicus GN=Nme1 PE=1 SV=1	1	3	2
ACTA2|ACTG2|ACTC1|ACTA1	A0A0G2K4M6|P62738|P63269|P68035|P68136	Actin, aortic smooth muscle OS=Rattus norvegicus GN=Acta2 PE=3 SV=1|Actin, aortic smooth muscle OS=Rattus norvegicus GN=Acta2 PE=2 SV=1|Actin, gamma-enteric smooth muscle OS=Rattus norvegicus GN=Actg2 PE=2 SV=1|Actin, alpha cardiac muscle 1 OS=Rattus norvegicus GN=Actc1 PE=2 SV=1|Actin, alpha skeletal muscle OS=Rattus norvegicus GN=Acta1 PE=1 SV=1	1	3	2
CMAS	P69060|Q5M963	N-acylneuraminate cytidylyltransferase OS=Rattus norvegicus GN=Cmas PE=2 SV=1|Cytidine monophosphate N-acetylneuraminic acid synthetase OS=Rattus norvegicus GN=Cmas PE=1 SV=1	1	3	2
SHANK3	A0A0G2K042|A0A0U1RS13|Q9JLU4|Q9JLU4-2|Q9JLU4-3	SH3 and multiple ankyrin repeat domains protein 3 OS=Rattus norvegicus GN=Shank3 PE=1 SV=1|SH3 and multiple ankyrin repeat domains protein 3 (Fragment) OS=Rattus norvegicus GN=Shank3 PE=1 SV=1|SH3 and multiple ankyrin repeat domains protein 3 OS=Rattus norvegicus GN=Shank3 PE=1 SV=3|Isoform 1 of SH3 and multiple ankyrin repeat domains protein 3 OS=Rattus norvegicus GN=Shank3|Isoform 3 of SH3 and …	1	3	2
FKBP8	Q3B7U9	Peptidyl-prolyl cis-trans isomerase FKBP8 OS=Rattus norvegicus GN=Fkbp8 PE=2 SV=1	1	3	2
L1CAM	A0A0G2KA95|D3ZPC4|Q05695|Q05695-2	Neural cell adhesion molecule L1 OS=Rattus norvegicus GN=L1cam PE=1 SV=1|Neural cell adhesion molecule L1 OS=Rattus norvegicus GN=L1cam PE=1 SV=2|Neural cell adhesion molecule L1 OS=Rattus norvegicus GN=L1cam PE=1 SV=3|Isoform 2 of Neural cell adhesion molecule L1 OS=Rattus norvegicus GN=L1cam	1	3	2
CD200	A0A5D0|P04218	Cd200 molecule OS=Rattus norvegicus GN=Cd200 PE=2 SV=1|OX-2 membrane glycoprotein OS=Rattus norvegicus GN=Cd200 PE=2 SV=1	1	3	2
ARFGEF3	D3ZF86	Protein Arfgef3 OS=Rattus norvegicus GN=Arfgef3 PE=1 SV=3	1	3	2
ARAF	P14056	Serine/threonine-protein kinase A-Raf OS=Rattus norvegicus GN=Araf PE=1 SV=1	1	3	2
RGD1560470	D3ZTF0	Protein RGD1560470 OS=Rattus norvegicus GN=RGD1560470 PE=1 SV=3	1	3	2
SLC25A46	B2RYK4|Q5EB62	Similar to RIKEN cDNA 1200007B05 OS=Rattus norvegicus GN=Slc25a46 PE=1 SV=1|Solute carrier family 25 member 46 OS=Rattus norvegicus GN=Slc25a46 PE=1 SV=2	1	3	2
EXOC6	F1M0F4|O54923	Exocyst complex component 6 OS=Rattus norvegicus GN=Exoc6 PE=1 SV=2|Exocyst complex component 6 OS=Rattus norvegicus GN=Exoc6 PE=2 SV=2	1	3	2
AHCYL2	D3ZWL6	Adenosylhomocysteinase OS=Rattus norvegicus GN=Ahcyl2 PE=1 SV=3	1	3	2
FNBP1	F1LZF2|Q8R511|Q8R511-2|Q8R511-4|Z4YNH5	Formin-binding protein 1 OS=Rattus norvegicus GN=Fnbp1 PE=1 SV=3|Formin-binding protein 1 OS=Rattus norvegicus GN=Fnbp1 PE=1 SV=2|Isoform 2 of Formin-binding protein 1 OS=Rattus norvegicus GN=Fnbp1|Isoform 4 of Formin-binding protein 1 OS=Rattus norvegicus GN=Fnbp1|Formin-binding protein 1 OS=Rattus norvegicus GN=Fnbp1 PE=1 SV=2	1	3	2
LYPLA2	Q9QYL8	Acyl-protein thioesterase 2 OS=Rattus norvegicus GN=Lypla2 PE=1 SV=1	1	3	2
STX1B	P61265	Syntaxin-1B OS=Rattus norvegicus GN=Stx1b PE=1 SV=1	1	3	2
NDUFB3|LOC103694107	D4A4P3|M0RA24	Protein Ndufb3 OS=Rattus norvegicus GN=Ndufb3 PE=1 SV=1|Protein LOC103694107 OS=Rattus norvegicus GN=LOC103694107 PE=4 SV=2	1	3	2
GSTM3	P08009	Glutathione S-transferase Yb-3 OS=Rattus norvegicus GN=Gstm3 PE=1 SV=2	1	3	2
SLC9A3R1	Q9JJ19	Na(+)/H(+) exchange regulatory cofactor NHE-RF1 OS=Rattus norvegicus GN=Slc9a3r1 PE=1 SV=3	1	3	2
CHORDC1	D4A4T9	Cysteine and histidine-rich domain-containing protein 1 OS=Rattus norvegicus GN=Chordc1 PE=3 SV=1	1	3	2
DSG1	D3ZM39|D3ZQ45|D4A4T7	Protein Dsg1 OS=Rattus norvegicus GN=Dsg1 PE=1 SV=1|Protein Dsg1 OS=Rattus norvegicus GN=Dsg1 PE=1 SV=1|Protein Dsg1 OS=Rattus norvegicus GN=Dsg1 PE=1 SV=3	1	3	2
API5	B1WC49	Api5 protein OS=Rattus norvegicus GN=Api5 PE=1 SV=1	1	3	2
VAPB	Q9Z269	Vesicle-associated membrane protein-associated protein B OS=Rattus norvegicus GN=Vapb PE=1 SV=3	1	3	2
DNM2	A0A0A0MY48|A0A0A0MY49|P39052|P39052-2|P39052-3|P39052-4	Dynamin-2 OS=Rattus norvegicus GN=Dnm2 PE=1 SV=2|Dynamin-2 OS=Rattus norvegicus GN=Dnm2 PE=1 SV=2|Dynamin-2 OS=Rattus norvegicus GN=Dnm2 PE=1 SV=1|Isoform 2 of Dynamin-2 OS=Rattus norvegicus GN=Dnm2|Isoform 3 of Dynamin-2 OS=Rattus norvegicus GN=Dnm2|Isoform 4 of Dynamin-2 OS=Rattus norvegicus GN=Dnm2	1	3	2
USP32	A0A0G2K952|D3ZBB7	Protein Usp32 OS=Rattus norvegicus GN=Usp32 PE=1 SV=1|Protein Usp32 OS=Rattus norvegicus GN=Usp32 PE=1 SV=1	1	3	2
PDE1A	A0A0G2JZX9|A0A0G2K2K1	Phosphodiesterase OS=Rattus norvegicus GN=Pde1a PE=3 SV=1|Phosphodiesterase OS=Rattus norvegicus GN=Pde1a PE=3 SV=1	1	3	2
EMC2	A0A0A0MXU4|B0BNG0	ER membrane protein complex subunit 2 OS=Rattus norvegicus GN=Emc2 PE=1 SV=2|ER membrane protein complex subunit 2 OS=Rattus norvegicus GN=Emc2 PE=2 SV=1	1	3	2
MARK1	F1LNE7|O08678	Serine/threonine-protein kinase MARK1 OS=Rattus norvegicus GN=Mark1 PE=1 SV=2|Serine/threonine-protein kinase MARK1 OS=Rattus norvegicus GN=Mark1 PE=1 SV=1	1	3	2
MARK2	A0A0G2K6X6|O08679	Serine/threonine-protein kinase MARK2 OS=Rattus norvegicus GN=Mark2 PE=1 SV=1|Serine/threonine-protein kinase MARK2 OS=Rattus norvegicus GN=Mark2 PE=1 SV=1	1	3	2
VPS13D	A0A0G2JYD4|D3ZKC6	Protein Vps13d OS=Rattus norvegicus GN=Vps13d PE=1 SV=1|Protein Vps13d OS=Rattus norvegicus GN=Vps13d PE=1 SV=1	1	3	2
ARMC1	B0BN83	Armadillo repeat-containing protein 1 OS=Rattus norvegicus GN=Armc1 PE=1 SV=1	1	3	2
TMEM11	B0BN86	Transmembrane protein 11, mitochondrial OS=Rattus norvegicus GN=Tmem11 PE=2 SV=1	1	3	2
RASAL2	A0A0G2JTA7|D4AAY3	Protein Rasal2 OS=Rattus norvegicus GN=Rasal2 PE=1 SV=1|Protein Rasal2 OS=Rattus norvegicus GN=Rasal2 PE=1 SV=1	1	3	2
RUVBL2	G3V8T5	RuvB-like helicase OS=Rattus norvegicus GN=Ruvbl2 PE=1 SV=1	1	3	2
SARM1	D3ZUM2	Protein Sarm1 OS=Rattus norvegicus GN=Sarm1 PE=1 SV=1	1	3	2
HDGF	F1LPC7|Q8VHK7	Hepatoma-derived growth factor OS=Rattus norvegicus GN=Hdgf PE=1 SV=2|Hepatoma-derived growth factor OS=Rattus norvegicus GN=Hdgf PE=1 SV=2	1	3	2
SMARCA4	G3V790|Q8K1P7	Transcription activator BRG1 OS=Rattus norvegicus GN=Smarca4 PE=1 SV=2|Transcription activator BRG1 OS=Rattus norvegicus GN=Smarca4 PE=1 SV=1	1	3	2
GDAP1L1	B4F774	Ganglioside-induced differentiation-associated protein 1-like 1 (Predicted) OS=Rattus norvegicus GN=Gdap1l1 PE=2 SV=1	1	3	2
LANCL2	Q68FQ9	LanC lantibiotic synthetase component C-like 2 (Bacterial) OS=Rattus norvegicus GN=Lancl2 PE=1 SV=1	1	3	2
VBP1	M0R919	Prefoldin subunit 3 OS=Rattus norvegicus GN=Vbp1 PE=1 SV=2	1	3	2
GOT1	P13221	Aspartate aminotransferase, cytoplasmic OS=Rattus norvegicus GN=Got1 PE=1 SV=3	1	3	2
PSMD14	Q4V8E2	Proteasome (Prosome, macropain) 26S subunit, non-ATPase, 14 OS=Rattus norvegicus GN=Psmd14 PE=1 SV=1	1	3	2
LOC100912210	F1M6F4	Protein LOC100912210 OS=Rattus norvegicus GN=LOC100912210 PE=4 SV=1	1	3	2
CDH10	F1LR98	Protein Cdh10 OS=Rattus norvegicus GN=Cdh10 PE=1 SV=1	1	3	2
AP2S1	P62744	AP-2 complex subunit sigma OS=Rattus norvegicus GN=Ap2s1 PE=1 SV=1	1	3	2
FARSA	Q505J8	Phenylalanine--tRNA ligase alpha subunit OS=Rattus norvegicus GN=Farsa PE=1 SV=1	1	3	2
MCCC2	Q5XIT9	Methylcrotonoyl-CoA carboxylase beta chain, mitochondrial OS=Rattus norvegicus GN=Mccc2 PE=2 SV=1	1	3	2
PEA15	Q5U318	Astrocytic phosphoprotein PEA-15 OS=Rattus norvegicus GN=Pea15 PE=1 SV=1	1	3	2
CBX5	B2RYU7	Cbx5 protein OS=Rattus norvegicus GN=Cbx5 PE=1 SV=1	1	3	2
RAB18	Q5EB77	Ras-related protein Rab-18 OS=Rattus norvegicus GN=Rab18 PE=2 SV=1	1	3	2
CLCN3	A0A0G2K2K6|P51792|P51792-2	Chloride channel protein OS=Rattus norvegicus GN=Clcn3 PE=1 SV=1|H(+)/Cl(-) exchange transporter 3 OS=Rattus norvegicus GN=Clcn3 PE=2 SV=2|Isoform 2 of H(+)/Cl(-) exchange transporter 3 OS=Rattus norvegicus GN=Clcn3	1	3	2
ABCB9	A0A0A0MY39|Q9QYJ4|Q9QYJ4-2|Q9QYJ4-3|Q9QYJ4-4	ATP-binding cassette sub-family B member 9 OS=Rattus norvegicus GN=Abcb9 PE=1 SV=2|ATP-binding cassette sub-family B member 9 OS=Rattus norvegicus GN=Abcb9 PE=1 SV=1|Isoform 2 of ATP-binding cassette sub-family B member 9 OS=Rattus norvegicus GN=Abcb9|Isoform 3 of ATP-binding cassette sub-family B member 9 OS=Rattus norvegicus GN=Abcb9|Isoform 4 of ATP-binding cassette sub-family B member 9 OS=Ra…	1	3	2
SRC	Q9WUD9|Q9WUD9-2	Proto-oncogene tyrosine-protein kinase Src OS=Rattus norvegicus GN=Src PE=1 SV=4|Isoform 2 of Proto-oncogene tyrosine-protein kinase Src OS=Rattus norvegicus GN=Src	1	3	2
GUCY1B3	P20595	Guanylate cyclase soluble subunit beta-1 OS=Rattus norvegicus GN=Gucy1b3 PE=1 SV=2	1	3	2
UBA5	Q5M7A4	Ubiquitin-like modifier-activating enzyme 5 OS=Rattus norvegicus GN=Uba5 PE=1 SV=1	1	3	2
APP	P08592|P08592-2|Q6P6Q5	Amyloid beta A4 protein OS=Rattus norvegicus GN=App PE=1 SV=2|Isoform APP695 of Amyloid beta A4 protein OS=Rattus norvegicus GN=App|Amyloid beta A4 protein OS=Rattus norvegicus GN=App PE=1 SV=1	1	3	2
RANBP3	M0R5Q3|M0R920|M0RD63	Protein Ranbp3 OS=Rattus norvegicus GN=Ranbp3 PE=1 SV=2|Protein Ranbp3 OS=Rattus norvegicus GN=Ranbp3 PE=1 SV=2|Protein Ranbp3 OS=Rattus norvegicus GN=Ranbp3 PE=1 SV=2	1	3	2
HINT1	P62959	Histidine triad nucleotide-binding protein 1 OS=Rattus norvegicus GN=Hint1 PE=1 SV=5	1	3	2
SH3GL1	O35964	Endophilin-A2 OS=Rattus norvegicus GN=Sh3gl1 PE=1 SV=1	1	3	2
PLD3	Q5FVH2	Phospholipase D3 OS=Rattus norvegicus GN=Pld3 PE=2 SV=1	1	3	2
RGS7BP	A0A0H2UHK8|Q5FVH8	Regulator of G-protein-signaling 7-binding protein OS=Rattus norvegicus GN=Rgs7bp PE=4 SV=1|Regulator of G-protein signaling 7-binding protein OS=Rattus norvegicus GN=Rgs7bp PE=2 SV=1	1	3	2
SYNGR3	D4ABK1	Protein Syngr3 OS=Rattus norvegicus GN=Syngr3 PE=1 SV=1	1	3	2
H1F0	P43278	Histone H1.0 OS=Rattus norvegicus GN=H1f0 PE=2 SV=2	1	3	2
ALDH1B1	G3V7I5|Q66HF8	Aldehyde dehydrogenase X, mitochondrial OS=Rattus norvegicus GN=Aldh1b1 PE=1 SV=1|Aldehyde dehydrogenase X, mitochondrial OS=Rattus norvegicus GN=Aldh1b1 PE=1 SV=1	1	3	2
TNPO3	A0A0G2K8P2|D4AAM0	Protein Tnpo3 OS=Rattus norvegicus GN=Tnpo3 PE=1 SV=1|Protein Tnpo3 OS=Rattus norvegicus GN=Tnpo3 PE=1 SV=2	1	3	2
UBE4B	F1M8V2	Protein Ube4b OS=Rattus norvegicus GN=Ube4b PE=1 SV=3	1	3	2
PHPT1	D3ZP47	Phosphohistidine phosphatase 1 (Predicted), isoform CRA_a OS=Rattus norvegicus GN=Phpt1 PE=1 SV=1	1	3	2
TAGLN2	Q5XFX0	Transgelin-2 OS=Rattus norvegicus GN=Tagln2 PE=1 SV=1	1	3	2
LOC691716|RPS15A	D3ZLL8|P62246	Protein LOC100909878 OS=Rattus norvegicus GN=LOC691716 PE=3 SV=1|40S ribosomal protein S15a OS=Rattus norvegicus GN=Rps15a PE=1 SV=2	1	3	2
CDIPT	P70500	CDP-diacylglycerol--inositol 3-phosphatidyltransferase OS=Rattus norvegicus GN=Cdipt PE=1 SV=1	1	3	2
PLCL1	A0A0G2K4N6|F1LP62|Q62688	Phosphoinositide phospholipase C OS=Rattus norvegicus GN=Plcl1 PE=1 SV=1|Phosphoinositide phospholipase C OS=Rattus norvegicus GN=Plcl1 PE=1 SV=3|Inactive phospholipase C-like protein 1 OS=Rattus norvegicus GN=Plcl1 PE=1 SV=1	1	3	2
GNB1	P54311	Guanine nucleotide-binding protein G(I)/G(S)/G(T) subunit beta-1 OS=Rattus norvegicus GN=Gnb1 PE=1 SV=4	1	3	2
AMPD2	Q02356	AMP deaminase 2 OS=Rattus norvegicus GN=Ampd2 PE=1 SV=2	1	3	2
REEP5	B2RZ37	Receptor expression-enhancing protein 5 OS=Rattus norvegicus GN=Reep5 PE=1 SV=1	1	3	2
GRM5	P31424|P31424-2	Metabotropic glutamate receptor 5 OS=Rattus norvegicus GN=Grm5 PE=1 SV=2|Isoform 1 of Metabotropic glutamate receptor 5 OS=Rattus norvegicus GN=Grm5	1	3	2
RALA	P63322	Ras-related protein Ral-A OS=Rattus norvegicus GN=Rala PE=1 SV=1	1	3	2
DTNA	D4A772	Dystrobrevin OS=Rattus norvegicus GN=Dtna PE=1 SV=3	1	3	2
RCN1	D3ZUB0	Protein Rcn1 OS=Rattus norvegicus GN=Rcn1 PE=1 SV=1	1	3	2
FBXO41	A0A0G2K9A9|D3ZT20	Protein Fbxo41 OS=Rattus norvegicus GN=Fbxo41 PE=1 SV=1|Protein Fbxo41 OS=Rattus norvegicus GN=Fbxo41 PE=1 SV=3	1	3	2
RPL13A	P35427|Q5RK10	60S ribosomal protein L13a OS=Rattus norvegicus GN=Rpl13a PE=1 SV=2|60S ribosomal protein L13a OS=Rattus norvegicus GN=Rpl13a PE=1 SV=1	1	3	2
TAOK2	A0A0G2JXV6|F1LSD5|Q9JLS3-2	Serine/threonine-protein kinase TAO2 OS=Rattus norvegicus GN=Taok2 PE=1 SV=1|Serine/threonine-protein kinase TAO2 OS=Rattus norvegicus GN=Taok2 PE=1 SV=2|Isoform 2 of Serine/threonine-protein kinase TAO2 OS=Rattus norvegicus GN=Taok2	1	3	2
CLPTM1	B2RYF6	Cleft lip and palate associated transmembrane protein 1 OS=Rattus norvegicus GN=Clptm1 PE=1 SV=1	1	3	2
TENM2	A0A096P6L6|Q9R1K2|Q9R1K2-2|Q9R1K2-3|Q9R1K2-4	Teneurin-2 OS=Rattus norvegicus GN=Tenm2 PE=4 SV=2|Teneurin-2 OS=Rattus norvegicus GN=Tenm2 PE=1 SV=2|Isoform 2 of Teneurin-2 OS=Rattus norvegicus GN=Tenm2|Isoform 3 of Teneurin-2 OS=Rattus norvegicus GN=Tenm2|Isoform 4 of Teneurin-2 OS=Rattus norvegicus GN=Tenm2	1	3	2
SEC31A	A0A0G2K0X9|G3V699|Q9Z2Q1|Q9Z2Q1-2	Protein transport protein Sec31A OS=Rattus norvegicus GN=Sec31a PE=1 SV=1|Protein transport protein Sec31A OS=Rattus norvegicus GN=Sec31a PE=1 SV=1|Protein transport protein Sec31A OS=Rattus norvegicus GN=Sec31a PE=1 SV=2|Isoform 2 of Protein transport protein Sec31A OS=Rattus norvegicus GN=Sec31a	1	3	2
DCTN2	A0A0G2JUC7|Q6AYH5	Dynactin subunit 2 OS=Rattus norvegicus GN=Dctn2 PE=1 SV=1|Dynactin subunit 2 OS=Rattus norvegicus GN=Dctn2 PE=1 SV=1	1	3	2
NDUFB7	D3ZLT1	NADH dehydrogenase (Ubiquinone) 1 beta subcomplex, 7 (Predicted) OS=Rattus norvegicus GN=Ndufb7 PE=1 SV=1	1	3	2
REM2	Q9WTY2	GTP-binding protein REM 2 OS=Rattus norvegicus GN=Rem2 PE=1 SV=2	1	3	2
RAB3A	P63012	Ras-related protein Rab-3A OS=Rattus norvegicus GN=Rab3a PE=1 SV=1	1	3	2
MLF2	D3ZPN3	Myeloid leukemia factor 2 (Predicted), isoform CRA_a OS=Rattus norvegicus GN=Mlf2 PE=1 SV=1	1	3	2
NUDT10	D3ZYH3	Protein Nudt10 OS=Rattus norvegicus GN=Nudt10 PE=3 SV=1	1	3	2
A0A0G2JXG5	A0A0G2JXG5	Uncharacterized protein OS=Rattus norvegicus PE=1 SV=1	1	3	2
RANBP6	D4A634	Protein Ranbp6 OS=Rattus norvegicus GN=Ranbp6 PE=4 SV=2	1	3	2
EIF2S2	Q6P685	Eukaryotic translation initiation factor 2, subunit 2 (Beta) OS=Rattus norvegicus GN=Eif2s2 PE=1 SV=1	1	3	2
HAGH	F1LQI1|O35952|O35952-2	Hydroxyacyl glutathione hydrolase OS=Rattus norvegicus GN=Hagh PE=1 SV=2|Hydroxyacylglutathione hydrolase, mitochondrial OS=Rattus norvegicus GN=Hagh PE=1 SV=2|Isoform 2 of Hydroxyacylglutathione hydrolase, mitochondrial OS=Rattus norvegicus GN=Hagh	1	3	2
EIF4A3	Q3B8Q2	Eukaryotic initiation factor 4A-III OS=Rattus norvegicus GN=Eif4a3 PE=1 SV=1	1	3	2
DGKI	F1MAB7	Diacylglycerol kinase OS=Rattus norvegicus GN=Dgki PE=1 SV=1	1	3	2
TMEM126A	Q5HZA9	Transmembrane protein 126A OS=Rattus norvegicus GN=Tmem126a PE=2 SV=1	1	3	2
PIP4K2A	Q9R0I8	Phosphatidylinositol 5-phosphate 4-kinase type-2 alpha OS=Rattus norvegicus GN=Pip4k2a PE=1 SV=1	1	3	2
ARF3	A0A0G2JV81|A0A0G2K9H8|P61206	ADP-ribosylation factor 3 OS=Rattus norvegicus GN=Arf3 PE=1 SV=1|ADP-ribosylation factor 3 OS=Rattus norvegicus GN=Arf3 PE=3 SV=1|ADP-ribosylation factor 3 OS=Rattus norvegicus GN=Arf3 PE=2 SV=2	1	3	2
LUC7L	G3V9R0	LUC7-like (S. cerevisiae), isoform CRA_b OS=Rattus norvegicus GN=Luc7l PE=1 SV=3	1	3	2
AKR7A2	A0A0A0MXY9|Q8CG45	Aflatoxin B1 aldehyde reductase member 2 OS=Rattus norvegicus GN=Akr7a2 PE=1 SV=1|Aflatoxin B1 aldehyde reductase member 2 OS=Rattus norvegicus GN=Akr7a2 PE=1 SV=2	1	3	2
PLXNB1	D3ZDX5	Protein Plxnb1 OS=Rattus norvegicus GN=Plxnb1 PE=1 SV=1	1	3	2
TRAPPC3	Q5U1Z2	Trafficking protein particle complex subunit 3 OS=Rattus norvegicus GN=Trappc3 PE=2 SV=1	1	3	2
MTX2	Q5U1Z9	Metaxin 2 OS=Rattus norvegicus GN=Mtx2 PE=1 SV=1	1	3	2
NOVA2	F1M4H5	Protein Nova2 OS=Rattus norvegicus GN=Nova2 PE=4 SV=3	1	3	2
MPRIP	A0A0G2JUR5	Myosin phosphatase Rho-interacting protein OS=Rattus norvegicus GN=Mprip PE=1 SV=1	1	3	2
COPE	G3V8Q1	Coatomer protein complex, subunit epsilon (Predicted), isoform CRA_c OS=Rattus norvegicus GN=Cope PE=1 SV=3	1	3	2
SEC23IP	G3V8Q8	Protein Sec23ip OS=Rattus norvegicus GN=Sec23ip PE=1 SV=1	1	3	2
BEGAIN	A0A0G2K0E5|O88881|O88881-2	Brain-enriched guanylate kinase-associated protein OS=Rattus norvegicus GN=Begain PE=1 SV=1|Brain-enriched guanylate kinase-associated protein OS=Rattus norvegicus GN=Begain PE=1 SV=1|Isoform 2 of Brain-enriched guanylate kinase-associated protein OS=Rattus norvegicus GN=Begain	1	3	2
OMG	F7EYB9	Protein Omg OS=Rattus norvegicus GN=Omg PE=4 SV=1	1	3	2
ALDH6A1	G3V7J0|Q02253	Aldehyde dehydrogenase family 6, subfamily A1, isoform CRA_b OS=Rattus norvegicus GN=Aldh6a1 PE=1 SV=1|Methylmalonate-semialdehyde dehydrogenase [acylating], mitochondrial OS=Rattus norvegicus GN=Aldh6a1 PE=1 SV=1	1	3	2
PSME2	Q63798|Z4YNS1	Proteasome activator complex subunit 2 OS=Rattus norvegicus GN=Psme2 PE=2 SV=3|Protein LOC100362709 OS=Rattus norvegicus GN=Psme2 PE=1 SV=1	1	3	2
LOC680700|RPL10A	F1LYQ7|P62907	Ribosomal protein OS=Rattus norvegicus GN=LOC680700 PE=3 SV=2|60S ribosomal protein L10a OS=Rattus norvegicus GN=Rpl10a PE=1 SV=2	1	3	2
PSMB5	G3V7Q6|P28075	Proteasome subunit beta type OS=Rattus norvegicus GN=Psmb5 PE=1 SV=1|Proteasome subunit beta type-5 OS=Rattus norvegicus GN=Psmb5 PE=1 SV=3	1	3	2
LOC689499	D4A4F9	Protein LOC689499 OS=Rattus norvegicus GN=LOC689499 PE=1 SV=3	1	3	2
GPCPD1	A0A0G2K9B2|Q80VJ4	Glycerophosphocholine phosphodiesterase GPCPD1 OS=Rattus norvegicus GN=Gpcpd1 PE=1 SV=1|Glycerophosphocholine phosphodiesterase GPCPD1 OS=Rattus norvegicus GN=Gpcpd1 PE=1 SV=1	1	3	2
AKAP7	A0A0A0MXX1|Q6JP77|Q6JP77-2	A-kinase anchor protein 7 isoforms delta and gamma OS=Rattus norvegicus GN=Akap7 PE=4 SV=1|A-kinase anchor protein 7 isoforms delta and gamma OS=Rattus norvegicus GN=Akap7 PE=1 SV=1|Isoform Gamma of A-kinase anchor protein 7 isoforms delta and gamma OS=Rattus norvegicus GN=Akap7	1	3	2
ATP5H	D3ZWT8|P31399	ATP synthase subunit d, mitochondrial OS=Rattus norvegicus GN=Atp5h PE=1 SV=3|ATP synthase subunit d, mitochondrial OS=Rattus norvegicus GN=Atp5h PE=1 SV=3	1	3	2
XPO5	D3ZQE8	Protein Xpo5 OS=Rattus norvegicus GN=Xpo5 PE=1 SV=1	1	3	2
TES	Q2LAP6	Testin OS=Rattus norvegicus GN=Tes PE=1 SV=1	1	3	2
GSK3B	A0A0G2JSH4|P18266	Glycogen synthase kinase 3 beta, isoform CRA_b OS=Rattus norvegicus GN=Gsk3b PE=1 SV=1|Glycogen synthase kinase-3 beta OS=Rattus norvegicus GN=Gsk3b PE=1 SV=1	1	3	2
PNPLA8	D3ZRC4	Protein Pnpla8 OS=Rattus norvegicus GN=Pnpla8 PE=1 SV=1	1	3	2
DAGLA	Q5YLM1	Sn1-specific diacylglycerol lipase alpha OS=Rattus norvegicus GN=Dagla PE=1 SV=1	1	3	2
PEPD	Q5I0D7	Xaa-Pro dipeptidase OS=Rattus norvegicus GN=Pepd PE=2 SV=1	1	3	2
PNPO	O88794	Pyridoxine-5'-phosphate oxidase OS=Rattus norvegicus GN=Pnpo PE=1 SV=1	1	3	2
NCEH1	B2GV54	Neutral cholesterol ester hydrolase 1 OS=Rattus norvegicus GN=Nceh1 PE=2 SV=1	1	3	2
COX7A2L	D3ZYX8	Cytochrome c oxidase subunit VIIa polypeptide 2 like (Predicted), isoform CRA_e OS=Rattus norvegicus GN=Cox7a2l PE=1 SV=1	1	3	2
LRRC16A	A0A0G2JXG7|F1M0N7	Protein Lrrc16a OS=Rattus norvegicus GN=Lrrc16a PE=1 SV=1|Protein Lrrc16a OS=Rattus norvegicus GN=Lrrc16a PE=1 SV=2	1	3	2
DYNC1I1	G3V792|Q63100|Q63100-3|Q63100-4	Cytoplasmic dynein 1 intermediate chain 1 OS=Rattus norvegicus GN=Dync1i1 PE=1 SV=3|Cytoplasmic dynein 1 intermediate chain 1 OS=Rattus norvegicus GN=Dync1i1 PE=1 SV=1|Isoform 2 of Cytoplasmic dynein 1 intermediate chain 1 OS=Rattus norvegicus GN=Dync1i1|Isoform 3 of Cytoplasmic dynein 1 intermediate chain 1 OS=Rattus norvegicus GN=Dync1i1	1	3	2
PDPR	D3ZXA6	Protein Pdpr OS=Rattus norvegicus GN=Pdpr PE=1 SV=1	1	3	2
WDR61	A0A0G2K648|Q4V7A0	WD repeat-containing protein 61 OS=Rattus norvegicus GN=Wdr61 PE=1 SV=1|WD repeat-containing protein 61 OS=Rattus norvegicus GN=Wdr61 PE=1 SV=1	1	3	2
TIMM44	G3V640|O35094	Mitochondrial import inner membrane translocase subunit TIM44 OS=Rattus norvegicus GN=Timm44 PE=1 SV=1|Mitochondrial import inner membrane translocase subunit TIM44 OS=Rattus norvegicus GN=Timm44 PE=1 SV=1	1	3	2
AK3	P29411|Q6P2A5	GTP:AMP phosphotransferase AK3, mitochondrial OS=Rattus norvegicus GN=Ak3 PE=2 SV=2|GTP:AMP phosphotransferase AK3, mitochondrial OS=Rattus norvegicus GN=Ak3 PE=1 SV=1	1	3	2
DNAJC11	B1WBY5	DnaJ (Hsp40) homolog, subfamily C, member 11 OS=Rattus norvegicus GN=Dnajc11 PE=1 SV=1	1	3	2
ERLIN1	B1WBY7	ER lipid raft associated 1 OS=Rattus norvegicus GN=Erlin1 PE=1 SV=1	1	3	2
BTBD17	D4A8L9	Protein Btbd17 OS=Rattus norvegicus GN=Btbd17 PE=4 SV=1	1	3	2
U2AF2	F2Z3T9	Protein U2af2 OS=Rattus norvegicus GN=U2af2 PE=1 SV=2	1	3	2
FABP5	P55053	Fatty acid-binding protein, epidermal OS=Rattus norvegicus GN=Fabp5 PE=1 SV=3	1	3	2
RANBP9	F1LVV3	Protein Ranbp9 OS=Rattus norvegicus GN=Ranbp9 PE=1 SV=3	1	3	2
PRPSAP2	O08618	Phosphoribosyl pyrophosphate synthase-associated protein 2 OS=Rattus norvegicus GN=Prpsap2 PE=1 SV=1	1	3	2
TMED10	Q63584	Transmembrane emp24 domain-containing protein 10 OS=Rattus norvegicus GN=Tmed10 PE=1 SV=2	1	3	2
ARHGAP12	A0A0G2K1Z2	Protein Arhgap12 OS=Rattus norvegicus GN=Arhgap12 PE=1 SV=1	1	3	2
LAMB2	M0R6K0|P15800	Laminin subunit beta-2 OS=Rattus norvegicus GN=Lamb2 PE=1 SV=1|Laminin subunit beta-2 OS=Rattus norvegicus GN=Lamb2 PE=2 SV=1	1	3	2
STAM	B5DF55	Protein Stam OS=Rattus norvegicus GN=Stam PE=1 SV=1	1	3	2
DPP7	Q9EPB1	Dipeptidyl peptidase 2 OS=Rattus norvegicus GN=Dpp7 PE=1 SV=1	1	3	2
ATP5E	P29418	ATP synthase subunit epsilon, mitochondrial OS=Rattus norvegicus GN=Atp5e PE=1 SV=2	1	3	2
BZW1	Q6P7P5	Basic leucine zipper and W2 domain-containing protein 1 OS=Rattus norvegicus GN=Bzw1 PE=1 SV=1	1	3	2
EPS8	A0A0A0MXV1|F1M3L7	Epidermal growth factor receptor kinase substrate 8 OS=Rattus norvegicus GN=Eps8 PE=1 SV=2|Epidermal growth factor receptor kinase substrate 8 OS=Rattus norvegicus GN=Eps8 PE=1 SV=2	1	3	2
TRNT1	Q4VBH2	Protein Trnt1 OS=Rattus norvegicus GN=Trnt1 PE=1 SV=1	1	3	2
RPL19	P84100	60S ribosomal protein L19 OS=Rattus norvegicus GN=Rpl19 PE=1 SV=1	1	3	2
CNRIP1	Q5M7A7	CB1 cannabinoid receptor-interacting protein 1 OS=Rattus norvegicus GN=Cnrip1 PE=1 SV=1	1	3	2
GABBR1	Q6MFX8|Q924M0|Q9Z0U4|Q9Z0U4-2|Q9Z0U4-3|Q9Z0U4-4|Q9Z0U4-5	Gamma-aminobutyric acid (GABA) B receptor 1 OS=Rattus norvegicus GN=Gabbr1 PE=1 SV=1|GABA type B receptor 1f OS=Rattus norvegicus GN=Gabbr1 PE=1 SV=1|Gamma-aminobutyric acid type B receptor subunit 1 OS=Rattus norvegicus GN=Gabbr1 PE=1 SV=1|Isoform 1A of Gamma-aminobutyric acid type B receptor subunit 1 OS=Rattus norvegicus GN=Gabbr1|Isoform 1B of Gamma-aminobutyric acid type B receptor subunit 1…	1	3	2
CDS2	G3V8W2|Q91XU8	Phosphatidate cytidylyltransferase OS=Rattus norvegicus GN=Cds2 PE=1 SV=1|Phosphatidate cytidylyltransferase 2 OS=Rattus norvegicus GN=Cds2 PE=1 SV=1	1	3	2
IQSEC2	A0A0G2JZX5	Protein Iqsec2 OS=Rattus norvegicus GN=Iqsec2 PE=1 SV=1	1	3	2
IPO7	D4AE96	Importin 7 (Predicted), isoform CRA_c OS=Rattus norvegicus GN=Ipo7 PE=1 SV=1	1	3	2
RBM39	Q5BJP4	Protein LOC100910882 OS=Rattus norvegicus GN=Rbm39 PE=1 SV=1	1	3	2
RAB5B	A1L1J8	Protein Rab5b OS=Rattus norvegicus GN=Rab5b PE=1 SV=1	1	3	2
PPP1R21	F1LYZ8	Protein Ppp1r21 OS=Rattus norvegicus GN=Ppp1r21 PE=1 SV=3	1	3	2
DAG1	F1M8K0	Protein Dag1 OS=Rattus norvegicus GN=Dag1 PE=1 SV=1	1	3	2
ACSS2	G3V9U0	Acyl-CoA synthetase short-chain family member 2 (Predicted) OS=Rattus norvegicus GN=Acss2 PE=1 SV=1	1	3	2
EEA1	A0A0G2K051|F1LUA1	Protein Eea1 OS=Rattus norvegicus GN=Eea1 PE=1 SV=1|Protein Eea1 OS=Rattus norvegicus GN=Eea1 PE=1 SV=1	1	3	2
ARF4	P61751	ADP-ribosylation factor 4 OS=Rattus norvegicus GN=Arf4 PE=2 SV=2	1	3	2
TIMM50	D3ZJX5	Protein Timm50 OS=Rattus norvegicus GN=Timm50 PE=1 SV=2	1	3	2
PPIF	P29117	Peptidyl-prolyl cis-trans isomerase F, mitochondrial OS=Rattus norvegicus GN=Ppif PE=1 SV=2	1	3	2
HNRNPAB	Q9QX80	CArG-binding factor A OS=Rattus norvegicus GN=Hnrnpab PE=1 SV=1	1	3	2
AKR1B10	F7EMK8|Q6AY99	Protein Akr1b10 OS=Rattus norvegicus GN=Akr1b10 PE=4 SV=1|Aldo-keto reductase family 1, member B10 (Aldose reductase) OS=Rattus norvegicus GN=Akr1b10 PE=1 SV=1	1	3	2
RNH1	A0A0G2K9E0|E2RUH2|P29315	Ribonuclease inhibitor OS=Rattus norvegicus GN=Rnh1 PE=1 SV=1|Ribonuclease inhibitor OS=Rattus norvegicus GN=Rnh1 PE=1 SV=1|Ribonuclease inhibitor OS=Rattus norvegicus GN=Rnh1 PE=1 SV=2	1	3	2
STRN	G3V6L8|P70483	RCG61894, isoform CRA_a OS=Rattus norvegicus GN=Strn PE=1 SV=1|Striatin OS=Rattus norvegicus GN=Strn PE=1 SV=1	1	3	2
TBC1D10B	D3ZSY8	Protein Tbc1d10b OS=Rattus norvegicus GN=Tbc1d10b PE=1 SV=1	1	3	2
CYLD	F1LPJ6|Q66H62	Ubiquitin carboxyl-terminal hydrolase CYLD OS=Rattus norvegicus GN=Cyld PE=1 SV=3|Ubiquitin carboxyl-terminal hydrolase CYLD OS=Rattus norvegicus GN=Cyld PE=1 SV=1	1	3	2
QARS	Q66H61	Glutaminyl-tRNA synthetase OS=Rattus norvegicus GN=Qars PE=1 SV=1	1	3	2
SEPT8	A0A0G2K7G7	Septin-8 OS=Rattus norvegicus GN=Sept8 PE=1 SV=1	1	3	2
SLC2A3	A0A0G2JSJ3|A0A0G2JVB0	Protein LOC100909595 OS=Rattus norvegicus GN=Slc2a3 PE=1 SV=1|Protein LOC100909595 OS=Rattus norvegicus GN=Slc2a3 PE=1 SV=1	1	3	2
C2CD2L	Q5U2P5	Protein C2cd2l OS=Rattus norvegicus GN=C2cd2l PE=1 SV=1	1	3	2
RAF1	P11345|R9PXU5	RAF proto-oncogene serine/threonine-protein kinase OS=Rattus norvegicus GN=Raf1 PE=1 SV=1|RAF proto-oncogene serine/threonine-protein kinase OS=Rattus norvegicus GN=Raf1 PE=1 SV=2	1	3	2
CSPG4	F1LS79|Q00657	Chondroitin sulfate proteoglycan 4 OS=Rattus norvegicus GN=Cspg4 PE=4 SV=1|Chondroitin sulfate proteoglycan 4 OS=Rattus norvegicus GN=Cspg4 PE=1 SV=2	1	3	2
COPS4	Q68FS2	COP9 signalosome complex subunit 4 OS=Rattus norvegicus GN=Cops4 PE=1 SV=1	1	3	2
EXOC1	A0A0G2K2V5	Protein Exoc1 OS=Rattus norvegicus GN=Exoc1 PE=1 SV=1	1	3	2
VPS41	D3ZVH6	Protein Vps41 OS=Rattus norvegicus GN=Vps41 PE=1 SV=3	1	3	2
WASF3	A0A0U1RRZ0|M0R7F3	Protein Wasf3 (Fragment) OS=Rattus norvegicus GN=Wasf3 PE=4 SV=1|Protein Wasf3 OS=Rattus norvegicus GN=Wasf3 PE=4 SV=2	1	3	2
RGD1304704	F7EMB2	Protein RGD1304704 OS=Rattus norvegicus GN=RGD1304704 PE=1 SV=1	1	3	2
GMDS	Q3MHS7	GDP-mannose 4, 6-dehydratase OS=Rattus norvegicus GN=Gmds PE=2 SV=1	1	3	2
LOC686066|RGD1561636|RPL38	D3ZW57|D4AD70|P63174	Protein LOC686066 OS=Rattus norvegicus GN=LOC686066 PE=3 SV=2|Protein RGD1561636 OS=Rattus norvegicus GN=RGD1561636 PE=3 SV=1|60S ribosomal protein L38 OS=Rattus norvegicus GN=Rpl38 PE=1 SV=2	1	3	2
SCAMP5	A0A0G2K464|Q9JKE3	Secretory carrier membrane protein 5, isoform CRA_a OS=Rattus norvegicus GN=Scamp5 PE=1 SV=1|Secretory carrier-associated membrane protein 5 OS=Rattus norvegicus GN=Scamp5 PE=2 SV=1	1	3	2
MRPS9	B0BN68	Mitochondrial ribosomal protein S9 OS=Rattus norvegicus GN=Mrps9 PE=1 SV=1	1	3	2
ATP5J2	D3ZAF6	ATP synthase subunit f, mitochondrial OS=Rattus norvegicus GN=Atp5j2 PE=1 SV=1	1	3	2
LOC103694855	Q62669	Protein Hbb-b1 OS=Rattus norvegicus GN=LOC103694855 PE=1 SV=1	1	3	2
SUB1	Q63396	Activated RNA polymerase II transcriptional coactivator p15 OS=Rattus norvegicus GN=Sub1 PE=1 SV=3	1	3	2
PPT1	P45479	Palmitoyl-protein thioesterase 1 OS=Rattus norvegicus GN=Ppt1 PE=1 SV=1	1	3	2
FAM160A2	G3V891|Q66H54	FTS and Hook-interacting protein OS=Rattus norvegicus GN=Fam160a2 PE=1 SV=2|FTS and Hook-interacting protein OS=Rattus norvegicus GN=Fam160a2 PE=1 SV=1	1	3	2
ABR	A0A0G2JTR4|A0A0G2JZZ7	Protein Abr OS=Rattus norvegicus GN=Abr PE=1 SV=1|Protein Abr OS=Rattus norvegicus GN=Abr PE=1 SV=1	1	3	2
IMPDH1	A0A0A0MXZ8|D3ZLZ7	Inosine-5'-monophosphate dehydrogenase OS=Rattus norvegicus GN=Impdh1 PE=1 SV=1|Inosine-5'-monophosphate dehydrogenase 1 OS=Rattus norvegicus GN=Impdh1 PE=3 SV=1	1	3	2
SAR1A	Q6AY18	Protein Ppa1 OS=Rattus norvegicus GN=Sar1a PE=1 SV=1	1	3	2
CYTH3|CYTH1	A0A0G2K9V4|B2GUV0|F1LQP0|P97694|P97696	Cytohesin-3 OS=Rattus norvegicus GN=Cyth3 PE=4 SV=1|Cyth1 protein OS=Rattus norvegicus GN=Cyth1 PE=1 SV=1|Cytohesin-3 (Fragment) OS=Rattus norvegicus GN=Cyth3 PE=4 SV=3|Cytohesin-1 OS=Rattus norvegicus GN=Cyth1 PE=1 SV=1|Cytohesin-3 OS=Rattus norvegicus GN=Cyth3 PE=2 SV=1	1	3	2
EVL	A0A0G2K217|F1M8I7|O08719	Ena/VASP-like protein OS=Rattus norvegicus GN=Evl PE=1 SV=1|Ena/VASP-like protein OS=Rattus norvegicus GN=Evl PE=1 SV=1|Ena/VASP-like protein OS=Rattus norvegicus GN=Evl PE=1 SV=1	1	3	2
CLK2|SCAMP3	A0A0G2K5Q8|E9PTW1	Protein Clk2 OS=Rattus norvegicus GN=Clk2 PE=1 SV=1|Protein Clk2 OS=Rattus norvegicus GN=Scamp3 PE=1 SV=2	1	3	2
EXOC3	Q62825	Exocyst complex component 3 OS=Rattus norvegicus GN=Exoc3 PE=1 SV=1	1	3	2
RIC8A	B1H241|Q80ZG1	Resistance to inhibitors of cholinesterase 8 homolog A (C. elegans) OS=Rattus norvegicus GN=Ric8a PE=1 SV=1|Synembryn-A OS=Rattus norvegicus GN=Ric8a PE=1 SV=2	1	3	2
KCND2	Q63881	Potassium voltage-gated channel subfamily D member 2 OS=Rattus norvegicus GN=Kcnd2 PE=1 SV=1	1	3	2
GMFB	M0RDJ4|Q63228	Glia maturation factor beta OS=Rattus norvegicus GN=Gmfb PE=1 SV=2|Glia maturation factor beta OS=Rattus norvegicus GN=Gmfb PE=1 SV=2	1	3	2
ERMP1	F1M6W2|Q6UPR8	Endoplasmic reticulum metallopeptidase 1 OS=Rattus norvegicus GN=Ermp1 PE=1 SV=1|Endoplasmic reticulum metallopeptidase 1 OS=Rattus norvegicus GN=Ermp1 PE=1 SV=1	1	3	2
ZYG11B	F1M8P2	Protein Zyg11b OS=Rattus norvegicus GN=Zyg11b PE=1 SV=2	1	3	2
NDUFV1	Q5XIH3	NADH dehydrogenase (Ubiquinone) flavoprotein 1 OS=Rattus norvegicus GN=Ndufv1 PE=1 SV=1	1	3	2
SNX3	Q5U211	Sorting nexin-3 OS=Rattus norvegicus GN=Snx3 PE=1 SV=1	1	3	2
TROVE2	D3ZRN5	Protein Trove2 OS=Rattus norvegicus GN=Trove2 PE=1 SV=1	1	3	2
NEGR1	A0A0G2K293|D4A2V0|Q9Z0J8	Neuronal growth regulator 1 OS=Rattus norvegicus GN=Negr1 PE=1 SV=1|Neuronal growth regulator 1 OS=Rattus norvegicus GN=Negr1 PE=1 SV=3|Neuronal growth regulator 1 OS=Rattus norvegicus GN=Negr1 PE=1 SV=1	1	3	2
YKT6	Q5EGY4	Synaptobrevin homolog YKT6 OS=Rattus norvegicus GN=Ykt6 PE=1 SV=1	1	3	2
NDRG3	Q6AYR2	Protein NDRG3 OS=Rattus norvegicus GN=Ndrg3 PE=1 SV=1	1	3	2
TFG	Q4R1A4|Q6AYR1	Protein Tfg OS=Rattus norvegicus GN=Tfg PE=1 SV=1|Protein Tfg OS=Rattus norvegicus GN=Tfg PE=1 SV=1	1	3	2
ADRM1	Q9JMB5	Proteasomal ubiquitin receptor ADRM1 OS=Rattus norvegicus GN=Adrm1 PE=1 SV=2	1	3	2
CST3	P14841	Cystatin-C OS=Rattus norvegicus GN=Cst3 PE=1 SV=2	1	3	2
CLIC4	G3V8C4|Q9Z0W7	Chloride intracellular channel protein OS=Rattus norvegicus GN=Clic4 PE=1 SV=1|Chloride intracellular channel protein 4 OS=Rattus norvegicus GN=Clic4 PE=1 SV=3	1	3	2
MTA2	B2GV01	Metastasis-associated gene family, member 2 OS=Rattus norvegicus GN=Mta2 PE=1 SV=1	1	3	2
RAPH1	D4ADX8	Protein Raph1 OS=Rattus norvegicus GN=Raph1 PE=1 SV=2	1	3	2
PPM1G	A0A0H2UHT5|F1LNI5	Protein phosphatase 1G OS=Rattus norvegicus GN=Ppm1g PE=1 SV=1|Protein phosphatase 1G OS=Rattus norvegicus GN=Ppm1g PE=1 SV=2	1	3	2
SCFD1	Q62991	Sec1 family domain-containing protein 1 OS=Rattus norvegicus GN=Scfd1 PE=1 SV=1	1	3	2
GART	G3V918	Phosphoribosylglycinamide formyltransferase, isoform CRA_a OS=Rattus norvegicus GN=Gart PE=1 SV=1	1	3	2
TANC1	G3V917	Protein TANC1 OS=Rattus norvegicus GN=Tanc1 PE=1 SV=3	1	3	2
ITPKA|ITPKB	P17105|P42335|Z4YNE3	Inositol-trisphosphate 3-kinase A OS=Rattus norvegicus GN=Itpka PE=1 SV=3|Inositol-trisphosphate 3-kinase B OS=Rattus norvegicus GN=Itpkb PE=1 SV=3|Inositol-trisphosphate 3-kinase B OS=Rattus norvegicus GN=Itpkb PE=1 SV=1	1	3	2
NDUFA4	B2RZD6	Ndufa4 protein OS=Rattus norvegicus GN=Ndufa4 PE=1 SV=1	1	3	2
ABHD16A	A0A0G2K0X5|A0A0G2K4N8|Q6MG55	Protein ABHD16A OS=Rattus norvegicus GN=Abhd16a PE=1 SV=1|Protein ABHD16A (Fragment) OS=Rattus norvegicus GN=Abhd16a PE=1 SV=1|Protein ABHD16A OS=Rattus norvegicus GN=Abhd16a PE=2 SV=1	1	3	2
STX7	O70257	Syntaxin-7 OS=Rattus norvegicus GN=Stx7 PE=1 SV=4	1	3	2
PSMD4	O88321	Antisecretory factor OS=Rattus norvegicus GN=Psmd4 PE=1 SV=1	1	3	2
SLC25A20	P97521|Q66HP8	Mitochondrial carnitine/acylcarnitine carrier protein OS=Rattus norvegicus GN=Slc25a20 PE=1 SV=1|Mitochondrial carnitine/acylcarnitine carrier protein OS=Rattus norvegicus GN=Slc25a20 PE=1 SV=1	1	3	2
SEC61A2	A0A0U1RRQ7|D3ZEH3	Protein Sec61a2 OS=Rattus norvegicus GN=Sec61a2 PE=3 SV=1|Protein Sec61a2 OS=Rattus norvegicus GN=Sec61a2 PE=3 SV=1	1	3	2
MARK4	A0A0G2JTD8|D4A6T9	Protein Mark4 OS=Rattus norvegicus GN=Mark4 PE=1 SV=1|Protein Mark4 OS=Rattus norvegicus GN=Mark4 PE=1 SV=1	1	3	2
KLC4	Q5PQM2	Kinesin light chain 4 OS=Rattus norvegicus GN=Klc4 PE=1 SV=1	1	3	2
STOML2	Q4FZT0	Stomatin-like protein 2, mitochondrial OS=Rattus norvegicus GN=Stoml2 PE=1 SV=1	1	3	2
WBP2	G3V721	WW domain binding protein 2, isoform CRA_b OS=Rattus norvegicus GN=Wbp2 PE=1 SV=1	1	3	2
KIF1BP|KBP	G3V614|Q4G074	Protein Kif1bp OS=Rattus norvegicus GN=Kif1bp PE=1 SV=1|KIF1-binding protein OS=Rattus norvegicus GN=Kbp PE=2 SV=1	1	3	2
NADK2	A0A096MKG5|Q1HCL7	NAD kinase 2, mitochondrial OS=Rattus norvegicus GN=Nadk2 PE=1 SV=1|NAD kinase 2, mitochondrial OS=Rattus norvegicus GN=Nadk2 PE=1 SV=1	1	3	2
SGSM1	D3ZAS2	Protein Sgsm1 OS=Rattus norvegicus GN=Sgsm1 PE=1 SV=2	1	3	2
LGI1	Q8K4Y5	Leucine-rich glioma-inactivated protein 1 OS=Rattus norvegicus GN=Lgi1 PE=1 SV=1	1	3	2
SLC30A9	D3ZWW5	Protein Slc30a9 OS=Rattus norvegicus GN=Slc30a9 PE=1 SV=1	1	3	2
TMEM160	D3ZZU4	Protein Tmem160 OS=Rattus norvegicus GN=Tmem160 PE=1 SV=1	1	3	2
RPS24|LOC100363469	A0A096MIU7|A0A0H2UHH9|D3ZFZ8|D4ACJ1|P62850|P62850-2|P62850-3	40S ribosomal protein S24 OS=Rattus norvegicus GN=Rps24 PE=3 SV=2|40S ribosomal protein S24 OS=Rattus norvegicus GN=Rps24 PE=3 SV=1|40S ribosomal protein S24 OS=Rattus norvegicus GN=Rps24 PE=3 SV=1|40S ribosomal protein S24 OS=Rattus norvegicus GN=LOC100363469 PE=3 SV=1|40S ribosomal protein S24 OS=Rattus norvegicus GN=Rps24 PE=2 SV=1|Isoform 2 of 40S ribosomal protein S24 OS=Rattus norvegicus GN…	1	3	2
VMP1	Q91ZQ0	Vacuole membrane protein 1 OS=Rattus norvegicus GN=Vmp1 PE=1 SV=1	1	3	2
JPH1	D3ZQ55	Junctophilin 1 (Predicted) OS=Rattus norvegicus GN=Jph1 PE=1 SV=1	1	3	2
MICU3	D3ZG95	Protein Micu3 OS=Rattus norvegicus GN=Micu3 PE=4 SV=2	1	3	2
TANC2	A0A0G2K9J0|F1LTE0	Protein Tanc2 OS=Rattus norvegicus GN=Tanc2 PE=1 SV=1|Protein Tanc2 OS=Rattus norvegicus GN=Tanc2 PE=1 SV=2	1	3	2
CHKB	O54783	Choline/ethanolamine kinase OS=Rattus norvegicus GN=Chkb PE=1 SV=3	1	3	2
USP7	F1LM09|Q4VSI4	Ubiquitin carboxyl-terminal hydrolase 7 OS=Rattus norvegicus GN=Usp7 PE=1 SV=2|Ubiquitin carboxyl-terminal hydrolase 7 OS=Rattus norvegicus GN=Usp7 PE=1 SV=1	1	3	2
HSD17B10	B0BMW2|O70351	3-hydroxyacyl-CoA dehydrogenase type-2 OS=Rattus norvegicus GN=Hsd17b10 PE=1 SV=1|3-hydroxyacyl-CoA dehydrogenase type-2 OS=Rattus norvegicus GN=Hsd17b10 PE=1 SV=3	1	3	2
SLC9A6	D3ZJ86	Sodium/hydrogen exchanger OS=Rattus norvegicus GN=Slc9a6 PE=1 SV=2	1	3	2
DLGAP3	G3V7T8|P97838|P97838-2	Disks large-associated protein 3 OS=Rattus norvegicus GN=Dlgap3 PE=1 SV=2|Disks large-associated protein 3 OS=Rattus norvegicus GN=Dlgap3 PE=1 SV=2|Isoform 2 of Disks large-associated protein 3 OS=Rattus norvegicus GN=Dlgap3	1	3	2
NAV3	A0A0G2JZB7	Protein Nav3 OS=Rattus norvegicus GN=Nav3 PE=4 SV=1	1	3	2
NAPA	P54921	Alpha-soluble NSF attachment protein OS=Rattus norvegicus GN=Napa PE=1 SV=2	1	3	2
MAP3K5	D3ZW27|D3ZZH6	Protein Map3k5 OS=Rattus norvegicus GN=Map3k5 PE=1 SV=3|Protein Map3k5 OS=Rattus norvegicus GN=Map3k5 PE=1 SV=3	1	3	2
COX6B1	D3ZD09	Cytochrome c oxidase subunit 6B1 OS=Rattus norvegicus GN=Cox6b1 PE=1 SV=1	1	3	2
PGM3	B2RYN0|D3ZFX4	Pgm3 protein OS=Rattus norvegicus GN=Pgm3 PE=1 SV=1|Phosphoglucomutase 3 (Predicted), isoform CRA_a OS=Rattus norvegicus GN=Pgm3 PE=1 SV=1	1	3	2
RCG_63708|F1LX84|RPL9	A0A0G2JXD0|F1LX84|P17077	RCG63708 OS=Rattus norvegicus GN=rCG_63708 PE=4 SV=1|Uncharacterized protein OS=Rattus norvegicus PE=4 SV=1|60S ribosomal protein L9 OS=Rattus norvegicus GN=Rpl9 PE=1 SV=1	1	3	2
PPP6R3	D3ZBT9|F1MAH5	Protein Ppp6r3 OS=Rattus norvegicus GN=Ppp6r3 PE=1 SV=2|Protein Ppp6r3 OS=Rattus norvegicus GN=Ppp6r3 PE=1 SV=3	1	3	2
CERS6	F1LTP8	Protein Cers6 OS=Rattus norvegicus GN=Cers6 PE=1 SV=3	1	3	2
NID2	A0A0G2K3C8|B5DFC9|W4VSR4	Nidogen-2 OS=Rattus norvegicus GN=Nid2 PE=1 SV=1|Nidogen-2 OS=Rattus norvegicus GN=Nid2 PE=2 SV=1|Nidogen-2 OS=Rattus norvegicus GN=Nid2 PE=4 SV=2	1	3	2
EIF3I	B0BNA7|M0RCH0	Eukaryotic translation initiation factor 3 subunit I OS=Rattus norvegicus GN=Eif3i PE=2 SV=1|Eukaryotic translation initiation factor 3 subunit I OS=Rattus norvegicus GN=Eif3i PE=1 SV=2	1	3	2
RNF14	Q3ZAU6	Protein Rnf14 OS=Rattus norvegicus GN=Rnf14 PE=1 SV=1	1	3	2
RPS18|LOC100362298	A0A0H2UHT6|D3ZM33|P62271	40S ribosomal protein S18 OS=Rattus norvegicus GN=Rps18 PE=1 SV=1|Protein LOC100362298 OS=Rattus norvegicus GN=LOC100362298 PE=3 SV=3|40S ribosomal protein S18 OS=Rattus norvegicus GN=Rps18 PE=1 SV=3	1	3	2
RPS13	P62278	40S ribosomal protein S13 OS=Rattus norvegicus GN=Rps13 PE=1 SV=2	1	3	2
RAB5C	B0BNK1	Protein Rab5c OS=Rattus norvegicus GN=Rab5c PE=1 SV=1	1	3	2
CFL2	M0RC65	Cofilin 2, muscle (Predicted), isoform CRA_b OS=Rattus norvegicus GN=Cfl2 PE=1 SV=1	1	3	2
GABRA5	P19969	Gamma-aminobutyric acid receptor subunit alpha-5 OS=Rattus norvegicus GN=Gabra5 PE=2 SV=1	1	3	2
ACYP2	D4A1G1|P35745	Acylphosphatase OS=Rattus norvegicus GN=Acyp2 PE=1 SV=2|Acylphosphatase-2 OS=Rattus norvegicus GN=Acyp2 PE=1 SV=2	1	3	2
LOC679794|CYCS	D4A5L9|P62898	Protein LOC679794 OS=Rattus norvegicus GN=LOC679794 PE=3 SV=1|Cytochrome c, somatic OS=Rattus norvegicus GN=Cycs PE=1 SV=2	1	3	2
ARPC3	B2GV73	Actin-related protein 2/3 complex subunit 3 OS=Rattus norvegicus GN=Arpc3 PE=1 SV=1	1	3	2
D3ZEK2|D3ZKL4|D3ZLH3|D3ZMI8|D3ZPH0|D3ZPN7|D3ZPU6|D3ZZH9|D4A219|D4A4G9|D4A870|F1LWH4|M0R5R7|M0RAP0|RPL21	D3ZEK2|D3ZKL4|D3ZLH3|D3ZMI8|D3ZPH0|D3ZPN7|D3ZPU6|D3ZZH9|D4A219|D4A4G9|D4A870|F1LWH4|M0R5R7|M0RAP0|P20280|Q6PDW2	Uncharacterized protein OS=Rattus norvegicus PE=1 SV=1|Uncharacterized protein OS=Rattus norvegicus PE=4 SV=2|Uncharacterized protein OS=Rattus norvegicus PE=4 SV=1|Uncharacterized protein OS=Rattus norvegicus PE=4 SV=1|Uncharacterized protein OS=Rattus norvegicus PE=4 SV=2|Uncharacterized protein OS=Rattus norvegicus PE=4 SV=1|Uncharacterized protein OS=Rattus norvegicus PE=4 SV=1|Uncharacterize…	1	3	2
EHD1	Q641Z6	EH domain-containing protein 1 OS=Rattus norvegicus GN=Ehd1 PE=1 SV=1	1	3	2
PRMT5	D4A0E8	Protein arginine N-methyltransferase 5 OS=Rattus norvegicus GN=Prmt5 PE=1 SV=1	1	3	2
ATXN2L	A0A0G2JYE0|B3DMA1	Protein Atxn2l OS=Rattus norvegicus GN=Atxn2l PE=1 SV=1|Atxn2l protein OS=Rattus norvegicus GN=Atxn2l PE=1 SV=1	1	3	2
GNAS	P63095	Guanine nucleotide-binding protein G(s) subunit alpha isoforms short OS=Rattus norvegicus GN=Gnas PE=1 SV=1	1	3	2
RASA1	G3V9H0|P50904	Ras GTPase-activating protein 1 OS=Rattus norvegicus GN=Rasa1 PE=1 SV=2|Ras GTPase-activating protein 1 OS=Rattus norvegicus GN=Rasa1 PE=3 SV=1	1	3	2
PPP2R5A	D3ZDI7	Protein Ppp2r5a OS=Rattus norvegicus GN=Ppp2r5a PE=1 SV=1	1	3	2
RANBP2	D4A054|M0R3M4	Protein Ranbp2 OS=Rattus norvegicus GN=Ranbp2 PE=1 SV=2|Protein Ranbp2 OS=Rattus norvegicus GN=Ranbp2 PE=1 SV=1	1	3	2
THY1	P01830	Thy-1 membrane glycoprotein OS=Rattus norvegicus GN=Thy1 PE=1 SV=1	1	3	2
GABRA1	P62813	Gamma-aminobutyric acid receptor subunit alpha-1 OS=Rattus norvegicus GN=Gabra1 PE=1 SV=1	1	3	2
MTDH	Q9Z1W6|Q9Z1W6-2|Q9Z1W6-3|Q9Z1W6-4	Protein LYRIC OS=Rattus norvegicus GN=Mtdh PE=1 SV=2|Isoform 2 of Protein LYRIC OS=Rattus norvegicus GN=Mtdh|Isoform 3 of Protein LYRIC OS=Rattus norvegicus GN=Mtdh|Isoform 4 of Protein LYRIC OS=Rattus norvegicus GN=Mtdh	1	3	2
DCTN5	G3V8C0	Protein Dctn5 OS=Rattus norvegicus GN=Dctn5 PE=1 SV=1	1	3	2
RAP1GAP2	A0A0G2K0S7	Protein Rap1gap2 OS=Rattus norvegicus GN=Rap1gap2 PE=1 SV=1	1	3	2
SLC12A2	E9PTX9	Protein Slc12a2 OS=Rattus norvegicus GN=Slc12a2 PE=1 SV=1	1	3	2
KIF3A	A0A0G2JUD6|F1LQZ3	Kinesin-like protein OS=Rattus norvegicus GN=Kif3a PE=1 SV=1|Kinesin-like protein OS=Rattus norvegicus GN=Kif3a PE=1 SV=2	1	3	2
RASGRP1	Q9R1K8	RAS guanyl-releasing protein 1 OS=Rattus norvegicus GN=Rasgrp1 PE=1 SV=1	1	3	2
DUSP3	A0A0G2K3I9|G3V9L3	MAGUK p55 subfamily member 3 OS=Rattus norvegicus GN=Dusp3 PE=1 SV=1|MAGUK p55 subfamily member 3 OS=Rattus norvegicus GN=Dusp3 PE=1 SV=2	1	3	2
SLC25A1	P32089	Tricarboxylate transport protein, mitochondrial OS=Rattus norvegicus GN=Slc25a1 PE=1 SV=1	1	3	2
MSN	A0A096MK30	Moesin OS=Rattus norvegicus GN=Msn PE=1 SV=1	1	3	2
OSBPL2	Q5BK47	Oxysterol-binding protein OS=Rattus norvegicus GN=Osbpl2 PE=1 SV=1	1	3	2
ALDH3A2	A0A0G2JY43|G3V9W6|P30839	Fatty aldehyde dehydrogenase OS=Rattus norvegicus GN=Aldh3a2 PE=1 SV=1|Aldehyde dehydrogenase OS=Rattus norvegicus GN=Aldh3a2 PE=1 SV=1|Fatty aldehyde dehydrogenase OS=Rattus norvegicus GN=Aldh3a2 PE=1 SV=1	1	3	2
PFKL	P30835	ATP-dependent 6-phosphofructokinase, liver type OS=Rattus norvegicus GN=Pfkl PE=1 SV=3	1	3	2
ACOT2	O55171|Q6IMX8	Acyl-coenzyme A thioesterase 2, mitochondrial OS=Rattus norvegicus GN=Acot2 PE=1 SV=1|Acyl-CoA thioesterase 2 OS=Rattus norvegicus GN=Acot2 PE=1 SV=1	1	3	2
PLPP3	P97544|Q6IMX4	Phospholipid phosphatase 3 OS=Rattus norvegicus GN=Plpp3 PE=1 SV=1|Phosphatidic acid phosphatase type 2B OS=Rattus norvegicus GN=Plpp3 PE=1 SV=1	1	3	2
SEC13	Q5XFW8	Protein SEC13 homolog OS=Rattus norvegicus GN=Sec13 PE=1 SV=1	1	3	2
SLC25A18	Q505J6	Mitochondrial glutamate carrier 2 OS=Rattus norvegicus GN=Slc25a18 PE=2 SV=2	1	3	2
PSMD8	F1LMQ3	Protein Psmd8 OS=Rattus norvegicus GN=Psmd8 PE=1 SV=1	1	3	2
SLCO1C1	G3V795	Solute carrier organic anion transporter family member OS=Rattus norvegicus GN=Slco1c1 PE=3 SV=1	1	3	2
SDCBP	Q9JI92	Syntenin-1 OS=Rattus norvegicus GN=Sdcbp PE=1 SV=1	1	3	2
ENAH	A0A0G2K6I4|Q5XHX3	Protein Enah OS=Rattus norvegicus GN=Enah PE=1 SV=1|Enabled homolog (Drosophila) OS=Rattus norvegicus GN=Enah PE=1 SV=1	1	3	2
LANCL1	Q9QX69	LanC-like protein 1 OS=Rattus norvegicus GN=Lancl1 PE=1 SV=2	1	3	2
EPM2AIP1	F1M471	Protein Epm2aip1 OS=Rattus norvegicus GN=Epm2aip1 PE=1 SV=3	1	3	2
GPM6A	Q812E9|Q812E9-2	Neuronal membrane glycoprotein M6-a OS=Rattus norvegicus GN=Gpm6a PE=1 SV=1|Isoform 2 of Neuronal membrane glycoprotein M6-a OS=Rattus norvegicus GN=Gpm6a	1	3	2
NRP2	O35276	Neuropilin-2 OS=Rattus norvegicus GN=Nrp2 PE=2 SV=1	1	3	2
DNAJB11	Q6TUG0	DnaJ homolog subfamily B member 11 OS=Rattus norvegicus GN=Dnajb11 PE=2 SV=1	1	3	2
CAMLG	Q6DGG9	Calcium signal-modulating cyclophilin ligand OS=Rattus norvegicus GN=Camlg PE=1 SV=1	1	3	2
RGD1561590	G3V7F6	Protein RGD1561590 OS=Rattus norvegicus GN=RGD1561590 PE=1 SV=1	1	3	2
STXBP5	Q9WU70|Q9WU70-2|Q9WU70-3	Syntaxin-binding protein 5 OS=Rattus norvegicus GN=Stxbp5 PE=1 SV=1|Isoform 2 of Syntaxin-binding protein 5 OS=Rattus norvegicus GN=Stxbp5|Isoform 3 of Syntaxin-binding protein 5 OS=Rattus norvegicus GN=Stxbp5	1	3	2
MAOB	F1LPM4|P19643	Amine oxidase [flavin-containing] OS=Rattus norvegicus GN=Maob PE=1 SV=2|Amine oxidase [flavin-containing] B OS=Rattus norvegicus GN=Maob PE=1 SV=3	1	3	2
TCP11L1	A0A0G2K6F1|F1M9Y7	Protein Tcp11l1 OS=Rattus norvegicus GN=Tcp11l1 PE=1 SV=1|Protein Tcp11l1 OS=Rattus norvegicus GN=Tcp11l1 PE=1 SV=3	1	3	2
CELF2	Q792H5|Q792H5-2|Q792H5-3|Q792H5-4|Z4YNP1	CUGBP Elav-like family member 2 OS=Rattus norvegicus GN=Celf2 PE=2 SV=1|Isoform 2 of CUGBP Elav-like family member 2 OS=Rattus norvegicus GN=Celf2|Isoform 3 of CUGBP Elav-like family member 2 OS=Rattus norvegicus GN=Celf2|Isoform 4 of CUGBP Elav-like family member 2 OS=Rattus norvegicus GN=Celf2|CUGBP Elav-like family member 2 OS=Rattus norvegicus GN=Celf2 PE=1 SV=2	1	3	2
RPL32	P62912	60S ribosomal protein L32 OS=Rattus norvegicus GN=Rpl32 PE=1 SV=2	1	3	2
GIGYF2	A0A096MJI4	Protein Gigyf2 (Fragment) OS=Rattus norvegicus GN=Gigyf2 PE=1 SV=1	1	3	2
RHOA	P61589	Transforming protein RhoA OS=Rattus norvegicus GN=Rhoa PE=1 SV=1	1	3	2
HDGFRP3	Q923W4	Hepatoma-derived growth factor-related protein 3 OS=Rattus norvegicus GN=Hdgfrp3 PE=1 SV=1	1	3	2
NDUFA10	Q561S0	NADH dehydrogenase [ubiquinone] 1 alpha subcomplex subunit 10, mitochondrial OS=Rattus norvegicus GN=Ndufa10 PE=1 SV=1	1	3	2
ADPRH	Q02589	[Protein ADP-ribosylarginine] hydrolase OS=Rattus norvegicus GN=Adprh PE=1 SV=2	1	3	2
RETSAT	G3V7V6|Q8VHE9	All-trans-13,14-dihydroretinol saturase, isoform CRA_b OS=Rattus norvegicus GN=Retsat PE=1 SV=1|All-trans-retinol 13,14-reductase OS=Rattus norvegicus GN=Retsat PE=2 SV=1	1	3	2
OGDHL	D3ZQD3	2-oxoglutarate dehydrogenase, mitochondrial OS=Rattus norvegicus GN=Ogdhl PE=1 SV=2	1	3	2
PCDH10	D3ZRX7|F1M6B6	Protein Pcdh10 OS=Rattus norvegicus GN=Pcdh10 PE=4 SV=2|Protein Pcdh10 OS=Rattus norvegicus GN=Pcdh10 PE=4 SV=2	1	3	2
CUL4A	B2RYJ3	Protein Cul4a OS=Rattus norvegicus GN=Cul4a PE=1 SV=1	1	3	2
RABEP1	G3V9J7|O35550	Rab GTPase-binding effector protein 1 OS=Rattus norvegicus GN=Rabep1 PE=1 SV=1|Rab GTPase-binding effector protein 1 OS=Rattus norvegicus GN=Rabep1 PE=1 SV=1	1	3	2
LARP4B	A0A0G2K4I2|D3ZF45	Protein Larp4b OS=Rattus norvegicus GN=Larp4b PE=1 SV=1|Protein Larp4b OS=Rattus norvegicus GN=Larp4b PE=1 SV=2	1	3	2
ITGAV	A0A0G2JVZ6|F1LZX9	Protein Itgav OS=Rattus norvegicus GN=Itgav PE=1 SV=1|Protein Itgav OS=Rattus norvegicus GN=Itgav PE=1 SV=3	1	3	2
PPM1H	Q5M821	Protein phosphatase 1H OS=Rattus norvegicus GN=Ppm1h PE=1 SV=2	1	3	2
CAMK2D	P15791|P15791-4|P15791-6|P15791-7	Calcium/calmodulin-dependent protein kinase type II subunit delta OS=Rattus norvegicus GN=Camk2d PE=1 SV=1|Isoform Delta 4 of Calcium/calmodulin-dependent protein kinase type II subunit delta OS=Rattus norvegicus GN=Camk2d|Isoform Delta 6 of Calcium/calmodulin-dependent protein kinase type II subunit delta OS=Rattus norvegicus GN=Camk2d|Isoform Delta 7 of Calcium/calmodulin-dependent protein kina…	1	3	2
AHCYL1	A0A140TAI8|B5DFN2	Adenosylhomocysteinase 2 OS=Rattus norvegicus GN=Ahcyl1 PE=1 SV=1|Adenosylhomocysteinase 2 OS=Rattus norvegicus GN=Ahcyl1 PE=1 SV=2	1	3	2
TMED4|TMED9	A0A0G2K8M5|G3V6N2|Q5I0E7	Protein Tmed4 OS=Rattus norvegicus GN=Tmed4 PE=1 SV=1|Protein Tmed4 OS=Rattus norvegicus GN=Tmed4 PE=1 SV=3|Transmembrane emp24 domain-containing protein 9 OS=Rattus norvegicus GN=Tmed9 PE=1 SV=1	1	3	2
PRKCA	F1LS98|F1M2P8|P05696	Protein kinase C OS=Rattus norvegicus GN=Prkca PE=1 SV=3|Protein kinase C OS=Rattus norvegicus GN=Prkca PE=1 SV=3|Protein kinase C alpha type OS=Rattus norvegicus GN=Prkca PE=1 SV=3	1	3	2
GRM1	D3ZSM4|G3V7U1|P23385|P23385-2|P23385-3	Metabotropic glutamate receptor 1 OS=Rattus norvegicus GN=Grm1 PE=3 SV=2|Glutamate receptor, metabotropic 1, isoform CRA_b OS=Rattus norvegicus GN=Grm1 PE=1 SV=1|Metabotropic glutamate receptor 1 OS=Rattus norvegicus GN=Grm1 PE=1 SV=1|Isoform 1B of Metabotropic glutamate receptor 1 OS=Rattus norvegicus GN=Grm1|Isoform 1C of Metabotropic glutamate receptor 1 OS=Rattus norvegicus GN=Grm1	1	3	2
RPL36A	B2RYQ8|P83883	60S ribosomal protein L36a OS=Rattus norvegicus GN=Rpl36a PE=1 SV=1|60S ribosomal protein L36a OS=Rattus norvegicus GN=Rpl36a PE=1 SV=2	1	3	2
SCCPDH	Q6AY30	Saccharopine dehydrogenase-like oxidoreductase OS=Rattus norvegicus GN=Sccpdh PE=1 SV=1	1	3	2
PCK2	F1LQJ7	Protein Pck2 OS=Rattus norvegicus GN=Pck2 PE=1 SV=2	1	3	2
ALDH5A1	G3V945|P51650|P51650-2	Aldehyde dehydrogenase family 5, subfamily A1 OS=Rattus norvegicus GN=Aldh5a1 PE=1 SV=1|Succinate-semialdehyde dehydrogenase, mitochondrial OS=Rattus norvegicus GN=Aldh5a1 PE=1 SV=2|Isoform Short of Succinate-semialdehyde dehydrogenase, mitochondrial OS=Rattus norvegicus GN=Aldh5a1	1	3	2
GPX4	A0A0G2K398|F8WFK6|P36970|P36970-2|Q91XR8	Glutathione peroxidase OS=Rattus norvegicus GN=Gpx4 PE=1 SV=1|Glutathione peroxidase OS=Rattus norvegicus GN=Gpx4 PE=1 SV=2|Phospholipid hydroperoxide glutathione peroxidase, mitochondrial OS=Rattus norvegicus GN=Gpx4 PE=1 SV=3|Isoform Cytoplasmic of Phospholipid hydroperoxide glutathione peroxidase, mitochondrial OS=Rattus norvegicus GN=Gpx4|Phospholipid hydroperoxide glutathione peroxidase, nuc…	1	3	2
CBS	P32232|P32232-2|P32232-3	Cystathionine beta-synthase OS=Rattus norvegicus GN=Cbs PE=1 SV=3|Isoform III of Cystathionine beta-synthase OS=Rattus norvegicus GN=Cbs|Isoform IV of Cystathionine beta-synthase OS=Rattus norvegicus GN=Cbs	1	3	2
CCDC177	D4A8V2	Protein Ccdc177 OS=Rattus norvegicus GN=Ccdc177 PE=1 SV=1	1	3	2
ASL	P20673|Q4QRB8	Argininosuccinate lyase OS=Rattus norvegicus GN=Asl PE=2 SV=1|Argininosuccinate lyase OS=Rattus norvegicus GN=Asl PE=1 SV=1	1	3	2
USP15	A0A0A0MY07|A0A0G2K1U1|Q9R085	Ubiquitin carboxyl-terminal hydrolase 15 OS=Rattus norvegicus GN=Usp15 PE=1 SV=1|Ubiquitin carboxyl-terminal hydrolase 15 OS=Rattus norvegicus GN=Usp15 PE=1 SV=1|Ubiquitin carboxyl-terminal hydrolase 15 OS=Rattus norvegicus GN=Usp15 PE=1 SV=1	1	3	2
PGAP1	Q765A7	GPI inositol-deacylase OS=Rattus norvegicus GN=Pgap1 PE=1 SV=1	1	3	2
IDH3G	P41565|Q5XIJ3	Isocitrate dehydrogenase [NAD] subunit gamma 1, mitochondrial OS=Rattus norvegicus GN=Idh3g PE=1 SV=2|Isocitrate dehydrogenase [NAD] subunit, mitochondrial OS=Rattus norvegicus GN=Idh3g PE=1 SV=1	1	3	2
CAB39L	Q5XIJ7	Calcium binding protein 39-like OS=Rattus norvegicus GN=Cab39l PE=1 SV=1	1	3	2
DNAJA3	A0A0G2K4Y1|A0A0G2K5E4	Protein Dnaja3 OS=Rattus norvegicus GN=Dnaja3 PE=1 SV=1|Protein Dnaja3 OS=Rattus norvegicus GN=Dnaja3 PE=1 SV=1	1	3	2
SRSF5	Q09167|Q09167-2	Serine/arginine-rich splicing factor 5 OS=Rattus norvegicus GN=Srsf5 PE=1 SV=1|Isoform 2 of Serine/arginine-rich splicing factor 5 OS=Rattus norvegicus GN=Srsf5	1	3	2
AGPAT4	A0A0G2JWH4|Q924S1	1-acyl-sn-glycerol-3-phosphate acyltransferase delta OS=Rattus norvegicus GN=Agpat4 PE=1 SV=1|1-acyl-sn-glycerol-3-phosphate acyltransferase delta OS=Rattus norvegicus GN=Agpat4 PE=2 SV=1	1	3	2
PIN1	B0BNL2	Peptidylprolyl isomerase OS=Rattus norvegicus GN=Pin1 PE=1 SV=1	1	3	2
SNRNP70	B2RZ74	Protein Snrnp70 OS=Rattus norvegicus GN=Snrnp70 PE=1 SV=1	1	3	2
ILK	Q99J82	Integrin-linked protein kinase OS=Rattus norvegicus GN=Ilk PE=2 SV=1	1	3	2
NRGN	Q04940	Neurogranin OS=Rattus norvegicus GN=Nrgn PE=1 SV=1	1	3	2
DZIP3	D4A1V8	Protein Dzip3 OS=Rattus norvegicus GN=Dzip3 PE=1 SV=3	1	3	2

## Sheet: Table S2
gene_name	protein_id	description	found.in.ms.runs	found.in.reps	max.qupm	average.top3	logFC	AveExpr	t	pvalue.limma	fdr.limma	B	pvalue.fdrtool	qval.fdrtool	lfdr.fdrtool	comparison	hit_annotation_method	pvalue	fdr	hit	hit_annotation
ATP5A1	P15999	ATP synthase subunit alpha, mitochondrial OS=Rattus norvegicus GN=Atp5a1 PE=1 SV=2	1	3	25	8.44541	2.80719	30.256	10.6426	7.66093e-06	9.24686e-05	4.42745	0.963846	0.783913	0.783913	IP-MOCK	limma	7.66093e-06	9.24686e-05	TRUE	enriched hit
SPTAN1	A0A0G2JZ69|A0A0G2K1Y8	Spectrin alpha chain, non-erythrocytic 1 OS=Rattus norvegicus GN=Sptan1 PE=1 SV=1|Spectrin alpha chain, non-erythrocytic 1 OS=Rattus norvegicus GN=Sptan1 PE=1 SV=1	1	3	82	8.16611	2.55302	30.1761	9.3905	1.83452e-05	9.39947e-05	3.56385	0.967787	0.783913	0.783913	IP-MOCK	limma	1.83452e-05	9.39947e-05	TRUE	enriched hit
ATP5B	G3V6D3|P10719	ATP synthase subunit beta OS=Rattus norvegicus GN=Atp5b PE=1 SV=1|ATP synthase subunit beta, mitochondrial OS=Rattus norvegicus GN=Atp5b PE=1 SV=2	1	3	15	7.73863	2.37602	30.1003	7.55282	8.545e-05	0.000180749	2.04099	0.974334	0.783913	0.783913	IP-MOCK	limma	8.545e-05	0.000180749	TRUE	enriched hit
NSF	A0A0G2K6U1|F1LQ81|Q9QUL6	Vesicle-fusing ATPase OS=Rattus norvegicus GN=Nsf PE=1 SV=1|N-ethylmaleimide sensitive fusion protein, isoform CRA_b OS=Rattus norvegicus GN=Nsf PE=1 SV=3|Vesicle-fusing ATPase OS=Rattus norvegicus GN=Nsf PE=1 SV=1	1	3	27	8.0995	2.71218	29.4091	8.5024	3.72356e-05	0.000114912	2.86904	0.970971	0.783913	0.783913	IP-MOCK	limma	3.72356e-05	0.000114912	TRUE	enriched hit
ATP1A3	P06687	Sodium/potassium-transporting ATPase subunit alpha-3 OS=Rattus norvegicus GN=Atp1a3 PE=1 SV=2	1	3	14	8.25941	3.39571	29.3565	10.4712	8.39449e-06	9.24686e-05	4.31932	0.96388	0.783913	0.783913	IP-MOCK	limma	8.39449e-06	9.24686e-05	TRUE	enriched hit
PKM	P11980|P11980-2	Pyruvate kinase PKM OS=Rattus norvegicus GN=Pkm PE=1 SV=3|Isoform M2 of Pyruvate kinase PKM OS=Rattus norvegicus GN=Pkm	1	3	24	8.02879	2.48676	29.3321	8.67932	3.18895e-05	0.000107571	3.01441	0.970093	0.783913	0.783913	IP-MOCK	limma	3.18895e-05	0.000107571	TRUE	enriched hit
SPTBN1	A0A0G2K8W9	Protein Sptbn1 OS=Rattus norvegicus GN=Sptbn1 PE=1 SV=1	1	3	62	7.8685	2.89043	29.2377	10.9849	6.03383e-06	9.24686e-05	4.64568	0.962562	0.783913	0.783913	IP-MOCK	limma	6.03383e-06	9.24686e-05	TRUE	enriched hit
YWHAE	P62260	14-3-3 protein epsilon OS=Rattus norvegicus GN=Ywhae PE=1 SV=1	1	3	14	7.87338	2.50581	29.2169	9.23048	2.06633e-05	9.74791e-05	3.44441	0.968198	0.783913	0.783913	IP-MOCK	limma	2.06633e-05	9.74791e-05	TRUE	enriched hit
HSPA8	D4A4S3|P63018	Heat shock cognate 71 kDa protein OS=Rattus norvegicus GN=Hspa8 PE=3 SV=3|Heat shock cognate 71 kDa protein OS=Rattus norvegicus GN=Hspa8 PE=1 SV=1	1	3	20	8.28362	3.3103	29.2146	6.83575	0.000165227	0.000279243	1.35246	0.976633	0.783913	0.783913	IP-MOCK	limma	0.000165227	0.000279243	TRUE	enriched hit
HK1	M0RAQ6|P05708	Hexokinase-1 OS=Rattus norvegicus GN=Hk1 PE=1 SV=2|Hexokinase-1 OS=Rattus norvegicus GN=Hk1 PE=1 SV=4	1	3	26	7.88624	2.91786	29.1749	10.7235	7.09631e-06	9.24686e-05	4.48247	0.962835	0.783913	0.783913	IP-MOCK	limma	7.09631e-06	9.24686e-05	TRUE	enriched hit
CAMK2A	P11275	Calcium/calmodulin-dependent protein kinase type II subunit alpha OS=Rattus norvegicus GN=Camk2a PE=1 SV=1	1	3	12	8.20253	3.61941	29.1744	9.48514	1.74119e-05	9.70318e-05	3.6312	0.966856	0.783913	0.783913	IP-MOCK	limma	1.74119e-05	9.70318e-05	TRUE	enriched hit
YWHAH	P68511	14-3-3 protein eta OS=Rattus norvegicus GN=Ywhah PE=1 SV=2	1	3	9	8.22765	2.57571	29.1558	9.07272	2.41312e-05	9.94186e-05	3.31971	0.96925	0.783913	0.783913	IP-MOCK	limma	2.41312e-05	9.94186e-05	TRUE	enriched hit
DPYSL2	P47942	Dihydropyrimidinase-related protein 2 OS=Rattus norvegicus GN=Dpysl2 PE=1 SV=1	1	3	16	8.6303	3.19886	29.1532	7.91056	6.28128e-05	0.000151804	2.36218	0.973194	0.783913	0.783913	IP-MOCK	limma	6.28128e-05	0.000151804	TRUE	enriched hit
YWHAZ	P63102	14-3-3 protein zeta/delta OS=Rattus norvegicus GN=Ywhaz PE=1 SV=1	1	3	9	8.18356	2.56475	29.0965	7.39892	0.000103607	0.000204755	1.89144	0.973811	0.783913	0.783913	IP-MOCK	limma	0.000103607	0.000204755	TRUE	enriched hit
HSP90AB1	P34058	Heat shock protein HSP 90-beta OS=Rattus norvegicus GN=Hsp90ab1 PE=1 SV=4	1	3	15	8.3336	2.7157	29.0864	9.51862	1.66703e-05	9.26373e-05	3.65814	0.967363	0.783913	0.783913	IP-MOCK	limma	1.66703e-05	9.26373e-05	TRUE	enriched hit
DYNC1H1	M0R9X8	Cytoplasmic dynein 1 heavy chain 1 OS=Rattus norvegicus GN=Dync1h1 PE=1 SV=2	1	3	65	7.89351	2.88409	29.0559	8.33956	4.21593e-05	0.000122127	2.73524	0.971271	0.783913	0.783913	IP-MOCK	limma	4.21593e-05	0.000122127	TRUE	enriched hit
CKB	P07335	Creatine kinase B-type OS=Rattus norvegicus GN=Ckb PE=1 SV=2	1	3	14	8.2248	3.1178	28.9767	10.7054	7.47822e-06	9.24686e-05	4.46529	0.9638	0.783913	0.783913	IP-MOCK	limma	7.47822e-06	9.24686e-05	TRUE	enriched hit
ALDOA	P05065	Fructose-bisphosphate aldolase A OS=Rattus norvegicus GN=Aldoa PE=1 SV=2	1	3	15	7.85958	2.77857	28.9351	10.2023	1.01698e-05	9.24686e-05	4.13916	0.965054	0.783913	0.783913	IP-MOCK	limma	1.01698e-05	9.24686e-05	TRUE	enriched hit
DPYSL3	Q62952	Dihydropyrimidinase-related protein 3 OS=Rattus norvegicus GN=Dpysl3 PE=1 SV=2	1	3	15	8.10577	3.22172	28.8897	9.12922	2.23671e-05	9.92879e-05	3.36729	0.968629	0.783913	0.783913	IP-MOCK	limma	2.23671e-05	9.92879e-05	TRUE	enriched hit
MAP1B	F1LRL9	Microtubule-associated protein 1B OS=Rattus norvegicus GN=Map1b PE=1 SV=1	1	3	40	7.79181	2.39032	28.863	8.94318	2.58481e-05	0.000102085	3.22363	0.9691	0.783913	0.783913	IP-MOCK	limma	2.58481e-05	0.000102085	TRUE	enriched hit
NCAM1	A0A0G2K0M8|F1LUV9	Neural cell adhesion molecule 1 OS=Rattus norvegicus GN=Ncam1 PE=1 SV=1|Neural cell adhesion molecule 1 OS=Rattus norvegicus GN=Ncam1 PE=1 SV=3	1	3	29	7.99627	2.12396	28.8527	5.49443	0.000763898	0.000966716	-0.128398	0.98034	0.783913	0.783913	IP-MOCK	limma	0.000763898	0.000966716	TRUE	enriched hit
VDAC1	Q9Z2L0	Voltage-dependent anion-selective channel protein 1 OS=Rattus norvegicus GN=Vdac1 PE=1 SV=4	1	3	11	7.87877	2.62345	28.8327	9.66254	1.54264e-05	9.57573e-05	3.75864	0.966137	0.783913	0.783913	IP-MOCK	limma	1.54264e-05	9.57573e-05	TRUE	enriched hit
ATP1B1	P07340	Sodium/potassium-transporting ATPase subunit beta-1 OS=Rattus norvegicus GN=Atp1b1 PE=1 SV=1	1	3	8	8.06621	2.73314	28.7273	9.80348	1.34659e-05	9.24686e-05	3.86358	0.966168	0.783913	0.783913	IP-MOCK	limma	1.34659e-05	9.24686e-05	TRUE	enriched hit
TUBB3	Q4QRB4	Tubulin beta-3 chain OS=Rattus norvegicus GN=Tubb3 PE=1 SV=1	1	3	5	7.79882	2.49185	28.6986	6.89909	0.000160098	0.000273492	1.41232	0.976666	0.783913	0.783913	IP-MOCK	limma	0.000160098	0.000273492	TRUE	enriched hit
PPIA	A0A0G2K1P0|P10111	Peptidyl-prolyl cis-trans isomerase OS=Rattus norvegicus GN=Ppia PE=1 SV=1|Peptidyl-prolyl cis-trans isomerase A OS=Rattus norvegicus GN=Ppia PE=1 SV=2	1	3	7	8.3919	2.92231	28.666	9.9776	1.18811e-05	9.24686e-05	3.9856	0.965517	0.783913	0.783913	IP-MOCK	limma	1.18811e-05	9.24686e-05	TRUE	enriched hit
ACO2	Q9ER34	Aconitate hydratase, mitochondrial OS=Rattus norvegicus GN=Aco2 PE=1 SV=2	1	3	22	8.04133	2.93675	28.5968	10.2622	9.704e-06	9.24686e-05	4.18027	0.964642	0.783913	0.783913	IP-MOCK	limma	9.704e-06	9.24686e-05	TRUE	enriched hit
DNM1	P21575|P21575-2|P21575-4|P21575-6	Dynamin-1 OS=Rattus norvegicus GN=Dnm1 PE=1 SV=2|Isoform 2 of Dynamin-1 OS=Rattus norvegicus GN=Dnm1|Isoform 4 of Dynamin-1 OS=Rattus norvegicus GN=Dnm1|Isoform 6 of Dynamin-1 OS=Rattus norvegicus GN=Dnm1	1	3	28	8.24601	2.80066	28.5345	8.03405	5.81213e-05	0.00014484	2.46651	0.972956	0.783913	0.783913	IP-MOCK	limma	5.81213e-05	0.00014484	TRUE	enriched hit
M0R5J4|ENO1	M0R5J4|P04764|Q5BJ93	Uncharacterized protein OS=Rattus norvegicus PE=3 SV=1|Alpha-enolase OS=Rattus norvegicus GN=Eno1 PE=1 SV=4|Alpha-enolase OS=Rattus norvegicus GN=Eno1 PE=1 SV=2	1	3	19	7.73481	3.0797	28.5345	10.1374	1.07134e-05	9.24686e-05	4.09424	0.964718	0.783913	0.783913	IP-MOCK	limma	1.07134e-05	9.24686e-05	TRUE	enriched hit
NEFL	P19527	Neurofilament light polypeptide OS=Rattus norvegicus GN=Nefl PE=1 SV=3	1	3	22	7.90845	2.85411	28.512	8.62692	3.40349e-05	0.000111145	2.96913	0.970675	0.783913	0.783913	IP-MOCK	limma	3.40349e-05	0.000111145	TRUE	enriched hit
INA	G3V8Q2|P23565	Alpha-internexin OS=Rattus norvegicus GN=Ina PE=1 SV=1|Alpha-internexin OS=Rattus norvegicus GN=Ina PE=1 SV=2	1	3	22	7.79859	2.61973	28.3613	7.93631	5.96604e-05	0.000147319	2.38854	0.972791	0.783913	0.783913	IP-MOCK	limma	5.96604e-05	0.000147319	TRUE	enriched hit
GPS1	A0A0G2JT06	COP9 signalosome complex subunit 1 OS=Rattus norvegicus GN=Gps1 PE=1 SV=1	1	3	6	6.26814	0.71795	28.3606	1.41804	0.228574	0.229723	-5.79679	0.995836	0.784163	1	IP-MOCK	limma	0.228574	0.229723	FALSE	no hit
MBP	P02688	Myelin basic protein OS=Rattus norvegicus GN=Mbp PE=1 SV=3	1	3	13	8.13235	2.30195	28.3318	6.05356	0.000366623	0.00051863	0.52627	0.97929	0.783913	0.783913	IP-MOCK	limma	0.000366623	0.00051863	TRUE	enriched hit
TUBB5	P69897	Tubulin beta-5 chain OS=Rattus norvegicus GN=Tubb5 PE=1 SV=1	1	3	3	7.35365	2.62605	28.3137	5.54505	0.00064051	0.000835322	-0.0558016	0.981022	0.783913	0.783913	IP-MOCK	limma	0.00064051	0.000835322	TRUE	enriched hit
MAP2	A0A0U1RRX4|F1MAQ5	Microtubule-associated protein OS=Rattus norvegicus GN=Map2 PE=1 SV=1|Microtubule-associated protein OS=Rattus norvegicus GN=Map2 PE=1 SV=3	1	3	34	7.78107	2.74659	28.3058	9.54934	1.62361e-05	9.2938e-05	3.68104	0.967075	0.783913	0.783913	IP-MOCK	limma	1.62361e-05	9.2938e-05	TRUE	enriched hit
NEFM	G3V7S2|P12839	Neurofilament medium polypeptide OS=Rattus norvegicus GN=Nefm PE=1 SV=3|Neurofilament medium polypeptide OS=Rattus norvegicus GN=Nefm PE=1 SV=4	1	3	23	8.24882	2.6851	28.2985	8.83222	2.84693e-05	0.000105416	3.13529	0.969278	0.783913	0.783913	IP-MOCK	limma	2.84693e-05	0.000105416	TRUE	enriched hit
MDH2	P04636	Malate dehydrogenase, mitochondrial OS=Rattus norvegicus GN=Mdh2 PE=1 SV=2	1	3	11	7.82383	2.47414	28.2856	7.29946	0.000108483	0.000211032	1.80326	0.974417	0.783913	0.783913	IP-MOCK	limma	0.000108483	0.000211032	TRUE	enriched hit
HSP90B1	A0A0A0MY09|Q66HD0	Endoplasmin OS=Rattus norvegicus GN=Hsp90b1 PE=1 SV=1|Endoplasmin OS=Rattus norvegicus GN=Hsp90b1 PE=1 SV=2	1	3	21	7.68472	2.63254	28.2657	9.36959	1.85913e-05	9.57573e-05	3.54866	0.967638	0.783913	0.783913	IP-MOCK	limma	1.85913e-05	9.57573e-05	TRUE	enriched hit
CLTC	F1M779|P11442	Clathrin heavy chain OS=Rattus norvegicus GN=Cltc PE=1 SV=1|Clathrin heavy chain 1 OS=Rattus norvegicus GN=Cltc PE=1 SV=3	1	3	26	8.19934	3.45801	28.2307	12.5145	2.32457e-06	9.24686e-05	5.52469	0.95728	0.783913	0.783913	IP-MOCK	limma	2.32457e-06	9.24686e-05	TRUE	enriched hit
GNAO1	P59215-2	Isoform Alpha-2 of Guanine nucleotide-binding protein G(o) subunit alpha OS=Rattus norvegicus GN=Gnao1	1	3	10	8.17639	3.25331	28.1922	10.9905	6.09018e-06	9.24686e-05	4.64743	0.961541	0.783913	0.783913	IP-MOCK	limma	6.09018e-06	9.24686e-05	TRUE	enriched hit
ATP6V1A	D4A133	Protein Atp6v1a OS=Rattus norvegicus GN=Atp6v1a PE=1 SV=1	1	3	19	7.69958	2.62346	28.1887	6.55771	0.000216456	0.000342463	1.06858	0.977486	0.783913	0.783913	IP-MOCK	limma	0.000216456	0.000342463	TRUE	enriched hit
STXBP1	P61765|P61765-2	Syntaxin-binding protein 1 OS=Rattus norvegicus GN=Stxbp1 PE=1 SV=1|Isoform 2 of Syntaxin-binding protein 1 OS=Rattus norvegicus GN=Stxbp1	1	3	22	7.963	3.26372	28.1856	11.0035	5.88201e-06	9.24686e-05	4.65911	0.962238	0.783913	0.783913	IP-MOCK	limma	5.88201e-06	9.24686e-05	TRUE	enriched hit
GFAP	P47819	Glial fibrillary acidic protein OS=Rattus norvegicus GN=Gfap PE=1 SV=2	1	3	18	8.00485	3.26066	28.1787	11.6975	3.76589e-06	9.24686e-05	5.0746	0.959769	0.783913	0.783913	IP-MOCK	limma	3.76589e-06	9.24686e-05	TRUE	enriched hit
MDH1	O88989	Malate dehydrogenase, cytoplasmic OS=Rattus norvegicus GN=Mdh1 PE=1 SV=3	1	3	13	8.27787	3.19579	28.1538	10.4561	8.49022e-06	9.24686e-05	4.30921	0.963857	0.783913	0.783913	IP-MOCK	limma	8.49022e-06	9.24686e-05	TRUE	enriched hit
ATP2B1	P11505|P11505-3|P11505-4|P11505-6	Plasma membrane calcium-transporting ATPase 1 OS=Rattus norvegicus GN=Atp2b1 PE=1 SV=2|Isoform B of Plasma membrane calcium-transporting ATPase 1 OS=Rattus norvegicus GN=Atp2b1|Isoform C of Plasma membrane calcium-transporting ATPase 1 OS=Rattus norvegicus GN=Atp2b1|Isoform K of Plasma membrane calcium-transporting ATPase 1 OS=Rattus norvegicus GN=Atp2b1	1	3	12	7.976	2.73645	28.1273	8.56787	3.62709e-05	0.000114081	2.91909	0.971001	0.783913	0.783913	IP-MOCK	limma	3.62709e-05	0.000114081	TRUE	enriched hit
GOT2	P00507	Aspartate aminotransferase, mitochondrial OS=Rattus norvegicus GN=Got2 PE=1 SV=2	1	3	14	7.96241	2.81031	28.1259	10.6295	7.57485e-06	9.24686e-05	4.42181	0.963117	0.783913	0.783913	IP-MOCK	limma	7.57485e-06	9.24686e-05	TRUE	enriched hit
GPI	Q6P6V0	Glucose-6-phosphate isomerase OS=Rattus norvegicus GN=Gpi PE=1 SV=1	1	3	17	8.0042	2.66824	28.118	9.19765	2.12095e-05	9.79622e-05	3.41945	0.96838	0.783913	0.783913	IP-MOCK	limma	2.12095e-05	9.79622e-05	TRUE	enriched hit
LDHA	B5DEN4|P04642	L-lactate dehydrogenase OS=Rattus norvegicus GN=Ldha PE=1 SV=1|L-lactate dehydrogenase A chain OS=Rattus norvegicus GN=Ldha PE=1 SV=1	1	3	14	7.7185	3.30267	28.0828	9.03972	2.64347e-05	0.000106322	3.28553	0.96792	0.783913	0.783913	IP-MOCK	limma	2.64347e-05	0.000106322	TRUE	enriched hit
SYN1	P09951|P09951-2	Synapsin-1 OS=Rattus norvegicus GN=Syn1 PE=1 SV=3|Isoform IB of Synapsin-1 OS=Rattus norvegicus GN=Syn1	1	3	17	8.18085	2.71008	28.0679	9.46933	1.75828e-05	9.31585e-05	3.61981	0.967778	0.783913	0.783913	IP-MOCK	limma	1.75828e-05	9.31585e-05	TRUE	enriched hit
DPYSL5	Q9JHU0	Dihydropyrimidinase-related protein 5 OS=Rattus norvegicus GN=Dpysl5 PE=1 SV=1	1	3	13	7.82827	3.07277	28.032	11.4651	4.35616e-06	9.24686e-05	4.939	0.960441	0.783913	0.783913	IP-MOCK	limma	4.35616e-06	9.24686e-05	TRUE	enriched hit
ATP1A1	P06685	Sodium/potassium-transporting ATPase subunit alpha-1 OS=Rattus norvegicus GN=Atp1a1 PE=1 SV=1	1	3	16	7.57689	3.07457	28.0109	9.43098	1.9356e-05	9.53952e-05	3.58239	0.968377	0.783913	0.783913	IP-MOCK	limma	1.9356e-05	9.53952e-05	TRUE	enriched hit
ATP1A2	P06686	Sodium/potassium-transporting ATPase subunit alpha-2 OS=Rattus norvegicus GN=Atp1a2 PE=1 SV=1	1	3	12	7.9093	2.63466	27.9945	4.8799	0.00159518	0.0018489	-0.887154	0.983866	0.783913	0.783913	IP-MOCK	limma	0.00159518	0.0018489	TRUE	enriched hit
LDHB	P42123	L-lactate dehydrogenase B chain OS=Rattus norvegicus GN=Ldhb PE=1 SV=2	1	3	12	7.05282	2.9776	27.9814	8.59584	3.41926e-05	0.000110238	2.94659	0.970489	0.783913	0.783913	IP-MOCK	limma	3.41926e-05	0.000110238	TRUE	enriched hit
CNP	P13233	2',3'-cyclic-nucleotide 3'-phosphodiesterase OS=Rattus norvegicus GN=Cnp PE=1 SV=2	1	3	14	8.12238	2.91383	27.98	11.1145	5.45956e-06	9.24686e-05	4.72786	0.961614	0.783913	0.783913	IP-MOCK	limma	5.45956e-06	9.24686e-05	TRUE	enriched hit
LOC100360413|EEF1A1	M0R757|P62630	Elongation factor 1-alpha OS=Rattus norvegicus GN=LOC100360413 PE=3 SV=1|Elongation factor 1-alpha 1 OS=Rattus norvegicus GN=Eef1a1 PE=2 SV=1	1	3	9	8.01944	2.55917	27.9389	7.03338	0.000138565	0.000248607	1.54707	0.97539	0.783913	0.783913	IP-MOCK	limma	0.000138565	0.000248607	TRUE	enriched hit
YWHAG	P61983	14-3-3 protein gamma OS=Rattus norvegicus GN=Ywhag PE=1 SV=2	1	3	8	8.25396	2.36512	27.9368	8.88727	2.70143e-05	0.000102978	3.17982	0.969424	0.783913	0.783913	IP-MOCK	limma	2.70143e-05	0.000102978	TRUE	enriched hit
ANK2	A0A0G2K6R9|F1M9N9	Protein Ank2 OS=Rattus norvegicus GN=Ank2 PE=1 SV=1|Protein Ank2 OS=Rattus norvegicus GN=Ank2 PE=1 SV=3	1	3	34	7.60874	2.95664	27.9237	9.6305	1.53246e-05	9.24686e-05	3.73957	0.966951	0.783913	0.783913	IP-MOCK	limma	1.53246e-05	9.24686e-05	TRUE	enriched hit
PGK1	P16617	Phosphoglycerate kinase 1 OS=Rattus norvegicus GN=Pgk1 PE=1 SV=2	1	3	13	7.98615	3.0632	27.8967	10.4722	8.39467e-06	9.24686e-05	4.31985	0.963814	0.783913	0.783913	IP-MOCK	limma	8.39467e-06	9.24686e-05	TRUE	enriched hit
UCHL1	Q00981	Ubiquitin carboxyl-terminal hydrolase isozyme L1 OS=Rattus norvegicus GN=Uchl1 PE=1 SV=2	1	3	8	7.94968	2.9805	27.8623	9.77483	1.4092e-05	9.39947e-05	3.84	0.965819	0.783913	0.783913	IP-MOCK	limma	1.4092e-05	9.39947e-05	TRUE	enriched hit
PPP2R1A	Q5XI34	Protein Ppp2r1a OS=Rattus norvegicus GN=Ppp2r1a PE=1 SV=1	1	3	15	7.82992	3.13373	27.8366	8.79322	2.92812e-05	0.000105737	3.10475	0.969462	0.783913	0.783913	IP-MOCK	limma	2.92812e-05	0.000105737	TRUE	enriched hit
SLC1A2	P31596	Excitatory amino acid transporter 2 OS=Rattus norvegicus GN=Slc1a2 PE=1 SV=2	1	3	8	8.00305	2.64258	27.8337	7.44497	9.74286e-05	0.000197242	1.93694	0.973744	0.783913	0.783913	IP-MOCK	limma	9.74286e-05	0.000197242	TRUE	enriched hit
SPTBN2	F1MA36|Q9QWN8	Spectrin beta 3 OS=Rattus norvegicus GN=Sptbn2 PE=1 SV=2|Spectrin beta chain, non-erythrocytic 2 OS=Rattus norvegicus GN=Sptbn2 PE=1 SV=2	1	3	43	7.58126	3.10686	27.8043	10.4909	8.50115e-06	9.24686e-05	4.32864	0.964368	0.783913	0.783913	IP-MOCK	limma	8.50115e-06	9.24686e-05	TRUE	enriched hit
ATP2A2	E9PSX6|F1LPF6|P11507|P11507-2	Calcium-transporting ATPase OS=Rattus norvegicus GN=Atp2a2 PE=1 SV=3|Calcium-transporting ATPase OS=Rattus norvegicus GN=Atp2a2 PE=1 SV=3|Sarcoplasmic/endoplasmic reticulum calcium ATPase 2 OS=Rattus norvegicus GN=Atp2a2 PE=1 SV=1|Isoform 2 of Sarcoplasmic/endoplasmic reticulum calcium ATPase 2 OS=Rattus norvegicus GN=Atp2a2	1	3	21	7.9401	2.95717	27.7936	10.0651	1.15112e-05	9.24686e-05	4.04188	0.965867	0.783913	0.783913	IP-MOCK	limma	1.15112e-05	9.24686e-05	TRUE	enriched hit
FASN	P12785	Fatty acid synthase OS=Rattus norvegicus GN=Fasn PE=1 SV=3	1	3	35	7.67833	2.90662	27.7839	8.90939	2.74707e-05	0.000103089	3.19267	0.969816	0.783913	0.783913	IP-MOCK	limma	2.74707e-05	0.000103089	TRUE	enriched hit
HSPD1	P63039	60 kDa heat shock protein, mitochondrial OS=Rattus norvegicus GN=Hspd1 PE=1 SV=1	1	3	16	8.27398	3.04248	27.7704	11.7204	3.74503e-06	9.24686e-05	5.08656	0.959952	0.783913	0.783913	IP-MOCK	limma	3.74503e-06	9.24686e-05	TRUE	enriched hit
IGH	P20761	Ig gamma-2B chain C region OS=Rattus norvegicus GN=Igh-1a PE=1 SV=1	1	3	3	7.09121	4.72357	27.7651	7.68511	0.00011614	0.000213927	2.10277	0.975287	0.783913	0.783913	IP-MOCK	limma	0.00011614	0.000213927	TRUE	enriched hit
CRMP1	Q62950	Dihydropyrimidinase-related protein 1 OS=Rattus norvegicus GN=Crmp1 PE=1 SV=1	1	3	15	8.11764	2.61442	27.7606	8.62171	3.66157e-05	0.000115547	2.95577	0.971122	0.783913	0.783913	IP-MOCK	limma	3.66157e-05	0.000115547	TRUE	enriched hit
GLUD1	P10860	Glutamate dehydrogenase 1, mitochondrial OS=Rattus norvegicus GN=Glud1 PE=1 SV=2	1	3	16	7.96322	2.77964	27.753	8.58959	3.62758e-05	0.000117564	2.9345	0.969728	0.783913	0.783913	IP-MOCK	limma	3.62758e-05	0.000117564	TRUE	enriched hit
SYP	P07825	Synaptophysin OS=Rattus norvegicus GN=Syp PE=1 SV=1	1	3	4	7.68635	2.58913	27.7446	7.60041	9.68595e-05	0.000194491	2.06295	0.972674	0.783913	0.783913	IP-MOCK	limma	9.68595e-05	0.000194491	TRUE	enriched hit
ALDOC	A0A0G2K3Q6|P09117	Fructose-bisphosphate aldolase OS=Rattus norvegicus GN=Aldoc PE=1 SV=1|Fructose-bisphosphate aldolase C OS=Rattus norvegicus GN=Aldoc PE=1 SV=3	1	3	17	7.48841	3.07399	27.6911	11.686	3.80609e-06	9.24686e-05	5.06744	0.95995	0.783913	0.783913	IP-MOCK	limma	3.80609e-06	9.24686e-05	TRUE	enriched hit
CNTN1	Q63198	Contactin-1 OS=Rattus norvegicus GN=Cntn1 PE=1 SV=2	1	3	19	7.83068	2.67924	27.6508	9.31658	1.93889e-05	9.61169e-05	3.50887	0.968019	0.783913	0.783913	IP-MOCK	limma	1.93889e-05	9.61169e-05	TRUE	enriched hit
MTCO2|MT	P00406|Q8HIC6|Q8HID0|Q8SEZ0|Q8SEZ1|Q8SEZ5	Cytochrome c oxidase subunit 2 OS=Rattus norvegicus GN=Mtco2 PE=1 SV=3|NADH-ubiquinone oxidoreductase chain 4 OS=Rattus norvegicus GN=Mt-nd4 PE=1 SV=1|NADH-ubiquinone oxidoreductase chain 2 OS=Rattus norvegicus GN=Mt-nd2 PE=3 SV=1|NADH-ubiquinone oxidoreductase chain 5 OS=Rattus norvegicus GN=Mt-nd5 PE=1 SV=1|NADH-ubiquinone oxidoreductase chain 3 OS=Rattus norvegicus GN=Mt-nd3 PE=1 SV=1|Cytochro…	1	3	10	8.02819	2.55186	27.6343	6.86457	0.000163364	0.000277566	1.3794	0.976694	0.783913	0.783913	IP-MOCK	limma	0.000163364	0.000277566	TRUE	enriched hit
RTN3	Q6RJR6	Reticulon-3 OS=Rattus norvegicus GN=Rtn3 PE=1 SV=1	1	3	11	7.79743	2.61538	27.6106	9.69938	1.45739e-05	9.24686e-05	3.78904	0.966731	0.783913	0.783913	IP-MOCK	limma	1.45739e-05	9.24686e-05	TRUE	enriched hit
MAP4	A0A0G2JW88	Microtubule-associated protein OS=Rattus norvegicus GN=Map4 PE=1 SV=1	1	3	15	7.64576	2.6552	27.6062	9.90387	1.25196e-05	9.24686e-05	3.93428	0.965887	0.783913	0.783913	IP-MOCK	limma	1.25196e-05	9.24686e-05	TRUE	enriched hit
UQCRC2	P32551	Cytochrome b-c1 complex subunit 2, mitochondrial OS=Rattus norvegicus GN=Uqcrc2 PE=1 SV=2	1	3	9	7.63202	2.88056	27.5966	10.6404	7.74973e-06	9.24686e-05	4.42461	0.96395	0.783913	0.783913	IP-MOCK	limma	7.74973e-06	9.24686e-05	TRUE	enriched hit
NCKAP1	P55161	Nck-associated protein 1 OS=Rattus norvegicus GN=Nckap1 PE=2 SV=1	1	3	16	7.90403	3.03999	27.5958	10.655	7.40756e-06	9.24686e-05	4.43894	0.963209	0.783913	0.783913	IP-MOCK	limma	7.40756e-06	9.24686e-05	TRUE	enriched hit
VIM	P31000	Vimentin OS=Rattus norvegicus GN=Vim PE=1 SV=2	1	3	16	7.54368	2.62942	27.5922	9.21896	2.09012e-05	9.78044e-05	3.43537	0.968067	0.783913	0.783913	IP-MOCK	limma	2.09012e-05	9.78044e-05	TRUE	enriched hit
SEPT9	Q9QZR6	Septin-9 OS=Rattus norvegicus GN=Sept9 PE=1 SV=1	1	3	4	7.31438	0.940958	27.592	2.32409	0.0808251	0.0816387	-4.53733	0.99316	0.783913	0.783913	IP-MOCK	limma	0.0808251	0.0816387	FALSE	enriched candidate
CCT8	D4ACB8	Chaperonin subunit 8 (Theta) (Predicted), isoform CRA_a OS=Rattus norvegicus GN=Cct8 PE=1 SV=1	1	3	15	7.53485	2.47606	27.5907	7.96733	5.92271e-05	0.000146212	2.41332	0.972133	0.783913	0.783913	IP-MOCK	limma	5.92271e-05	0.000146212	TRUE	enriched hit
PLP1	P60203	Myelin proteolipid protein OS=Rattus norvegicus GN=Plp1 PE=1 SV=2	1	3	5	7.94343	3.11232	27.5746	9.3583	2.11088e-05	0.000101943	3.52423	0.966701	0.783913	0.783913	IP-MOCK	limma	2.11088e-05	0.000101943	TRUE	enriched hit
ACAT1	P17764	Acetyl-CoA acetyltransferase, mitochondrial OS=Rattus norvegicus GN=Acat1 PE=1 SV=1	1	3	14	7.84345	2.81305	27.5637	9.35661	1.87728e-05	9.57573e-05	3.53901	0.967692	0.783913	0.783913	IP-MOCK	limma	1.87728e-05	9.57573e-05	TRUE	enriched hit
DCLK1	A0A0G2KB92	Serine/threonine-protein kinase DCLK1 OS=Rattus norvegicus GN=Dclk1 PE=1 SV=1	1	3	13	7.51291	3.13576	27.5601	10.8058	6.77351e-06	9.24686e-05	4.53367	0.963126	0.783913	0.783913	IP-MOCK	limma	6.77351e-06	9.24686e-05	TRUE	enriched hit
DLAT	P08461	Dihydrolipoyllysine-residue acetyltransferase component of pyruvate dehydrogenase complex, mitochondrial OS=Rattus norvegicus GN=Dlat PE=1 SV=3	1	3	13	7.44977	2.52385	27.5186	9.34489	1.98702e-05	9.52744e-05	3.52384	0.968438	0.783913	0.783913	IP-MOCK	limma	1.98702e-05	9.52744e-05	TRUE	enriched hit
ATP6V1B2	P62815	V-type proton ATPase subunit B, brain isoform OS=Rattus norvegicus GN=Atp6v1b2 PE=1 SV=1	1	3	13	7.96063	2.90349	27.4965	8.91625	2.64013e-05	0.000102383	3.20257	0.969198	0.783913	0.783913	IP-MOCK	limma	2.64013e-05	0.000102383	TRUE	enriched hit
UBA1	Q5U300	Ubiquitin-like modifier-activating enzyme 1 OS=Rattus norvegicus GN=Uba1 PE=1 SV=1	1	3	17	7.7272	2.45072	27.4633	6.18239	0.000319814	0.00046253	0.668009	0.978847	0.783913	0.783913	IP-MOCK	limma	0.000319814	0.00046253	TRUE	enriched hit
SYNJ1	D4ABN3|Q62910-2	Synaptojanin-1 OS=Rattus norvegicus GN=Synj1 PE=1 SV=3|Isoform 2 of Synaptojanin-1 OS=Rattus norvegicus GN=Synj1	1	3	20	7.2978	2.52187	27.4501	6.71693	0.000184454	0.000303632	1.23285	0.97691	0.783913	0.783913	IP-MOCK	limma	0.000184454	0.000303632	TRUE	enriched hit
EEF2	P05197	Elongation factor 2 OS=Rattus norvegicus GN=Eef2 PE=1 SV=4	1	3	13	7.84032	2.82285	27.4326	6.70604	0.000191797	0.000311135	1.2184	0.977267	0.783913	0.783913	IP-MOCK	limma	0.000191797	0.000311135	TRUE	enriched hit
CRYM	Q9QYU4	Ketimine reductase mu-crystallin OS=Rattus norvegicus GN=Crym PE=1 SV=1	1	3	10	8.05358	2.66802	27.4253	8.44354	3.88073e-05	0.00011748	2.82142	0.970724	0.783913	0.783913	IP-MOCK	limma	3.88073e-05	0.00011748	TRUE	enriched hit
GDI1	P50398	Rab GDP dissociation inhibitor alpha OS=Rattus norvegicus GN=Gdi1 PE=1 SV=1	1	3	10	7.95071	3.3056	27.3663	6.73672	0.000224161	0.000347416	1.22657	0.977861	0.783913	0.783913	IP-MOCK	limma	0.000224161	0.000347416	TRUE	enriched hit
FABP7	P55051	Fatty acid-binding protein, brain OS=Rattus norvegicus GN=Fabp7 PE=1 SV=2	1	3	4	7.0841	2.68134	27.3525	7.72284	7.36087e-05	0.000165421	2.19556	0.973782	0.783913	0.783913	IP-MOCK	limma	7.36087e-05	0.000165421	TRUE	enriched hit
ATP6V1E1	G3V7L8|Q6PCU2	ATPase, H+ transporting, V1 subunit E isoform 1, isoform CRA_a OS=Rattus norvegicus GN=Atp6v1e1 PE=1 SV=1|V-type proton ATPase subunit E 1 OS=Rattus norvegicus GN=Atp6v1e1 PE=1 SV=1	1	3	11	8.05154	2.70285	27.3503	9.41049	1.81038e-05	9.29455e-05	3.57841	0.967764	0.783913	0.783913	IP-MOCK	limma	1.81038e-05	9.29455e-05	TRUE	enriched hit
SLC25A12	F1LX07	Protein Slc25a12 OS=Rattus norvegicus GN=Slc25a12 PE=1 SV=3	1	3	15	7.68157	3.04368	27.34	9.15886	2.19957e-05	9.83578e-05	3.38909	0.968675	0.783913	0.783913	IP-MOCK	limma	2.19957e-05	9.83578e-05	TRUE	enriched hit
RTN1	Q64548-2	Isoform RTN1-S of Reticulon-1 OS=Rattus norvegicus GN=Rtn1	1	3	5	7.70205	2.69666	27.3361	9.69945	1.45357e-05	9.24686e-05	3.78944	0.966629	0.783913	0.783913	IP-MOCK	limma	1.45357e-05	9.24686e-05	TRUE	enriched hit
SLC25A3	G3V741|Q6IRH6	Phosphate carrier protein, mitochondrial OS=Rattus norvegicus GN=Slc25a3 PE=1 SV=1|Phosphate carrier protein, mitochondrial OS=Rattus norvegicus GN=Slc25a3 PE=1 SV=1	1	3	8	7.75733	3.25338	27.3336	10.5943	8.13778e-06	9.24686e-05	4.39236	0.964247	0.783913	0.783913	IP-MOCK	limma	8.13778e-06	9.24686e-05	TRUE	enriched hit
PLEC	A0A0G2K1J5|F7F9U6|Q6S395|Q6S396|Q6S399|Q6S3A0|Q6S3A3|Q6S3A4|Q6S3A5	Plectin OS=Rattus norvegicus GN=Plec PE=1 SV=1|Plectin OS=Rattus norvegicus GN=Plec PE=1 SV=1|Plectin OS=Rattus norvegicus GN=Plec PE=1 SV=1|Plectin OS=Rattus norvegicus GN=Plec PE=1 SV=1|Plectin OS=Rattus norvegicus GN=Plec PE=1 SV=1|Plectin OS=Rattus norvegicus GN=Plec PE=1 SV=1|Plectin OS=Rattus norvegicus GN=Plec PE=1 SV=1|Plectin OS=Rattus norvegicus GN=Plec PE=1 SV=1|Plectin OS=Rattus norve…	1	3	33	7.22638	2.96309	27.3289	10.5295	8.07391e-06	9.24686e-05	4.3574	0.963596	0.783913	0.783913	IP-MOCK	limma	8.07391e-06	9.24686e-05	TRUE	enriched hit
AP2B1	P62944|P62944-2|Q3ZB97	AP-2 complex subunit beta OS=Rattus norvegicus GN=Ap2b1 PE=1 SV=1|Isoform 2 of AP-2 complex subunit beta OS=Rattus norvegicus GN=Ap2b1|AP complex subunit beta OS=Rattus norvegicus GN=Ap2b1 PE=1 SV=1	1	3	9	6.99459	3.17237	27.3061	10.1236	1.10231e-05	9.24686e-05	4.08219	0.965652	0.783913	0.783913	IP-MOCK	limma	1.10231e-05	9.24686e-05	TRUE	enriched hit
RPS27A	P62982	Ubiquitin-40S ribosomal protein S27a OS=Rattus norvegicus GN=Rps27a PE=1 SV=2	1	3	4	7.29393	3.21065	27.2869	6.28022	0.000288465	0.000425522	0.774213	0.978498	0.783913	0.783913	IP-MOCK	limma	0.000288465	0.000425522	TRUE	enriched hit
EPB41L1	A0A0G2K0F3|D3ZMI4|D4A9L5|Q9WTP0|Q9WTP0-2	Band 4.1-like protein 1 OS=Rattus norvegicus GN=Epb41l1 PE=1 SV=1|Band 4.1-like protein 1 OS=Rattus norvegicus GN=Epb41l1 PE=1 SV=1|Band 4.1-like protein 1 OS=Rattus norvegicus GN=Epb41l1 PE=1 SV=2|Band 4.1-like protein 1 OS=Rattus norvegicus GN=Epb41l1 PE=1 SV=1|Isoform L of Band 4.1-like protein 1 OS=Rattus norvegicus GN=Epb41l1	1	3	17	7.4077	2.90133	27.2789	10.2104	1.01423e-05	9.24686e-05	4.14424	0.965087	0.783913	0.783913	IP-MOCK	limma	1.01423e-05	9.24686e-05	TRUE	enriched hit
VDAC2	P81155	Voltage-dependent anion-selective channel protein 2 OS=Rattus norvegicus GN=Vdac2 PE=1 SV=2	1	3	5	7.37669	2.53284	27.2709	7.48082	8.9738e-05	0.000185687	1.97641	0.974401	0.783913	0.783913	IP-MOCK	limma	8.9738e-05	0.000185687	TRUE	enriched hit
SRCIN1	Q9QXY2|Q9QXY2-2	SRC kinase signaling inhibitor 1 OS=Rattus norvegicus GN=Srcin1 PE=1 SV=1|Isoform 2 of SRC kinase signaling inhibitor 1 OS=Rattus norvegicus GN=Srcin1	1	3	22	7.23075	2.84489	27.2701	9.89943	1.27021e-05	9.24686e-05	3.92964	0.966206	0.783913	0.783913	IP-MOCK	limma	1.27021e-05	9.24686e-05	TRUE	enriched hit
MYH10	G3V9Y1	Myosin, heavy polypeptide 10, non-muscle, isoform CRA_b OS=Rattus norvegicus GN=Myh10 PE=1 SV=1	1	3	25	7.59278	2.86742	27.2694	10.3109	9.39729e-06	9.24686e-05	4.21267	0.964318	0.783913	0.783913	IP-MOCK	limma	9.39729e-06	9.24686e-05	TRUE	enriched hit
SUCLA2	F1LM47	Succinyl-CoA ligase subunit beta OS=Rattus norvegicus GN=Sucla2 PE=1 SV=1	1	3	12	7.60837	3.05629	27.2554	11.283	5.00769e-06	9.24686e-05	4.82715	0.960579	0.783913	0.783913	IP-MOCK	limma	5.00769e-06	9.24686e-05	TRUE	enriched hit
TUBA4A	Q5XIF6	Tubulin alpha-4A chain OS=Rattus norvegicus GN=Tuba4a PE=1 SV=1	1	3	3	7.31277	3.79617	27.2501	8.94815	2.5734e-05	0.000101818	3.22758	0.969131	0.783913	0.783913	IP-MOCK	limma	2.5734e-05	0.000101818	TRUE	enriched hit
ATP5C1	P35435|Q6PCU0	ATP synthase subunit gamma, mitochondrial OS=Rattus norvegicus GN=Atp5c1 PE=1 SV=2|ATP synthase subunit gamma OS=Rattus norvegicus GN=Atp5c1 PE=1 SV=1	1	3	7	8.05044	2.88954	27.2154	6.41938	0.000285307	0.000426654	0.907341	0.97703	0.783913	0.783913	IP-MOCK	limma	0.000285307	0.000426654	TRUE	enriched hit
NCDN	O35095	Neurochondrin OS=Rattus norvegicus GN=Ncdn PE=1 SV=2	1	3	10	7.68382	3.47911	27.1989	12.6072	2.21185e-06	9.24686e-05	5.57291	0.957037	0.783913	0.783913	IP-MOCK	limma	2.21185e-06	9.24686e-05	TRUE	enriched hit
AP2A2	A0A0G2K943|P18484|Q66HM2	AP-2 complex subunit alpha-2 OS=Rattus norvegicus GN=Ap2a2 PE=1 SV=1|AP-2 complex subunit alpha-2 OS=Rattus norvegicus GN=Ap2a2 PE=1 SV=3|AP-2 complex subunit alpha-2 OS=Rattus norvegicus GN=Ap2a2 PE=1 SV=1	1	3	11	7.28042	2.77122	27.1861	9.24711	2.04951e-05	9.68971e-05	3.45636	0.96832	0.783913	0.783913	IP-MOCK	limma	2.04951e-05	9.68971e-05	TRUE	enriched hit
PDIA3	A0A0H2UHM5|P11598	Protein disulfide-isomerase OS=Rattus norvegicus GN=Pdia3 PE=1 SV=1|Protein disulfide-isomerase A3 OS=Rattus norvegicus GN=Pdia3 PE=1 SV=2	1	3	11	7.60855	2.90903	27.1739	10.2929	9.83106e-06	9.24686e-05	4.19618	0.965119	0.783913	0.783913	IP-MOCK	limma	9.83106e-06	9.24686e-05	TRUE	enriched hit
ATP6V0A1	P25286|P25286-2|Q2I6B2|Q2I6B5	V-type proton ATPase 116 kDa subunit a isoform 1 OS=Rattus norvegicus GN=Atp6v0a1 PE=2 SV=1|Isoform II of V-type proton ATPase 116 kDa subunit a isoform 1 OS=Rattus norvegicus GN=Atp6v0a1|V-type proton ATPase subunit a OS=Rattus norvegicus GN=Atp6v0a1 PE=1 SV=1|V-type proton ATPase subunit a OS=Rattus norvegicus GN=Atp6v0a1 PE=1 SV=1	1	3	9	7.44045	2.38989	27.1634	5.82461	0.000494139	0.000665081	0.26315	0.980412	0.783913	0.783913	IP-MOCK	limma	0.000494139	0.000665081	TRUE	enriched hit
OXCT1	B2GV06	Succinyl-CoA:3-ketoacid coenzyme A transferase 1, mitochondrial OS=Rattus norvegicus GN=Oxct1 PE=1 SV=1	1	3	9	7.51769	2.57617	27.1488	9.16864	2.17918e-05	9.80929e-05	3.3968	0.968172	0.783913	0.783913	IP-MOCK	limma	2.17918e-05	9.80929e-05	TRUE	enriched hit
YWHAB	P35213	14-3-3 protein beta/alpha OS=Rattus norvegicus GN=Ywhab PE=1 SV=3	1	3	5	7.2878	2.15458	27.1472	6.47906	0.000233952	0.000363765	0.986489	0.97767	0.783913	0.783913	IP-MOCK	limma	0.000233952	0.000363765	TRUE	enriched hit
HSPA9	F1M953	Stress-70 protein, mitochondrial OS=Rattus norvegicus GN=Hspa9 PE=1 SV=1	1	3	18	7.79933	3.04541	27.1347	7.62031	7.86137e-05	0.000173153	2.1057	0.97375	0.783913	0.783913	IP-MOCK	limma	7.86137e-05	0.000173153	TRUE	enriched hit
SYT1	P21707	Synaptotagmin-1 OS=Rattus norvegicus GN=Syt1 PE=1 SV=3	1	3	6	7.58844	2.41062	27.1249	8.3088	4.69294e-05	0.000130293	2.69889	0.970578	0.783913	0.783913	IP-MOCK	limma	4.69294e-05	0.000130293	TRUE	enriched hit
MAP1A	A0A0G2K5C6|G3V7U2|P34926	Microtubule-associated protein 1A OS=Rattus norvegicus GN=Map1a PE=1 SV=1|Microtubule-associated protein 1 A, isoform CRA_c OS=Rattus norvegicus GN=Map1a PE=1 SV=1|Microtubule-associated protein 1A OS=Rattus norvegicus GN=Map1a PE=1 SV=1	1	3	18	7.65481	2.50349	27.1234	7.6383	8.73187e-05	0.000182811	2.10678	0.972775	0.783913	0.783913	IP-MOCK	limma	8.73187e-05	0.000182811	TRUE	enriched hit
LOC102549061|HIST1H2BO|HIST1H2BD|HIST1H2BQ|HIST1H2BL|Q00715	A0A0G2JXE0|A0A0G2JXI9|D3ZNH4|D3ZWM5|G3V8B3|M0R4L7|Q00715	Histone H2B OS=Rattus norvegicus GN=LOC102549061 PE=3 SV=1|Histone H2B OS=Rattus norvegicus GN=Hist1h2bo PE=3 SV=1|Histone H2B OS=Rattus norvegicus GN=Hist1h2bo PE=3 SV=1|Histone H2B OS=Rattus norvegicus GN=Hist1h2bd PE=3 SV=2|Histone H2B OS=Rattus norvegicus GN=Hist1h2bq PE=3 SV=1|Histone H2B OS=Rattus norvegicus GN=Hist1h2bl PE=3 SV=1|Histone H2B type 1 OS=Rattus norvegicus PE=1 SV=2	1	3	5	8.02657	2.27659	27.1162	5.64976	0.000713513	0.000907983	0.0419761	0.979513	0.783913	0.783913	IP-MOCK	limma	0.000713513	0.000907983	TRUE	enriched hit
FSCN1	P85845	Fascin OS=Rattus norvegicus GN=Fscn1 PE=1 SV=2	1	3	11	7.97535	3.53165	27.1144	7.86359	6.40053e-05	0.000153404	2.32345	0.973149	0.783913	0.783913	IP-MOCK	limma	6.40053e-05	0.000153404	TRUE	enriched hit
IMMT	A0A0G2JVH4	MICOS complex subunit MIC60 OS=Rattus norvegicus GN=Immt PE=1 SV=1	1	3	23	7.51271	2.9097	27.0947	8.38814	4.05832e-05	0.000119725	2.77554	0.971214	0.783913	0.783913	IP-MOCK	limma	4.05832e-05	0.000119725	TRUE	enriched hit
PPP3CA	P63329-2	Isoform 2 of Serine/threonine-protein phosphatase 2B catalytic subunit alpha isoform OS=Rattus norvegicus GN=Ppp3ca	1	3	9	7.5754	2.8387	27.0593	10.859	6.50398e-06	9.24686e-05	4.56806	0.962284	0.783913	0.783913	IP-MOCK	limma	6.50398e-06	9.24686e-05	TRUE	enriched hit
ARF3	A0A0G2JV81|A0A0G2K9H8|P61206	ADP-ribosylation factor 3 OS=Rattus norvegicus GN=Arf3 PE=1 SV=1|ADP-ribosylation factor 3 OS=Rattus norvegicus GN=Arf3 PE=3 SV=1|ADP-ribosylation factor 3 OS=Rattus norvegicus GN=Arf3 PE=2 SV=2	1	3	2	7.68389	2.5171	27.0493	6.24877	0.00029756	0.000436853	0.74043	0.978577	0.783913	0.783913	IP-MOCK	limma	0.00029756	0.000436853	TRUE	enriched hit
HSPA4	F1LRV4|O88600	Heat shock 70 kDa protein 4 OS=Rattus norvegicus GN=Hspa4 PE=1 SV=1|Heat shock 70 kDa protein 4 OS=Rattus norvegicus GN=Hspa4 PE=1 SV=1	1	3	18	7.56037	2.92913	27.0452	10.7873	6.77691e-06	9.24686e-05	4.52359	0.96289	0.783913	0.783913	IP-MOCK	limma	6.77691e-06	9.24686e-05	TRUE	enriched hit
SNAP91	A0A0G2K0B6|Q05140-2	Clathrin coat assembly protein AP180 OS=Rattus norvegicus GN=Snap91 PE=1 SV=1|Isoform 2 of Clathrin coat assembly protein AP180 OS=Rattus norvegicus GN=Snap91	1	3	8	7.45617	2.90219	27.0428	7.57021	8.26709e-05	0.000179153	2.05916	0.973716	0.783913	0.783913	IP-MOCK	limma	8.26709e-05	0.000179153	TRUE	enriched hit
SLC25A4	Q6P9Y4	ADP/ATP translocase 1 OS=Rattus norvegicus GN=Slc25a4 PE=1 SV=1	1	3	7	7.45619	4.14227	27.012	8.06503	5.43376e-05	0.00013987	2.49866	0.971809	0.783913	0.783913	IP-MOCK	limma	5.43376e-05	0.00013987	TRUE	enriched hit
BSN	G3V984	Protein bassoon OS=Rattus norvegicus GN=Bsn PE=4 SV=1	1	3	27	7.07743	2.62918	26.9948	9.57516	1.65927e-05	9.31585e-05	3.69431	0.967605	0.783913	0.783913	IP-MOCK	limma	1.65927e-05	9.31585e-05	TRUE	enriched hit
ATP2B2	F1LP22|P11506|P11506-14	Calcium-transporting ATPase OS=Rattus norvegicus GN=Atp2b2 PE=1 SV=3|Plasma membrane calcium-transporting ATPase 2 OS=Rattus norvegicus GN=Atp2b2 PE=1 SV=2|Isoform 2 of Plasma membrane calcium-transporting ATPase 2 OS=Rattus norvegicus GN=Atp2b2	1	3	13	7.55551	3.01584	26.9818	10.6505	7.8725e-06	9.24686e-05	4.42799	0.964092	0.783913	0.783913	IP-MOCK	limma	7.8725e-06	9.24686e-05	TRUE	enriched hit
AK1	P39069	Adenylate kinase isoenzyme 1 OS=Rattus norvegicus GN=Ak1 PE=1 SV=3	1	3	8	7.30691	2.34528	26.9615	6.01597	0.000381279	0.000536149	0.484599	0.979405	0.783913	0.783913	IP-MOCK	limma	0.000381279	0.000536149	TRUE	enriched hit
CCT5	Q68FQ0	T-complex protein 1 subunit epsilon OS=Rattus norvegicus GN=Cct5 PE=1 SV=1	1	3	10	7.5442	2.3522	26.9459	6.55386	0.000217051	0.000343827	1.06469	0.977463	0.783913	0.783913	IP-MOCK	limma	0.000217051	0.000343827	TRUE	enriched hit
HNRNPK	Q5D059	Heterogeneous nuclear ribonucleoprotein K OS=Rattus norvegicus GN=Hnrnpk PE=1 SV=1	1	3	11	7.86741	2.56642	26.9356	9.50973	1.68957e-05	9.24686e-05	3.65073	0.967521	0.783913	0.783913	IP-MOCK	limma	1.68957e-05	9.24686e-05	TRUE	enriched hit
MYH9	G3V6P7	Myosin, heavy polypeptide 9, non-muscle OS=Rattus norvegicus GN=Myh9 PE=1 SV=1	1	3	15	7.0519	2.53681	26.916	7.73756	7.12683e-05	0.000162668	2.21126	0.973113	0.783913	0.783913	IP-MOCK	limma	7.12683e-05	0.000162668	TRUE	enriched hit
MYO5A	A0A0G2K4Y7|A0A0G2K9X3|Q9QYF3	Unconventional myosin-Va OS=Rattus norvegicus GN=Myo5a PE=1 SV=1|Unconventional myosin-Va OS=Rattus norvegicus GN=Myo5a PE=1 SV=1|Unconventional myosin-Va OS=Rattus norvegicus GN=Myo5a PE=1 SV=1	1	3	24	7.31656	3.40291	26.9079	12.0819	2.99526e-06	9.24686e-05	5.29084	0.95868	0.783913	0.783913	IP-MOCK	limma	2.99526e-06	9.24686e-05	TRUE	enriched hit
HSPA12A	D3ZC55	Heat shock 70kDa protein 12A (Predicted), isoform CRA_a OS=Rattus norvegicus GN=Hspa12a PE=1 SV=1	1	3	12	7.25195	2.64649	26.9066	8.41046	3.9746e-05	0.000119603	2.79441	0.971036	0.783913	0.783913	IP-MOCK	limma	3.9746e-05	0.000119603	TRUE	enriched hit
NEFH	F1LRZ7|P16884	Neurofilament heavy polypeptide OS=Rattus norvegicus GN=Nefh PE=1 SV=1|Neurofilament heavy polypeptide OS=Rattus norvegicus GN=Nefh PE=1 SV=4	1	3	9	7.41221	2.72903	26.9042	7.79055	6.75789e-05	0.000158948	2.25961	0.973083	0.783913	0.783913	IP-MOCK	limma	6.75789e-05	0.000158948	TRUE	enriched hit
NDUFS1	Q66HF1	NADH-ubiquinone oxidoreductase 75 kDa subunit, mitochondrial OS=Rattus norvegicus GN=Ndufs1 PE=1 SV=1	1	3	16	7.56815	3.04424	26.904	10.7749	7.02762e-06	9.24686e-05	4.51182	0.963426	0.783913	0.783913	IP-MOCK	limma	7.02762e-06	9.24686e-05	TRUE	enriched hit
CS	G3V936|Q8VHF5	Citrate synthase OS=Rattus norvegicus GN=Cs PE=1 SV=1|Citrate synthase, mitochondrial OS=Rattus norvegicus GN=Cs PE=1 SV=1	1	3	10	7.76937	3.27326	26.8976	12.3745	2.51252e-06	9.24686e-05	5.45067	0.957045	0.783913	0.783913	IP-MOCK	limma	2.51252e-06	9.24686e-05	TRUE	enriched hit
SYNGAP1	D3ZCL8|F1LQW8|Q9QUH6|Q9QUH6-2	Ras/Rap GTPase-activating protein SynGAP OS=Rattus norvegicus GN=Syngap1 PE=1 SV=3|Ras/Rap GTPase-activating protein SynGAP OS=Rattus norvegicus GN=Syngap1 PE=1 SV=2|Ras/Rap GTPase-activating protein SynGAP OS=Rattus norvegicus GN=Syngap1 PE=1 SV=2|Isoform 2 of Ras/Rap GTPase-activating protein SynGAP OS=Rattus norvegicus GN=Syngap1	1	3	14	7.00036	2.48822	26.8886	4.85237	0.00144408	0.00170662	-0.909634	0.983197	0.783913	0.783913	IP-MOCK	limma	0.00144408	0.00170662	TRUE	enriched hit
SNAP25	P60881	Synaptosomal-associated protein 25 OS=Rattus norvegicus GN=Snap25 PE=1 SV=1	1	3	11	7.63533	2.83489	26.8877	5.9431	0.000443822	0.000611942	0.394921	0.978913	0.783913	0.783913	IP-MOCK	limma	0.000443822	0.000611942	TRUE	enriched hit
RTN4	F1LQN3|Q9JK11	Reticulon OS=Rattus norvegicus GN=Rtn4 PE=1 SV=1|Reticulon-4 OS=Rattus norvegicus GN=Rtn4 PE=1 SV=1	1	3	12	7.46581	2.41606	26.8822	9.13508	2.45299e-05	9.85889e-05	3.35872	0.969427	0.783913	0.783913	IP-MOCK	limma	2.45299e-05	9.85889e-05	TRUE	enriched hit
LOC100911515|LOC500959|TPI1	A0A0G2JWJ4|A0A0G2JWU1|P48500	Triosephosphate isomerase OS=Rattus norvegicus GN=LOC100911515 PE=1 SV=1|Triosephosphate isomerase OS=Rattus norvegicus GN=LOC500959 PE=1 SV=1|Triosephosphate isomerase OS=Rattus norvegicus GN=Tpi1 PE=1 SV=2	1	3	7	7.93007	2.84488	26.8811	9.21153	2.29224e-05	0.000102705	3.41816	0.96736	0.783913	0.783913	IP-MOCK	limma	2.29224e-05	0.000102705	TRUE	enriched hit
CCT3	Q6P502	T-complex protein 1 subunit gamma OS=Rattus norvegicus GN=Cct3 PE=1 SV=1	1	3	11	7.86922	2.91992	26.8806	7.72896	7.30619e-05	0.00016473	2.20134	0.973744	0.783913	0.783913	IP-MOCK	limma	7.30619e-05	0.00016473	TRUE	enriched hit
IDH3A	Q99NA5	Isocitrate dehydrogenase [NAD] subunit alpha, mitochondrial OS=Rattus norvegicus GN=Idh3a PE=1 SV=1	1	3	8	8.10187	2.6962	26.8455	9.59473	1.61491e-05	9.24686e-05	3.7102	0.967435	0.783913	0.783913	IP-MOCK	limma	1.61491e-05	9.24686e-05	TRUE	enriched hit
TNC	A0A0G2K1L0	Protein Tnc OS=Rattus norvegicus GN=Tnc PE=1 SV=1	1	3	16	7.71764	2.69755	26.8444	8.1092	5.1229e-05	0.000134858	2.53945	0.972085	0.783913	0.783913	IP-MOCK	limma	5.1229e-05	0.000134858	TRUE	enriched hit
CALR	P18418	Calreticulin OS=Rattus norvegicus GN=Calr PE=1 SV=1	1	3	12	7.54589	2.89194	26.8298	10.624	7.56556e-06	9.24686e-05	4.41892	0.963308	0.783913	0.783913	IP-MOCK	limma	7.56556e-06	9.24686e-05	TRUE	enriched hit
MACF1	A0A0G2JWA8	Microtubule-actin cross-linking factor 1 OS=Rattus norvegicus GN=Macf1 PE=1 SV=1	1	3	26	7.08821	2.78304	26.8282	9.0497	2.38197e-05	9.9874e-05	3.30609	0.968661	0.783913	0.783913	IP-MOCK	limma	2.38197e-05	9.9874e-05	TRUE	enriched hit
ATP5F1	P19511	ATP synthase F(0) complex subunit B1, mitochondrial OS=Rattus norvegicus GN=Atp5f1 PE=1 SV=1	1	3	7	7.9418	2.72514	26.8262	9.11754	2.31374e-05	9.92072e-05	3.35507	0.969036	0.783913	0.783913	IP-MOCK	limma	2.31374e-05	9.92072e-05	TRUE	enriched hit
MATR3	A0A0G2JSR7	Matrin-3 OS=Rattus norvegicus GN=Matr3 PE=1 SV=1	1	3	17	7.43238	3.27807	26.8121	10.1619	1.04803e-05	9.24686e-05	4.11157	0.964713	0.783913	0.783913	IP-MOCK	limma	1.04803e-05	9.24686e-05	TRUE	enriched hit
DBN1	A0A0H2UHL9|Q07266	Drebrin OS=Rattus norvegicus GN=Dbn1 PE=1 SV=1|Drebrin OS=Rattus norvegicus GN=Dbn1 PE=1 SV=3	1	3	12	7.68056	2.4387	26.8087	7.2888	0.000107999	0.000210242	1.79484	0.975161	0.783913	0.783913	IP-MOCK	limma	0.000107999	0.000210242	TRUE	enriched hit
EEF1G	Q68FR6	Elongation factor 1-gamma OS=Rattus norvegicus GN=Eef1g PE=2 SV=3	1	3	11	7.47571	2.54144	26.8025	8.24594	4.70511e-05	0.000129349	2.65237	0.971096	0.783913	0.783913	IP-MOCK	limma	4.70511e-05	0.000129349	TRUE	enriched hit
HBB	A0A0G2JSW3|P02091	Hemoglobin subunit beta-1 OS=Rattus norvegicus GN=Hbb PE=1 SV=1|Hemoglobin subunit beta-1 OS=Rattus norvegicus GN=Hbb PE=1 SV=3	1	3	4	6.62676	3.60418	26.795	7.40614	9.5565e-05	0.0001937	1.90737	0.97453	0.783913	0.783913	IP-MOCK	limma	9.5565e-05	0.0001937	TRUE	enriched hit
ARPC1A	Q99PD4	Actin-related protein 2/3 complex subunit 1A OS=Rattus norvegicus GN=Arpc1a PE=2 SV=1	1	3	9	7.52325	3.10436	26.7539	8.7734	3.00289e-05	0.00010555	3.08774	0.970104	0.783913	0.783913	IP-MOCK	limma	3.00289e-05	0.00010555	TRUE	enriched hit
CALM1	P62161	Calmodulin OS=Rattus norvegicus GN=Calm1 PE=1 SV=2	1	3	5	7.33633	1.71982	26.7478	2.71212	0.0280664	0.0287685	-3.97372	0.990468	0.783913	0.783913	IP-MOCK	limma	0.0280664	0.0287685	TRUE	enriched hit
CAMKV	A0A0G2K1R5|Q63092	CaM kinase-like vesicle-associated protein OS=Rattus norvegicus GN=Camkv PE=1 SV=1|CaM kinase-like vesicle-associated protein OS=Rattus norvegicus GN=Camkv PE=1 SV=1	1	3	7	7.06333	1.96354	26.7447	3.2225	0.0129826	0.0135321	-3.19769	0.988961	0.783913	0.783913	IP-MOCK	limma	0.0129826	0.0135321	TRUE	enriched hit
ARPC2	A0A0G2K9A2|P85970	Actin related protein 2/3 complex, subunit 2 (Predicted), isoform CRA_a OS=Rattus norvegicus GN=Arpc2 PE=1 SV=1|Actin-related protein 2/3 complex subunit 2 OS=Rattus norvegicus GN=Arpc2 PE=1 SV=1	1	3	6	7.39332	3.02002	26.7256	9.2542	2.0323e-05	9.65715e-05	3.4621	0.968214	0.783913	0.783913	IP-MOCK	limma	2.0323e-05	9.65715e-05	TRUE	enriched hit
ACTR2	Q5M7U6	Actin-related protein 2 OS=Rattus norvegicus GN=Actr2 PE=2 SV=1	1	3	7	7.82496	2.96396	26.715	9.48201	2.00068e-05	9.64602e-05	3.60989	0.968528	0.783913	0.783913	IP-MOCK	limma	2.00068e-05	9.64602e-05	TRUE	enriched hit
CCT7	D4AC23	Protein Cct7 OS=Rattus norvegicus GN=Cct7 PE=1 SV=1	1	3	11	7.23474	2.74395	26.6987	8.9849	2.50092e-05	0.00010143	3.25616	0.968969	0.783913	0.783913	IP-MOCK	limma	2.50092e-05	0.00010143	TRUE	enriched hit
HSPA5	P06761	78 kDa glucose-regulated protein OS=Rattus norvegicus GN=Hspa5 PE=1 SV=1	1	3	14	7.59511	2.73037	26.6944	7.75236	7.23618e-05	0.000164393	2.22105	0.972792	0.783913	0.783913	IP-MOCK	limma	7.23618e-05	0.000164393	TRUE	enriched hit
RAN	P62828	GTP-binding nuclear protein Ran OS=Rattus norvegicus GN=Ran PE=1 SV=3	1	3	3	6.68412	2.01906	26.6924	6.36907	0.000277845	0.000417266	0.863224	0.977498	0.783913	0.783913	IP-MOCK	limma	0.000277845	0.000417266	TRUE	enriched hit
CANX	P35565	Calnexin OS=Rattus norvegicus GN=Canx PE=1 SV=1	1	3	8	7.32931	2.43657	26.6847	6.66673	0.000207581	0.00033029	1.17341	0.976409	0.783913	0.783913	IP-MOCK	limma	0.000207581	0.00033029	TRUE	enriched hit
AARS	P50475	Alanine--tRNA ligase, cytoplasmic OS=Rattus norvegicus GN=Aars PE=1 SV=3	1	3	11	7.24537	3.17486	26.6783	12.1726	2.84e-06	9.24686e-05	5.34066	0.9584	0.783913	0.783913	IP-MOCK	limma	2.84e-06	9.24686e-05	TRUE	enriched hit
NPTN	D3ZDF0|P97546	Neuroplastin OS=Rattus norvegicus GN=Nptn PE=1 SV=3|Neuroplastin OS=Rattus norvegicus GN=Nptn PE=1 SV=2	1	3	8	7.54679	2.09513	26.668	7.08621	0.00012918	0.000236518	1.6011	0.975698	0.783913	0.783913	IP-MOCK	limma	0.00012918	0.000236518	TRUE	enriched hit
HSPH1	Q66HA8	Heat shock protein 105 kDa OS=Rattus norvegicus GN=Hsph1 PE=1 SV=1	1	3	10	7.05581	2.51113	26.6634	9.28526	1.98417e-05	9.64472e-05	3.4855	0.968099	0.783913	0.783913	IP-MOCK	limma	1.98417e-05	9.64472e-05	TRUE	enriched hit
CCT2	Q5XIM9	T-complex protein 1 subunit beta OS=Rattus norvegicus GN=Cct2 PE=1 SV=3	1	3	10	7.69676	2.49677	26.6527	8.95467	2.56703e-05	0.000101558	3.23231	0.969277	0.783913	0.783913	IP-MOCK	limma	2.56703e-05	0.000101558	TRUE	enriched hit
PPP3R1	A0A0H2UHV6|P63100|P63100-2	Calcineurin subunit B type 1 OS=Rattus norvegicus GN=Ppp3r1 PE=4 SV=1|Calcineurin subunit B type 1 OS=Rattus norvegicus GN=Ppp3r1 PE=1 SV=2|Isoform 2 of Calcineurin subunit B type 1 OS=Rattus norvegicus GN=Ppp3r1	1	3	3	7.20138	2.58292	26.6522	8.07539	5.31613e-05	0.000137594	2.50926	0.971917	0.783913	0.783913	IP-MOCK	limma	5.31613e-05	0.000137594	TRUE	enriched hit
HNRNPA2B1	A7VJC2|A7VJC2-4|F1LNF1	Heterogeneous nuclear ribonucleoproteins A2/B1 OS=Rattus norvegicus GN=Hnrnpa2b1 PE=1 SV=1|Isoform B1b of Heterogeneous nuclear ribonucleoproteins A2/B1 OS=Rattus norvegicus GN=Hnrnpa2b1|Heterogeneous nuclear ribonucleoproteins A2/B1 OS=Rattus norvegicus GN=Hnrnpa2b1 PE=1 SV=1	1	3	10	7.86684	3.59077	26.6335	10.2821	9.71889e-06	9.24686e-05	4.1915	0.964956	0.783913	0.783913	IP-MOCK	limma	9.71889e-06	9.24686e-05	TRUE	enriched hit
PHB	P67779	Prohibitin OS=Rattus norvegicus GN=Phb PE=1 SV=1	1	3	11	7.13944	2.676	26.629	9.42558	1.7956e-05	9.29694e-05	3.58915	0.967772	0.783913	0.783913	IP-MOCK	limma	1.7956e-05	9.29694e-05	TRUE	enriched hit
HIST1H4B	P62804|P62804-2	Histone H4 OS=Rattus norvegicus GN=Hist1h4b PE=1 SV=2|Isoform OGP precursor of Histone H4 OS=Rattus norvegicus GN=Hist1h4b	1	3	6	7.39557	2.8895	26.616	9.39025	1.83148e-05	9.45405e-05	3.56391	0.967725	0.783913	0.783913	IP-MOCK	limma	1.83148e-05	9.45405e-05	TRUE	enriched hit
ATP6V1C1	Q5FVI6	V-type proton ATPase subunit C 1 OS=Rattus norvegicus GN=Atp6v1c1 PE=2 SV=1	1	3	13	7.17647	3.02366	26.6125	11.4386	4.453e-06	9.24686e-05	4.92258	0.960319	0.783913	0.783913	IP-MOCK	limma	4.453e-06	9.24686e-05	TRUE	enriched hit
PDHA1L1|PDHA1	A0A0G2JW90|D4A5G8|F7FKI5	Pyruvate dehydrogenase E1 component subunit alpha OS=Rattus norvegicus GN=Pdha1l1 PE=1 SV=1|Pyruvate dehydrogenase E1 component subunit alpha OS=Rattus norvegicus GN=Pdha1l1 PE=1 SV=3|Pyruvate dehydrogenase E1 component subunit alpha OS=Rattus norvegicus GN=Pdha1 PE=1 SV=2	1	3	4	7.55785	3.0428	26.6113	10.1595	1.0482e-05	9.24686e-05	4.11006	0.965202	0.783913	0.783913	IP-MOCK	limma	1.0482e-05	9.24686e-05	TRUE	enriched hit
CAMK2B	F1LNI8|F1LUE2|G3V9G3|P08413	Calcium/calmodulin-dependent protein kinase type II subunit beta OS=Rattus norvegicus GN=Camk2b PE=1 SV=1|Calcium/calmodulin-dependent protein kinase II, beta, isoform CRA_c OS=Rattus norvegicus GN=Camk2b PE=1 SV=2|Calcium/calmodulin-dependent protein kinase II, beta, isoform CRA_a OS=Rattus norvegicus GN=Camk2b PE=1 SV=1|Calcium/calmodulin-dependent protein kinase type II subunit beta OS=Rattus …	1	3	8	7.29468	2.89356	26.609	7.35398	0.000104415	0.000206363	1.85331	0.975141	0.783913	0.783913	IP-MOCK	limma	0.000104415	0.000206363	TRUE	enriched hit
AP2A1	D3ZUY8	Adaptor protein complex AP-2, alpha 1 subunit (Predicted) OS=Rattus norvegicus GN=Ap2a1 PE=1 SV=1	1	3	11	7.3413	3.16313	26.6071	10.6139	7.66048e-06	9.24686e-05	4.41159	0.963671	0.783913	0.783913	IP-MOCK	limma	7.66048e-06	9.24686e-05	TRUE	enriched hit
RPL8	P62919	60S ribosomal protein L8 OS=Rattus norvegicus GN=Rpl8 PE=2 SV=2	1	3	8	7.39767	2.93412	26.6046	9.38178	2.1696e-05	9.76392e-05	3.53514	0.968884	0.783913	0.783913	IP-MOCK	limma	2.1696e-05	9.76392e-05	TRUE	enriched hit
COTL1	B0BNA5	Coactosin-like protein OS=Rattus norvegicus GN=Cotl1 PE=1 SV=1	1	3	5	7.49785	2.68998	26.5913	8.55395	3.59353e-05	0.000114219	2.91047	0.970143	0.783913	0.783913	IP-MOCK	limma	3.59353e-05	0.000114219	TRUE	enriched hit
RAP1GDS1	A0A0G2K1D2|F1M7Y3	Protein Rap1gds1 OS=Rattus norvegicus GN=Rap1gds1 PE=1 SV=1|Protein Rap1gds1 OS=Rattus norvegicus GN=Rap1gds1 PE=1 SV=2	1	3	8	7.0613	1.9873	26.5765	5.53147	0.000685655	0.000879125	-0.0773775	0.98044	0.783913	0.783913	IP-MOCK	limma	0.000685655	0.000879125	TRUE	enriched hit
LMNB1	G3V7U4	Lamin-B1 OS=Rattus norvegicus GN=Lmnb1 PE=1 SV=1	1	3	13	7.4699	2.65616	26.5728	9.55071	1.71919e-05	9.3644e-05	3.67416	0.967808	0.783913	0.783913	IP-MOCK	limma	1.71919e-05	9.3644e-05	TRUE	enriched hit
SYN2	G3V733|Q63537	Synapsin II, isoform CRA_a OS=Rattus norvegicus GN=Syn2 PE=1 SV=3|Synapsin-2 OS=Rattus norvegicus GN=Syn2 PE=1 SV=1	1	3	10	7.87599	3.93973	26.5624	6.93917	0.00015203	0.000263665	1.45376	0.976443	0.783913	0.783913	IP-MOCK	limma	0.00015203	0.000263665	TRUE	enriched hit
NPEPPS	F1M9V7	Protein Npepps OS=Rattus norvegicus GN=Npepps PE=1 SV=1	1	3	14	7.60383	3.0999	26.5394	11.4927	4.29043e-06	9.24686e-05	4.95496	0.960563	0.783913	0.783913	IP-MOCK	limma	4.29043e-06	9.24686e-05	TRUE	enriched hit
CTTN	D3ZGE6	Cortactin, isoform CRA_c OS=Rattus norvegicus GN=Cttn PE=1 SV=3	1	3	8	7.24315	2.00719	26.5378	7.53206	8.55205e-05	0.000182147	2.02409	0.97386	0.783913	0.783913	IP-MOCK	limma	8.55205e-05	0.000182147	TRUE	enriched hit
ADD1	A0A0G2JSM7|Q63028|Q63028-2	Adducin 1 (Alpha), isoform CRA_b OS=Rattus norvegicus GN=Add1 PE=1 SV=1|Alpha-adducin OS=Rattus norvegicus GN=Add1 PE=1 SV=2|Isoform 2 of Alpha-adducin OS=Rattus norvegicus GN=Add1	1	3	11	7.43375	3.80253	26.5234	6.72674	0.000183873	0.000302959	1.24209	0.977003	0.783913	0.783913	IP-MOCK	limma	0.000183873	0.000302959	TRUE	enriched hit
SLC25A5	Q09073	ADP/ATP translocase 2 OS=Rattus norvegicus GN=Slc25a5 PE=1 SV=3	1	3	5	7.47117	3.25648	26.5166	9.65706	1.49931e-05	9.24686e-05	3.75902	0.966755	0.783913	0.783913	IP-MOCK	limma	1.49931e-05	9.24686e-05	TRUE	enriched hit
TOMM70	Q75Q39|R9PXR4	Mitochondrial import receptor subunit TOM70 OS=Rattus norvegicus GN=Tomm70 PE=1 SV=1|Uncharacterized protein OS=Rattus norvegicus GN=Tomm70 PE=1 SV=1	1	3	10	7.21995	2.9384	26.5148	8.81125	2.88736e-05	0.000103828	3.11899	0.969852	0.783913	0.783913	IP-MOCK	limma	2.88736e-05	0.000103828	TRUE	enriched hit
VCP	P46462	Transitional endoplasmic reticulum ATPase OS=Rattus norvegicus GN=Vcp PE=1 SV=3	1	3	12	7.09821	2.93326	26.5061	10.4355	9.04215e-06	9.24686e-05	4.28888	0.964758	0.783913	0.783913	IP-MOCK	limma	9.04215e-06	9.24686e-05	TRUE	enriched hit
EEF1A2	P62632	Elongation factor 1-alpha 2 OS=Rattus norvegicus GN=Eef1a2 PE=1 SV=1	1	3	6	7.54722	2.79578	26.4972	9.06493	2.36663e-05	0.000100081	3.31713	0.968494	0.783913	0.783913	IP-MOCK	limma	2.36663e-05	0.000100081	TRUE	enriched hit
PLCB1	F1M084|P10687|R9PXY3	Phosphoinositide phospholipase C OS=Rattus norvegicus GN=Plcb1 PE=1 SV=3|1-phosphatidylinositol 4,5-bisphosphate phosphodiesterase beta-1 OS=Rattus norvegicus GN=Plcb1 PE=1 SV=1|Phosphoinositide phospholipase C OS=Rattus norvegicus GN=Plcb1 PE=1 SV=2	1	3	11	7.51903	2.03052	26.4955	2.48334	0.0424325	0.0432131	-4.32121	0.990995	0.783913	0.783913	IP-MOCK	limma	0.0424325	0.0432131	FALSO	enriched candidate
TCP1	P28480	T-complex protein 1 subunit alpha OS=Rattus norvegicus GN=Tcp1 PE=1 SV=1	1	3	7	7.15111	2.35963	26.4766	6.98005	0.000143122	0.000253808	1.49677	0.976081	0.783913	0.783913	IP-MOCK	limma	0.000143122	0.000253808	TRUE	enriched hit
WDR1	Q5RKI0	WD repeat-containing protein 1 OS=Rattus norvegicus GN=Wdr1 PE=1 SV=3	1	3	11	7.56114	2.84464	26.4682	10.3854	8.92146e-06	9.24686e-05	4.26239	0.964336	0.783913	0.783913	IP-MOCK	limma	8.92146e-06	9.24686e-05	TRUE	enriched hit
RAB11B	O35509	Ras-related protein Rab-11B OS=Rattus norvegicus GN=Rab11b PE=1 SV=4	1	3	8	7.5851	2.67638	26.4611	7.81188	6.8995e-05	0.000159593	2.27374	0.972551	0.783913	0.783913	IP-MOCK	limma	6.8995e-05	0.000159593	TRUE	enriched hit
PACSIN1	Q9Z0W5	Protein kinase C and casein kinase substrate in neurons protein 1 OS=Rattus norvegicus GN=Pacsin1 PE=1 SV=1	1	3	10	7.50291	2.75667	26.4604	9.84418	1.44569e-05	9.31585e-05	3.87848	0.967059	0.783913	0.783913	IP-MOCK	limma	1.44569e-05	9.31585e-05	TRUE	enriched hit
COX4I1	P10888	Cytochrome c oxidase subunit 4 isoform 1, mitochondrial OS=Rattus norvegicus GN=Cox4i1 PE=1 SV=1	1	3	7	6.92118	2.32198	26.4431	8.8345	2.84157e-05	0.000102909	3.13707	0.969813	0.783913	0.783913	IP-MOCK	limma	2.84157e-05	0.000102909	TRUE	enriched hit
CORO1A	Q91ZN1	Coronin-1A OS=Rattus norvegicus GN=Coro1a PE=1 SV=3	1	3	7	7.19309	2.70671	26.3934	6.42372	0.000275848	0.000410693	0.915406	0.978586	0.783913	0.783913	IP-MOCK	limma	0.000275848	0.000410693	TRUE	enriched hit
TALDO1	Q9EQS0	Transaldolase OS=Rattus norvegicus GN=Taldo1 PE=1 SV=2	1	3	9	7.13529	2.61039	26.3925	8.88453	2.79916e-05	0.000104959	3.17333	0.968845	0.783913	0.783913	IP-MOCK	limma	2.79916e-05	0.000104959	TRUE	enriched hit
YWHAQ	P68255	14-3-3 protein theta OS=Rattus norvegicus GN=Ywhaq PE=1 SV=1	1	3	6	7.5825	2.60471	26.3808	6.34676	0.000479308	0.000651239	0.40852	0.97795	0.783913	0.783913	IP-MOCK	limma	0.000479308	0.000651239	TRUE	enriched hit
VDAC3	A0A0G2JSR0|Q9R1Z0|Q9R1Z0-2	Voltage-dependent anion-selective channel protein 3 OS=Rattus norvegicus GN=Vdac3 PE=1 SV=1|Voltage-dependent anion-selective channel protein 3 OS=Rattus norvegicus GN=Vdac3 PE=1 SV=2|Isoform 2 of Voltage-dependent anion-selective channel protein 3 OS=Rattus norvegicus GN=Vdac3	1	3	5	7.78493	2.0989	26.364	5.00676	0.00120414	0.00145126	-0.713545	0.98257	0.783913	0.783913	IP-MOCK	limma	0.00120414	0.00145126	TRUE	enriched hit
DSP	F1LMV6	Protein Dsp OS=Rattus norvegicus GN=Dsp PE=1 SV=1	1	3	5	6.80206	0.682948	26.3607	1.80897	0.339761	0.340117	-5.00438	0.996053	0.784503	1	IP-MOCK	limma	0.339761	0.340117	FALSE	no hit
TKT	P50137	Transketolase OS=Rattus norvegicus GN=Tkt PE=1 SV=1	1	3	11	7.27389	3.19062	26.36	6.29856	0.000285257	0.000424033	0.793083	0.978032	0.783913	0.783913	IP-MOCK	limma	0.000285257	0.000424033	TRUE	enriched hit
TUBB4A	B4F7C2	Protein Tubb4a OS=Rattus norvegicus GN=Tubb4a PE=1 SV=1	1	3	3	6.75637	2.77424	26.3586	9.02484	2.53983e-05	0.000100598	3.28093	0.969514	0.783913	0.783913	IP-MOCK	limma	2.53983e-05	0.000100598	TRUE	enriched hit
GDA	Q9JKB7|Q9WTT6	Guanine deaminase OS=Rattus norvegicus GN=Gda PE=1 SV=1|Guanine deaminase OS=Rattus norvegicus GN=Gda PE=1 SV=1	1	3	9	7.61718	2.71342	26.3581	9.40268	1.88874e-05	9.80929e-05	3.56781	0.966978	0.783913	0.783913	IP-MOCK	limma	1.88874e-05	9.80929e-05	TRUE	enriched hit
DNM1L	O35303|O35303-4|O35303-5	Dynamin-1-like protein OS=Rattus norvegicus GN=Dnm1l PE=1 SV=1|Isoform 4 of Dynamin-1-like protein OS=Rattus norvegicus GN=Dnm1l|Isoform 5 of Dynamin-1-like protein OS=Rattus norvegicus GN=Dnm1l	1	3	15	7.57287	3.13264	26.3505	10.0939	1.10197e-05	9.24686e-05	4.0648	0.965497	0.783913	0.783913	IP-MOCK	limma	1.10197e-05	9.24686e-05	TRUE	enriched hit
RGD1565183|RPL28	D3ZJD3|Q642E2	Protein LOC100362069 OS=Rattus norvegicus GN=RGD1565183 PE=4 SV=1|60S ribosomal protein L28 OS=Rattus norvegicus GN=Rpl28 PE=2 SV=1	1	3	3	7.39865	2.43003	26.3421	6.93099	0.000155478	0.000268454	1.44389	0.976567	0.783913	0.783913	IP-MOCK	limma	0.000155478	0.000268454	TRUE	enriched hit
GLS	P13264	Glutaminase kidney isoform, mitochondrial OS=Rattus norvegicus GN=Gls PE=1 SV=2	1	3	9	7.32028	2.85853	26.3383	10.0489	1.1343e-05	9.24686e-05	4.03429	0.965592	0.783913	0.783913	IP-MOCK	limma	1.1343e-05	9.24686e-05	TRUE	enriched hit
PRKCE	P09216	Protein kinase C epsilon type OS=Rattus norvegicus GN=Prkce PE=1 SV=1	1	3	8	7.47819	2.79593	26.3305	8.97392	2.53729e-05	0.000101249	3.24688	0.968836	0.783913	0.783913	IP-MOCK	limma	2.53729e-05	0.000101249	TRUE	enriched hit
RUFY3	Q5FVJ0	Protein RUFY3 OS=Rattus norvegicus GN=Rufy3 PE=1 SV=1	1	3	15	7.32671	3.07163	26.3176	11.5954	4.08309e-06	9.24686e-05	5.01301	0.96051	0.783913	0.783913	IP-MOCK	limma	4.08309e-06	9.24686e-05	TRUE	enriched hit
HNRNPM	F1LV13|F1M3D3	Heterogeneous nuclear ribonucleoprotein M OS=Rattus norvegicus GN=Hnrnpm PE=1 SV=1|Heterogeneous nuclear ribonucleoprotein M OS=Rattus norvegicus GN=Hnrnpm PE=1 SV=1	1	3	10	7.03619	2.43227	26.3165	4.84194	0.00198109	0.00223604	-0.953303	0.984367	0.783913	0.783913	IP-MOCK	limma	0.00198109	0.00223604	TRUE	enriched hit
DCTN1	D4A8U7|P28023	Dynactin 1, isoform CRA_a OS=Rattus norvegicus GN=Dctn1 PE=1 SV=2|Dynactin subunit 1 OS=Rattus norvegicus GN=Dctn1 PE=1 SV=2	1	3	17	7.11227	3.26231	26.3127	11.9741	3.22317e-06	9.24686e-05	5.2297	0.959188	0.783913	0.783913	IP-MOCK	limma	3.22317e-06	9.24686e-05	TRUE	enriched hit
JUP	Q6P0K8	Junction plakoglobin OS=Rattus norvegicus GN=Jup PE=1 SV=1	1	3	6	6.80163	1.22474	26.3106	3.81423	0.0125293	0.0129534	-2.38749	0.988521	0.783913	0.783913	IP-MOCK	limma	0.0125293	0.0129534	FALSE	enriched candidate
BCAN	G3V8G4	Brevican core protein OS=Rattus norvegicus GN=Bcan PE=1 SV=1	1	3	8	7.12009	2.81149	26.2898	10.7965	6.73374e-06	9.24686e-05	4.52944	0.962834	0.783913	0.783913	IP-MOCK	limma	6.73374e-06	9.24686e-05	TRUE	enriched hit
AP2M1	P84092	AP-2 complex subunit mu OS=Rattus norvegicus GN=Ap2m1 PE=1 SV=1	1	3	12	8.19782	3.53273	26.2886	8.89704	2.98355e-05	0.000110227	3.17327	0.968383	0.783913	0.783913	IP-MOCK	limma	2.98355e-05	0.000110227	TRUE	enriched hit
PYGB	G3V6Y6|P53534	Alpha-1,4 glucan phosphorylase OS=Rattus norvegicus GN=Pygb PE=1 SV=2|Glycogen phosphorylase, brain form (Fragment) OS=Rattus norvegicus GN=Pygb PE=1 SV=3	1	3	10	7.46504	3.00203	26.2883	9.3286	2.02514e-05	9.93911e-05	3.51087	0.967143	0.783913	0.783913	IP-MOCK	limma	2.02514e-05	9.93911e-05	TRUE	enriched hit
NDUFS3	D3ZG43	NADH dehydrogenase (Ubiquinone) Fe-S protein 3 (Predicted), isoform CRA_c OS=Rattus norvegicus GN=Ndufs3 PE=1 SV=1	1	3	5	6.80305	2.69536	26.2708	8.38718	4.08123e-05	0.000119915	2.77411	0.971314	0.783913	0.783913	IP-MOCK	limma	4.08123e-05	0.000119915	TRUE	enriched hit
H3F3B|HIST2H3C2|H3F3C|LOC690171|Q6LED0	B0BMY8|D3ZJ08|D3ZK97|M0RBX6|P84245|Q6LED0	Histone H3 OS=Rattus norvegicus GN=H3f3b PE=2 SV=1|Histone H3 OS=Rattus norvegicus GN=Hist2h3c2 PE=1 SV=1|Histone H3 OS=Rattus norvegicus GN=H3f3c PE=3 SV=1|Histone H3 OS=Rattus norvegicus GN=LOC690171 PE=1 SV=1|Histone H3.3 OS=Rattus norvegicus GN=H3f3b PE=1 SV=2|Histone H3.1 OS=Rattus norvegicus PE=1 SV=3	1	3	2	7.19078	2.70453	26.2665	4.86719	0.00283864	0.00313874	-0.96656	0.98152	0.783913	0.783913	IP-MOCK	limma	0.00283864	0.00313874	TRUE	enriched hit
PACS1	F1LPG3|O88588	Phosphofurin acidic cluster sorting protein 1 OS=Rattus norvegicus GN=Pacs1 PE=1 SV=1|Phosphofurin acidic cluster sorting protein 1 OS=Rattus norvegicus GN=Pacs1 PE=1 SV=1	1	3	9	7.19137	2.86638	26.2416	10.4592	9.06716e-06	9.24686e-05	4.30186	0.964809	0.783913	0.783913	IP-MOCK	limma	9.06716e-06	9.24686e-05	TRUE	enriched hit
HNRNPU	A0A0G2JZ52|Q6IMY8	Protein Hnrnpu OS=Rattus norvegicus GN=Hnrnpu PE=1 SV=1|Heterogeneous nuclear ribonucleoprotein U OS=Rattus norvegicus GN=Hnrnpu PE=1 SV=1	1	3	11	7.66155	3.09608	26.2342	10.0633	1.11694e-05	9.24686e-05	4.04491	0.965362	0.783913	0.783913	IP-MOCK	limma	1.11694e-05	9.24686e-05	TRUE	enriched hit
SFPQ	A0A0G2K8K0	Protein Sfpq OS=Rattus norvegicus GN=Sfpq PE=1 SV=1	1	3	9	6.86406	3.58237	26.2136	8.78322	2.99151e-05	0.000105323	3.09502	0.970114	0.783913	0.783913	IP-MOCK	limma	2.99151e-05	0.000105323	TRUE	enriched hit
COX6C2	P11951	Cytochrome c oxidase subunit 6C-2 OS=Rattus norvegicus GN=Cox6c2 PE=1 SV=3	1	3	4	7.04797	2.38238	26.2084	5.92479	0.000460441	0.000629962	0.3724	0.978915	0.783913	0.783913	IP-MOCK	limma	0.000460441	0.000629962	TRUE	enriched hit
ACTA2|ACTG2|ACTC1|ACTA1	A0A0G2K4M6|P62738|P63269|P68035|P68136	Actin, aortic smooth muscle OS=Rattus norvegicus GN=Acta2 PE=3 SV=1|Actin, aortic smooth muscle OS=Rattus norvegicus GN=Acta2 PE=2 SV=1|Actin, gamma-enteric smooth muscle OS=Rattus norvegicus GN=Actg2 PE=2 SV=1|Actin, alpha cardiac muscle 1 OS=Rattus norvegicus GN=Actc1 PE=2 SV=1|Actin, alpha skeletal muscle OS=Rattus norvegicus GN=Acta1 PE=1 SV=1	1	3	2	6.59571	2.63802	26.1869	6.29505	0.000338214	0.000479833	0.769579	0.979237	0.783913	0.783913	IP-MOCK	limma	0.000338214	0.000479833	TRUE	enriched hit
GRIA2	F1LNE4|P19491	Glutamate receptor 2 OS=Rattus norvegicus GN=Gria2 PE=3 SV=2|Glutamate receptor 2 OS=Rattus norvegicus GN=Gria2 PE=1 SV=2	1	3	12	6.89538	3.28878	26.1772	8.10493	5.15997e-05	0.000136287	2.53531	0.972219	0.783913	0.783913	IP-MOCK	limma	5.15997e-05	0.000136287	TRUE	enriched hit
CYFIP1	D4A8H8	Cytoplasmic FMR1 interacting protein 1 (Predicted) OS=Rattus norvegicus GN=Cyfip1 PE=1 SV=1	1	3	8	7.11942	2.80899	26.1771	8.78836	2.92361e-05	0.000105723	3.10158	0.96962	0.783913	0.783913	IP-MOCK	limma	2.92361e-05	0.000105723	TRUE	enriched hit
H2AFJ|HIST2H2AC|HIST1H2AH|HIST2H2AA3|P02262|P0C169|P0C170	A9UMV8|D4ACV3|K7R8M0|K7S2S2|P02262|P0C169|P0C170|P0CC09	Histone H2A.J OS=Rattus norvegicus GN=H2afj PE=2 SV=1|Histone H2A OS=Rattus norvegicus GN=Hist2h2ac PE=3 SV=2|Histone H2A OS=Rattus norvegicus GN=Hist1h2ah PE=3 SV=1|Histone H2A OS=Rattus norvegicus GN=Hist2h2aa3 PE=3 SV=1|Histone H2A type 1 OS=Rattus norvegicus PE=1 SV=2|Histone H2A type 1-C OS=Rattus norvegicus PE=1 SV=2|Histone H2A type 1-E OS=Rattus norvegicus PE=1 SV=2|Histone H2A type 2-A O…	1	3	4	7.22245	2.96239	26.177	8.91354	2.64506e-05	0.00010207	3.20049	0.969311	0.783913	0.783913	IP-MOCK	limma	2.64506e-05	0.00010207	TRUE	enriched hit
MAP6	Q63560|Q63560-2	Microtubule-associated protein 6 OS=Rattus norvegicus GN=Map6 PE=1 SV=1|Isoform 2 of Microtubule-associated protein 6 OS=Rattus norvegicus GN=Map6	1	3	10	7.04224	2.64849	26.1749	7.78185	7.21688e-05	0.000163089	2.24448	0.97379	0.783913	0.783913	IP-MOCK	limma	7.21688e-05	0.000163089	TRUE	enriched hit
LASP1	Q99MZ8	LIM and SH3 domain protein 1 OS=Rattus norvegicus GN=Lasp1 PE=1 SV=1	1	3	9	7.13104	2.6779	26.1627	9.31378	1.94103e-05	9.67868e-05	3.50693	0.96779	0.783913	0.783913	IP-MOCK	limma	1.94103e-05	9.67868e-05	TRUE	enriched hit
RPS2	A0A0U1RVI9|P27952	Protein RGD1562399 OS=Rattus norvegicus GN=Rps2-ps6 PE=3 SV=1|40S ribosomal protein S2 OS=Rattus norvegicus GN=Rps2 PE=1 SV=1	1	3	7	7.58843	2.62112	26.158	5.76689	0.000518752	0.000698027	0.19875	0.979689	0.783913	0.783913	IP-MOCK	limma	0.000518752	0.000698027	TRUE	enriched hit
OXR1	A0A0G2K7Y2|Q4V8B0-3	Oxidation resistance protein 1 OS=Rattus norvegicus GN=Oxr1 PE=1 SV=1|Isoform 3 of Oxidation resistance protein 1 OS=Rattus norvegicus GN=Oxr1	1	3	16	6.77817	2.55178	26.1547	9.79615	1.36128e-05	9.24686e-05	3.85764	0.966462	0.783913	0.783913	IP-MOCK	limma	1.36128e-05	9.24686e-05	TRUE	enriched hit
HIST1H1C	A0A0G2K654	RCG45246 OS=Rattus norvegicus GN=Hist1h1c PE=1 SV=1	1	3	3	6.7481	0.573688	26.1541	0.911175	0.39005	0.391337	-6.40058	0.996839	0.784204	1	IP-MOCK	limma	0.39005	0.391337	FALSE	no hit
ANXA2	Q07936|Q07936-2	Annexin A2 OS=Rattus norvegicus GN=Anxa2 PE=1 SV=2|Isoform Long of Annexin A2 OS=Rattus norvegicus GN=Anxa2	1	3	3	6.87448	1.53254	26.154	4.17956	0.0045646	0.00486834	-1.83309	0.986559	0.783913	0.783913	IP-MOCK	limma	0.0045646	0.00486834	TRUE	enriched hit
GDI2	P50399	Rab GDP dissociation inhibitor beta OS=Rattus norvegicus GN=Gdi2 PE=1 SV=2	1	3	7	7.54412	2.65895	26.1488	6.28275	0.00029023	0.0004302	0.775973	0.978079	0.783913	0.783913	IP-MOCK	limma	0.00029023	0.0004302	TRUE	enriched hit
PABPC1	Q9EPH8	Polyadenylate-binding protein 1 OS=Rattus norvegicus GN=Pabpc1 PE=1 SV=1	1	3	10	7.05298	2.9564	26.1391	10.3609	9.06623e-06	9.24686e-05	4.24619	0.964194	0.783913	0.783913	IP-MOCK	limma	9.06623e-06	9.24686e-05	TRUE	enriched hit
COX6B1	D3ZD09	Cytochrome c oxidase subunit 6B1 OS=Rattus norvegicus GN=Cox6b1 PE=1 SV=1	1	3	2	7.7323	3.18646	26.1384	10.5714	8.52769e-06	9.24686e-05	4.37306	0.964526	0.783913	0.783913	IP-MOCK	limma	8.52769e-06	9.24686e-05	TRUE	enriched hit
IDH1	P41562	Isocitrate dehydrogenase [NADP] cytoplasmic OS=Rattus norvegicus GN=Idh1 PE=1 SV=1	1	3	7	7.58931	3.06062	26.1371	11.2405	5.03221e-06	9.24686e-05	4.80457	0.961349	0.783913	0.783913	IP-MOCK	limma	5.03221e-06	9.24686e-05	TRUE	enriched hit
PURB	A0A0G2JUX5	Transcriptional activator protein Pur-beta OS=Rattus norvegicus GN=Purb PE=1 SV=1	1	3	5	7.23096	1.87516	26.1356	5.52604	0.000662798	0.000860445	-0.0796064	0.981211	0.783913	0.783913	IP-MOCK	limma	0.000662798	0.000860445	TRUE	enriched hit
SLC3A2	A0A0H2UHQ0|Q794F9	4F2 cell-surface antigen heavy chain OS=Rattus norvegicus GN=Slc3a2 PE=1 SV=1|4F2 cell-surface antigen heavy chain OS=Rattus norvegicus GN=Slc3a2 PE=1 SV=1	1	3	7	7.26038	2.60301	26.1294	6.68546	0.000372377	0.000529307	0.715336	0.97634	0.783913	0.783913	IP-MOCK	limma	0.000372377	0.000529307	TRUE	enriched hit
CFL1	P45592	Cofilin-1 OS=Rattus norvegicus GN=Cfl1 PE=1 SV=3	1	3	7	7.51037	2.38919	26.1237	6.02916	0.000575856	0.000750602	0.447233	0.977742	0.783913	0.783913	IP-MOCK	limma	0.000575856	0.000750602	TRUE	enriched hit
TNR	A0A096MJE6	Tenascin R, isoform CRA_b OS=Rattus norvegicus GN=Tnr PE=1 SV=1	1	3	11	6.94187	2.15551	26.1215	7.05989	0.000138305	0.000247734	1.57016	0.976168	0.783913	0.783913	IP-MOCK	limma	0.000138305	0.000247734	TRUE	enriched hit
PFKM	Q52KS1	ATP-dependent 6-phosphofructokinase OS=Rattus norvegicus GN=Pfkm PE=1 SV=1	1	3	11	7.81429	2.29686	26.1199	4.49994	0.00242491	0.00274302	-1.37884	0.983978	0.783913	0.783913	IP-MOCK	limma	0.00242491	0.00274302	TRUE	enriched hit
MAPK1	P63086	Mitogen-activated protein kinase 1 OS=Rattus norvegicus GN=Mapk1 PE=1 SV=3	1	3	7	7.0136	3.34338	26.1181	12.5026	2.34553e-06	9.24686e-05	5.51808	0.957355	0.783913	0.783913	IP-MOCK	limma	2.34553e-06	9.24686e-05	TRUE	enriched hit
BIN1	F1LMX1|O08839|O08839-2|O08839-5	Myc box-dependent-interacting protein 1 OS=Rattus norvegicus GN=Bin1 PE=1 SV=2|Myc box-dependent-interacting protein 1 OS=Rattus norvegicus GN=Bin1 PE=1 SV=1|Isoform AMPH2-2 of Myc box-dependent-interacting protein 1 OS=Rattus norvegicus GN=Bin1|Isoform AMPH2-5 of Myc box-dependent-interacting protein 1 OS=Rattus norvegicus GN=Bin1	1	3	7	7.51351	2.63917	26.1005	9.00189	2.47605e-05	0.000100946	3.26891	0.96914	0.783913	0.783913	IP-MOCK	limma	2.47605e-05	0.000100946	TRUE	enriched hit
SLC4A4	A0A0H2UHB7|Q9JI66|Q9JI66-3	Anion exchange protein OS=Rattus norvegicus GN=Slc4a4 PE=1 SV=1|Electrogenic sodium bicarbonate cotransporter 1 OS=Rattus norvegicus GN=Slc4a4 PE=1 SV=1|Isoform 3 of Electrogenic sodium bicarbonate cotransporter 1 OS=Rattus norvegicus GN=Slc4a4	1	3	5	7.40407	2.99382	26.071	10.0331	1.23098e-05	9.24686e-05	4.01371	0.966289	0.783913	0.783913	IP-MOCK	limma	1.23098e-05	9.24686e-05	TRUE	enriched hit
SFXN5	Q8CFD0	Sideroflexin-5 OS=Rattus norvegicus GN=Sfxn5 PE=2 SV=1	1	3	6	7.34317	2.04228	26.0692	4.47473	0.00246194	0.0027856	-1.41111	0.984126	0.783913	0.783913	IP-MOCK	limma	0.00246194	0.0027856	TRUE	enriched hit
AP3B2	D4AE00	AP-3 complex subunit beta OS=Rattus norvegicus GN=Ap3b2 PE=1 SV=1	1	3	12	6.98368	2.77284	26.0676	7.72379	7.1859e-05	0.000164829	2.19933	0.973502	0.783913	0.783913	IP-MOCK	limma	7.1859e-05	0.000164829	TRUE	enriched hit
DLG2	F1M907|Q63622|Q63622-2|Q63622-3|Q63622-4	Disks large homolog 2 OS=Rattus norvegicus GN=Dlg2 PE=1 SV=3|Disks large homolog 2 OS=Rattus norvegicus GN=Dlg2 PE=1 SV=1|Isoform 2 of Disks large homolog 2 OS=Rattus norvegicus GN=Dlg2|Isoform 3 of Disks large homolog 2 OS=Rattus norvegicus GN=Dlg2|Isoform 4 of Disks large homolog 2 OS=Rattus norvegicus GN=Dlg2	1	3	7	7.16163	2.46176	26.0674	8.19722	5.16689e-05	0.000135821	2.60415	0.970961	0.783913	0.783913	IP-MOCK	limma	5.16689e-05	0.000135821	TRUE	enriched hit
AHSA1	B0BN63	LOC681996 protein OS=Rattus norvegicus GN=Ahsa1 PE=1 SV=1	1	3	6	7.48641	2.43548	26.0618	5.58246	0.000617991	0.000807326	-0.0123591	0.980532	0.783913	0.783913	IP-MOCK	limma	0.000617991	0.000807326	TRUE	enriched hit
ATP6V0D1	Q5M7T6	ATPase, H+ transporting, lysosomal 38kDa, V0 subunit d1 OS=Rattus norvegicus GN=Atp6v0d1 PE=1 SV=1	1	3	5	6.81848	2.77024	26.0581	7.19056	0.000117795	0.000222881	1.70145	0.97544	0.783913	0.783913	IP-MOCK	limma	0.000117795	0.000222881	TRUE	enriched hit
PSD3	D3ZUW0	Protein Psd3 OS=Rattus norvegicus GN=Psd3 PE=1 SV=2	1	3	6	7.18709	2.80294	26.0576	5.43137	0.000875079	0.00108499	-0.210591	0.980391	0.783913	0.783913	IP-MOCK	limma	0.000875079	0.00108499	TRUE	enriched hit
UQCRC1	Q68FY0	Cytochrome b-c1 complex subunit 1, mitochondrial OS=Rattus norvegicus GN=Uqcrc1 PE=1 SV=1	1	3	7	7.40064	3.17894	26.0466	11.5073	4.27396e-06	9.24686e-05	4.96279	0.960652	0.783913	0.783913	IP-MOCK	limma	4.27396e-06	9.24686e-05	TRUE	enriched hit
MAPT	D3ZKD9|P19332-6	Microtubule-associated protein OS=Rattus norvegicus GN=Mapt PE=1 SV=2|Isoform Tau-F of Microtubule-associated protein tau OS=Rattus norvegicus GN=Mapt	1	3	12	7.45288	2.47135	26.0389	7.23162	0.00012753	0.000235101	1.72624	0.974191	0.783913	0.783913	IP-MOCK	limma	0.00012753	0.000235101	TRUE	enriched hit
EIF5A	Q3T1J1	Eukaryotic translation initiation factor 5A-1 OS=Rattus norvegicus GN=Eif5a PE=1 SV=3	1	3	3	6.58468	2.36052	26.0386	5.4911	0.000688366	0.000887399	-0.120861	0.980812	0.783913	0.783913	IP-MOCK	limma	0.000688366	0.000887399	TRUE	enriched hit
CKMT1B	Q5BJT9	Creatine kinase, mitochondrial 1, ubiquitous OS=Rattus norvegicus GN=Ckmt1b PE=1 SV=1	1	3	9	7.5286	2.9015	26.0272	8.18211	4.91376e-05	0.000133127	2.59943	0.971407	0.783913	0.783913	IP-MOCK	limma	4.91376e-05	0.000133127	TRUE	enriched hit
WDR7	Q9ERH3	WD repeat-containing protein 7 OS=Rattus norvegicus GN=Wdr7 PE=1 SV=1	1	3	8	7.00754	3.23935	26.0264	11.162	5.36554e-06	9.24686e-05	4.75501	0.961936	0.783913	0.783913	IP-MOCK	limma	5.36554e-06	9.24686e-05	TRUE	enriched hit
UQCRFS1	P20788	Cytochrome b-c1 complex subunit Rieske, mitochondrial OS=Rattus norvegicus GN=Uqcrfs1 PE=1 SV=2	1	3	5	6.8441	3.12208	26.0164	9.53894	1.64499e-05	9.24686e-05	3.67274	0.967336	0.783913	0.783913	IP-MOCK	limma	1.64499e-05	9.24686e-05	TRUE	enriched hit
PHGDH	O08651	D-3-phosphoglycerate dehydrogenase OS=Rattus norvegicus GN=Phgdh PE=1 SV=3	1	3	6	6.9394	2.86184	26.0149	7.0434	0.000136158	0.000245928	1.55785	0.975425	0.783913	0.783913	IP-MOCK	limma	0.000136158	0.000245928	TRUE	enriched hit
FKBP1A	Q62658	Peptidyl-prolyl cis-trans isomerase FKBP1A OS=Rattus norvegicus GN=Fkbp1a PE=1 SV=3	1	3	2	7.4395	3.27257	26.0137	9.24463	2.11579e-05	9.54909e-05	3.4505	0.968677	0.783913	0.783913	IP-MOCK	limma	2.11579e-05	9.54909e-05	TRUE	enriched hit
GSTM1	G3V983|P04905	Glutathione S-transferase Mu 1 OS=Rattus norvegicus GN=Gstm1 PE=1 SV=2|Glutathione S-transferase Mu 1 OS=Rattus norvegicus GN=Gstm1 PE=1 SV=2	1	3	3	7.30661	2.72498	26.0065	8.07226	5.46988e-05	0.000140097	2.50323	0.972655	0.783913	0.783913	IP-MOCK	limma	5.46988e-05	0.000140097	TRUE	enriched hit
LSAMP	Q62813|Q62813-2	Limbic system-associated membrane protein OS=Rattus norvegicus GN=Lsamp PE=1 SV=1|Isoform 2 of Limbic system-associated membrane protein OS=Rattus norvegicus GN=Lsamp	1	3	5	7.08103	2.0054	25.998	6.0756	0.000357587	0.000509066	0.550845	0.979193	0.783913	0.783913	IP-MOCK	limma	0.000357587	0.000509066	TRUE	enriched hit
POR	P00388	NADPH--cytochrome P450 reductase OS=Rattus norvegicus GN=Por PE=1 SV=3	1	3	8	7.09389	2.37141	25.9946	7.96118	5.82395e-05	0.000144981	2.4107	0.972466	0.783913	0.783913	IP-MOCK	limma	5.82395e-05	0.000144981	TRUE	enriched hit
SLC1A3	A0A0G2JSU1|A0A0G2KAS7|G3V846|P24942|P24942-2	Excitatory amino acid transporter 1 OS=Rattus norvegicus GN=Slc1a3 PE=1 SV=1|Excitatory amino acid transporter 1 OS=Rattus norvegicus GN=Slc1a3 PE=1 SV=1|Excitatory amino acid transporter 1 OS=Rattus norvegicus GN=Slc1a3 PE=1 SV=1|Excitatory amino acid transporter 1 OS=Rattus norvegicus GN=Slc1a3 PE=1 SV=2|Isoform GLAST-1A of Excitatory amino acid transporter 1 OS=Rattus norvegicus GN=Slc1a3	1	3	5	8.04647	4.27759	25.9943	3.57323	0.00786523	0.00832392	-2.67601	0.987554	0.783913	0.783913	IP-MOCK	limma	0.00786523	0.00832392	TRUE	enriched hit
EPB41L3	A0A0G2K1Q9|A3E0T0|G3V874|Q9JMB3	Erythrocyte protein band 4.1-like 3, isoform CRA_e OS=Rattus norvegicus GN=Epb41l3 PE=1 SV=1|Erythrocyte protein band 4.1-like 3 OS=Rattus norvegicus GN=Epb41l3 PE=1 SV=1|Erythrocyte protein band 4.1-like 3, isoform CRA_b OS=Rattus norvegicus GN=Epb41l3 PE=1 SV=1|Erythrocyte protein band 4.1-like 3, isoform CRA_d OS=Rattus norvegicus GN=Epb41l3 PE=1 SV=1	1	3	9	7.1606	3.49365	25.9897	4.48075	0.0023082	0.00261863	-1.39817	0.984434	0.783913	0.783913	IP-MOCK	limma	0.0023082	0.00261863	TRUE	enriched hit
CAND1	P97536	Cullin-associated NEDD8-dissociated protein 1 OS=Rattus norvegicus GN=Cand1 PE=1 SV=1	1	3	12	7.47555	3.09591	25.9826	10.1472	1.10667e-05	9.24686e-05	4.09547	0.965739	0.783913	0.783913	IP-MOCK	limma	1.10667e-05	9.24686e-05	TRUE	enriched hit
RAB1A	Q6NYB7	Ras-related protein Rab-1A OS=Rattus norvegicus GN=Rab1A PE=1 SV=3	1	3	4	6.79199	2.39657	25.9769	6.1619	0.000328381	0.000477389	0.645098	0.978528	0.783913	0.783913	IP-MOCK	limma	0.000328381	0.000477389	TRUE	enriched hit
PGM1	P38652|Q499Q4	Phosphoglucomutase-1 OS=Rattus norvegicus GN=Pgm1 PE=1 SV=2|Phosphoglucomutase 1 OS=Rattus norvegicus GN=Pgm1 PE=1 SV=2	1	3	10	6.9364	2.76208	25.9744	9.46483	1.74169e-05	9.57573e-05	3.61825	0.967121	0.783913	0.783913	IP-MOCK	limma	1.74169e-05	9.57573e-05	TRUE	enriched hit
RPS3	P62909	40S ribosomal protein S3 OS=Rattus norvegicus GN=Rps3 PE=1 SV=1	1	3	5	7.06753	2.57747	25.9705	8.49711	3.72656e-05	0.000114729	2.86514	0.970938	0.783913	0.783913	IP-MOCK	limma	3.72656e-05	0.000114729	TRUE	enriched hit
HADHA	Q64428	Trifunctional enzyme subunit alpha, mitochondrial OS=Rattus norvegicus GN=Hadha PE=1 SV=2	1	3	7	7.13754	3.00053	25.9701	7.55591	8.35951e-05	0.000180408	2.04622	0.9738	0.783913	0.783913	IP-MOCK	limma	8.35951e-05	0.000180408	TRUE	enriched hit
COX5B	P12075	Cytochrome c oxidase subunit 5B, mitochondrial OS=Rattus norvegicus GN=Cox5b PE=1 SV=2	1	3	3	6.99289	2.63526	25.9653	10.1493	1.05088e-05	9.24686e-05	4.10376	0.965066	0.783913	0.783913	IP-MOCK	limma	1.05088e-05	9.24686e-05	TRUE	enriched hit
A0A0G2KBA1|RPL6	A0A0G2KBA1|F1LQS3|H7C5Y5|P21533	Uncharacterized protein OS=Rattus norvegicus PE=1 SV=1|60S ribosomal protein L6 OS=Rattus norvegicus GN=Rpl6-ps1 PE=3 SV=1|60S ribosomal protein L6 OS=Rattus norvegicus GN=Rpl6 PE=1 SV=2|60S ribosomal protein L6 OS=Rattus norvegicus GN=Rpl6 PE=1 SV=5	1	3	8	7.02108	2.94217	25.9615	8.4417	4.59674e-05	0.000129363	2.79743	0.972046	0.783913	0.783913	IP-MOCK	limma	4.59674e-05	0.000129363	TRUE	enriched hit
ACTN4	A0A0G2K013|A0A0G2K5U9|Q9QXQ0	Alpha-actinin-4 OS=Rattus norvegicus GN=Actn4 PE=1 SV=1|Alpha-actinin-4 OS=Rattus norvegicus GN=Actn4 PE=1 SV=1|Alpha-actinin-4 OS=Rattus norvegicus GN=Actn4 PE=1 SV=2	1	3	7	6.77367	2.79085	25.9608	8.55731	3.98903e-05	0.000120511	2.89889	0.971484	0.783913	0.783913	IP-MOCK	limma	3.98903e-05	0.000120511	TRUE	enriched hit
SEPT7	A0A0G2JZT5|D4A0F5|F1LMC7	Septin-7 OS=Rattus norvegicus GN=Sept7 PE=1 SV=1|Septin-7 OS=Rattus norvegicus GN=Sept7 PE=1 SV=3|Septin-7 OS=Rattus norvegicus GN=Sept7 PE=1 SV=3	1	3	10	7.62445	3.22258	25.9606	10.5917	7.93947e-06	9.24686e-05	4.39435	0.964031	0.783913	0.783913	IP-MOCK	limma	7.93947e-06	9.24686e-05	TRUE	enriched hit
GAP43	P07936	Neuromodulin OS=Rattus norvegicus GN=Gap43 PE=1 SV=1	1	3	11	7.52122	2.83266	25.9584	3.03684	0.0241985	0.0248306	-3.48771	0.988542	0.783913	0.783913	IP-MOCK	limma	0.0241985	0.0248306	TRUE	enriched hit
KTN1	D4A4Z9	Protein Ktn1 OS=Rattus norvegicus GN=Ktn1 PE=1 SV=2	1	3	8	7.37662	2.53994	25.9535	5.91963	0.000698953	0.000885275	0.314907	0.978	0.783913	0.783913	IP-MOCK	limma	0.000698953	0.000885275	TRUE	enriched hit
SDHA	Q920L2	Succinate dehydrogenase [ubiquinone] flavoprotein subunit, mitochondrial OS=Rattus norvegicus GN=Sdha PE=1 SV=1	1	3	6	7.46305	3.02241	25.9476	7.67711	9.18359e-05	0.000188247	2.13066	0.972354	0.783913	0.783913	IP-MOCK	limma	9.18359e-05	0.000188247	TRUE	enriched hit
IVD	P12007	Isovaleryl-CoA dehydrogenase, mitochondrial OS=Rattus norvegicus GN=Ivd PE=1 SV=2	1	3	6	7.14563	2.90736	25.9436	9.35477	1.8835e-05	9.64447e-05	3.53739	0.96761	0.783913	0.783913	IP-MOCK	limma	1.8835e-05	9.64447e-05	TRUE	enriched hit
CAPZB	A0A0G2JYB1|Q5XI32	F-actin-capping protein subunit beta OS=Rattus norvegicus GN=Capzb PE=1 SV=1|F-actin-capping protein subunit beta OS=Rattus norvegicus GN=Capzb PE=1 SV=1	1	3	6	7.2916	2.61288	25.94	8.1107	6.24721e-05	0.00015148	2.51436	0.970828	0.783913	0.783913	IP-MOCK	limma	6.24721e-05	0.00015148	TRUE	enriched hit
CCT6A	Q3MHS9	Chaperonin containing Tcp1, subunit 6A (Zeta 1) OS=Rattus norvegicus GN=Cct6a PE=1 SV=1	1	3	10	7.17406	3.43537	25.9376	9.62749	1.53425e-05	9.24686e-05	3.73754	0.966925	0.783913	0.783913	IP-MOCK	limma	1.53425e-05	9.24686e-05	TRUE	enriched hit
AMPH	F1LPP0|O08838	Amphiphysin OS=Rattus norvegicus GN=Amph PE=1 SV=3|Amphiphysin OS=Rattus norvegicus GN=Amph PE=1 SV=1	1	3	7	7.40768	3.10051	25.9299	8.9696	2.53265e-05	0.000100947	3.24417	0.969165	0.783913	0.783913	IP-MOCK	limma	2.53265e-05	0.000100947	TRUE	enriched hit
HNRNPA1	P04256|Q5I0M7|Q6P6G9	Heterogeneous nuclear ribonucleoprotein A1 OS=Rattus norvegicus GN=Hnrnpa1 PE=1 SV=3|Heterogeneous nuclear ribonucleoprotein A1 OS=Rattus norvegicus GN=Hnrnpa1 PE=1 SV=1|Heterogeneous nuclear ribonucleoprotein A1 OS=Rattus norvegicus GN=Hnrnpa1 PE=1 SV=1	1	3	8	7.23619	2.75674	25.918	8.57412	3.52382e-05	0.000113569	2.92733	0.970107	0.783913	0.783913	IP-MOCK	limma	3.52382e-05	0.000113569	TRUE	enriched hit
PRDX2	A0A0G2JSH9|P35704	Peroxiredoxin-2 OS=Rattus norvegicus GN=Prdx2 PE=1 SV=1|Peroxiredoxin-2 OS=Rattus norvegicus GN=Prdx2 PE=1 SV=3	1	3	5	6.97084	2.45084	25.9173	8.54202	3.60886e-05	0.000113719	2.90138	0.970851	0.783913	0.783913	IP-MOCK	limma	3.60886e-05	0.000113719	TRUE	enriched hit
PHB2	Q5XIH7	Prohibitin-2 OS=Rattus norvegicus GN=Phb2 PE=1 SV=1	1	3	8	7.41751	3.4696	25.911	8.31223	4.42039e-05	0.000124209	2.70914	0.971764	0.783913	0.783913	IP-MOCK	limma	4.42039e-05	0.000124209	TRUE	enriched hit
LRP1	G3V928	Protein Lrp1 OS=Rattus norvegicus GN=Lrp1 PE=1 SV=1	1	3	10	7.18643	2.99225	25.9095	9.57858	1.65008e-05	9.31585e-05	3.69719	0.96757	0.783913	0.783913	IP-MOCK	limma	1.65008e-05	9.31585e-05	TRUE	enriched hit
FAM49B	B2GUZ9	Fam49b protein OS=Rattus norvegicus GN=Fam49b PE=1 SV=1	1	3	6	7.46763	2.85752	25.9075	5.37841	0.000773484	0.000982846	-0.254533	0.981339	0.783913	0.783913	IP-MOCK	limma	0.000773484	0.000982846	TRUE	enriched hit
SCAMP5	A0A0G2K464|Q9JKE3	Secretory carrier membrane protein 5, isoform CRA_a OS=Rattus norvegicus GN=Scamp5 PE=1 SV=1|Secretory carrier-associated membrane protein 5 OS=Rattus norvegicus GN=Scamp5 PE=2 SV=1	1	3	2	7.00041	2.67314	25.9062	6.8816	0.000162502	0.000278751	1.39514	0.97583	0.783913	0.783913	IP-MOCK	limma	0.000162502	0.000278751	TRUE	enriched hit
MYEF2	A0A0G2K402|D4AEI5	Protein Myef2 OS=Rattus norvegicus GN=Myef2 PE=1 SV=1|Protein Myef2 OS=Rattus norvegicus GN=Myef2 PE=1 SV=1	1	3	8	6.87095	2.91112	25.901	8.23219	5.77168e-05	0.000142563	2.6146	0.972914	0.783913	0.783913	IP-MOCK	limma	5.77168e-05	0.000142563	TRUE	enriched hit
NAPB	F8WFM2	Beta-soluble NSF attachment protein OS=Rattus norvegicus GN=Napb PE=4 SV=1	1	3	5	7.31331	2.94723	25.8985	7.20164	0.000117905	0.000222052	1.71072	0.975516	0.783913	0.783913	IP-MOCK	limma	0.000117905	0.000222052	TRUE	enriched hit
DMXL2	F1M3W5	Protein Dmxl2 OS=Rattus norvegicus GN=Dmxl2 PE=1 SV=3	1	3	15	6.96245	3.00502	25.8843	8.64774	3.57179e-05	0.00011463	2.97733	0.971017	0.783913	0.783913	IP-MOCK	limma	3.57179e-05	0.00011463	TRUE	enriched hit
LOC100363782	G3V6H0	Protein LOC100363782 OS=Rattus norvegicus GN=LOC100363782 PE=4 SV=1	1	3	5	7.29077	2.92999	25.8829	5.30261	0.000841714	0.00106056	-0.346058	0.981719	0.783913	0.783913	IP-MOCK	limma	0.000841714	0.00106056	TRUE	enriched hit
PARK7	O88767	Protein deglycase DJ-1 OS=Rattus norvegicus GN=Park7 PE=1 SV=1	1	3	4	6.82893	2.77925	25.8828	8.76081	3.17463e-05	0.000109686	3.07168	0.970494	0.783913	0.783913	IP-MOCK	limma	3.17463e-05	0.000109686	TRUE	enriched hit
CADPS	F1LLX6|Q62717	Calcium-dependent secretion activator 1 OS=Rattus norvegicus GN=Cadps PE=1 SV=3|Calcium-dependent secretion activator 1 OS=Rattus norvegicus GN=Cadps PE=1 SV=1	1	3	9	7.06619	3.44915	25.879	9.55478	1.62273e-05	9.24686e-05	3.68452	0.96724	0.783913	0.783913	IP-MOCK	limma	1.62273e-05	9.24686e-05	TRUE	enriched hit
PFKP	P47860	ATP-dependent 6-phosphofructokinase, platelet type OS=Rattus norvegicus GN=Pfkp PE=1 SV=2	1	3	8	7.15485	3.23322	25.8733	9.62225	1.55118e-05	9.44371e-05	3.73284	0.966548	0.783913	0.783913	IP-MOCK	limma	1.55118e-05	9.44371e-05	TRUE	enriched hit
BAIAP2	D3ZI67|F1LML9|Q6GMN2|Q6GMN2-2	Brain-specific angiogenesis inhibitor 1-associated protein 2 OS=Rattus norvegicus GN=Baiap2 PE=1 SV=3|Brain-specific angiogenesis inhibitor 1-associated protein 2 OS=Rattus norvegicus GN=Baiap2 PE=1 SV=3|Brain-specific angiogenesis inhibitor 1-associated protein 2 OS=Rattus norvegicus GN=Baiap2 PE=1 SV=1|Isoform 2 of Brain-specific angiogenesis inhibitor 1-associated protein 2 OS=Rattus norvegicu…	1	3	10	6.87583	3.19318	25.8726	10.1928	1.02344e-05	9.24686e-05	4.13279	0.965079	0.783913	0.783913	IP-MOCK	limma	1.02344e-05	9.24686e-05	TRUE	enriched hit
RPL29	P25886	60S ribosomal protein L29 OS=Rattus norvegicus GN=Rpl29 PE=1 SV=3	1	3	3	6.91649	2.20296	25.8647	6.805	0.000170993	0.000289144	1.32099	0.976283	0.783913	0.783913	IP-MOCK	limma	0.000170993	0.000289144	TRUE	enriched hit
EPB41L2	D3ZDT1|D3ZM69	Protein Epb41l2 OS=Rattus norvegicus GN=Epb41l2 PE=1 SV=3|Protein Epb41l2 OS=Rattus norvegicus GN=Epb41l2 PE=1 SV=2	1	3	10	7.08953	2.71153	25.8504	9.43302	1.81096e-05	9.76767e-05	3.59281	0.967036	0.783913	0.783913	IP-MOCK	limma	1.81096e-05	9.76767e-05	TRUE	enriched hit
PSMC4	Q63570	26S protease regulatory subunit 6B OS=Rattus norvegicus GN=Psmc4 PE=1 SV=1	1	3	5	6.89615	2.34608	25.8279	7.37543	0.000102699	0.000203911	1.87312	0.975088	0.783913	0.783913	IP-MOCK	limma	0.000102699	0.000203911	TRUE	enriched hit
PDHX	A0A0G2JZH8	Protein Pdhx OS=Rattus norvegicus GN=Pdhx PE=1 SV=1	1	3	7	7.17102	2.61831	25.8214	9.25022	2.0404e-05	9.69327e-05	3.45898	0.968258	0.783913	0.783913	IP-MOCK	limma	2.0404e-05	9.69327e-05	TRUE	enriched hit
CYFIP2	A0A0G2JT63	Protein Cyfip2 OS=Rattus norvegicus GN=Cyfip2 PE=1 SV=1	1	3	7	7.54726	3.24499	25.8088	10.7704	6.86042e-06	9.24686e-05	4.51268	0.962753	0.783913	0.783913	IP-MOCK	limma	6.86042e-06	9.24686e-05	TRUE	enriched hit
SEPT3	F1LMH0|Q9WU34|Q9WU34-2	Neuronal-specific septin-3 OS=Rattus norvegicus GN=Sept3 PE=3 SV=1|Neuronal-specific septin-3 OS=Rattus norvegicus GN=Sept3 PE=1 SV=2|Isoform 2 of Neuronal-specific septin-3 OS=Rattus norvegicus GN=Sept3	1	3	4	6.77539	2.53957	25.8079	7.58398	8.13186e-05	0.000176244	2.07229	0.973938	0.783913	0.783913	IP-MOCK	limma	8.13186e-05	0.000176244	TRUE	enriched hit
TST	P24329	Thiosulfate sulfurtransferase OS=Rattus norvegicus GN=Tst PE=1 SV=3	1	3	7	7.21084	2.94495	25.8018	9.92334	1.276e-05	9.26373e-05	3.94347	0.965223	0.783913	0.783913	IP-MOCK	limma	1.276e-05	9.26373e-05	TRUE	enriched hit
WBP2	G3V721	WW domain binding protein 2, isoform CRA_b OS=Rattus norvegicus GN=Wbp2 PE=1 SV=1	1	3	2	6.89831	1.64751	25.7946	3.7552	0.00618487	0.00660199	-2.4117	0.986812	0.783913	0.783913	IP-MOCK	limma	0.00618487	0.00660199	TRUE	enriched hit
CPNE6	D4ACG7	Protein Cpne6 OS=Rattus norvegicus GN=Cpne6 PE=1 SV=2	1	3	4	7.20622	2.62674	25.7945	8.51634	3.64308e-05	0.00011376	2.88184	0.970581	0.783913	0.783913	IP-MOCK	limma	3.64308e-05	0.00011376	TRUE	enriched hit
TLN2	D3ZA84	Protein Tln2 OS=Rattus norvegicus GN=Tln2 PE=1 SV=3	1	3	14	6.90461	4.21871	25.7901	5.79095	0.00048752	0.000661195	0.230199	0.979863	0.783913	0.783913	IP-MOCK	limma	0.00048752	0.000661195	TRUE	enriched hit
CCT4	Q7TPB1	T-complex protein 1 subunit delta OS=Rattus norvegicus GN=Cct4 PE=1 SV=3	1	3	8	7.37777	2.51757	25.7802	7.93256	6.19568e-05	0.000150551	2.38092	0.972142	0.783913	0.783913	IP-MOCK	limma	6.19568e-05	0.000150551	TRUE	enriched hit
HSPA4L	B4F772	Heat shock 70 kDa protein 4L OS=Rattus norvegicus GN=Hspa4l PE=1 SV=1	1	3	12	7.06825	3.2718	25.7792	11.5005	4.26609e-06	9.24686e-05	4.95965	0.960506	0.783913	0.783913	IP-MOCK	limma	4.26609e-06	9.24686e-05	TRUE	enriched hit
GPHN	Q03555-3|Q03555-4|Q03555-6	Isoform 2 of Gephyrin OS=Rattus norvegicus GN=Gphn|Isoform 3 of Gephyrin OS=Rattus norvegicus GN=Gphn|Isoform 5 of Gephyrin OS=Rattus norvegicus GN=Gphn	1	3	7	6.87617	2.50164	25.7791	7.72866	7.5295e-05	0.000166178	2.19729	0.973944	0.783913	0.783913	IP-MOCK	limma	7.5295e-05	0.000166178	TRUE	enriched hit
RPL3	P21531	60S ribosomal protein L3 OS=Rattus norvegicus GN=Rpl3 PE=1 SV=3	1	3	5	6.98625	2.91365	25.772	10.1238	1.08935e-05	9.24686e-05	4.08395	0.96553	0.783913	0.783913	IP-MOCK	limma	1.08935e-05	9.24686e-05	TRUE	enriched hit
DHX9	D4A9D6	DEAH (Asp-Glu-Ala-His) box polypeptide 9 (Predicted) OS=Rattus norvegicus GN=Dhx9 PE=1 SV=1	1	3	8	6.78145	3.30498	25.7698	10.5785	8.23309e-06	9.24686e-05	4.38193	0.964306	0.783913	0.783913	IP-MOCK	limma	8.23309e-06	9.24686e-05	TRUE	enriched hit
PFN1	P62963	Profilin-1 OS=Rattus norvegicus GN=Pfn1 PE=1 SV=2	1	3	5	6.87485	3.41095	25.7654	12.5174	2.30861e-06	9.24686e-05	5.52695	0.957162	0.783913	0.783913	IP-MOCK	limma	2.30861e-06	9.24686e-05	TRUE	enriched hit
PDHB	A0A0G2KAM3|P49432	Pyruvate dehydrogenase E1 component subunit beta, mitochondrial OS=Rattus norvegicus GN=Pdhb PE=1 SV=1|Pyruvate dehydrogenase E1 component subunit beta, mitochondrial OS=Rattus norvegicus GN=Pdhb PE=1 SV=2	1	3	5	6.48663	3.3746	25.7652	6.21056	0.000310781	0.000451734	0.698586	0.978763	0.783913	0.783913	IP-MOCK	limma	0.000310781	0.000451734	TRUE	enriched hit
KIF2A	F1M8L1	Kinesin-like protein OS=Rattus norvegicus GN=Kif2a PE=1 SV=2	1	3	13	7.46512	3.50456	25.7603	9.42099	1.78799e-05	9.5427e-05	3.58679	0.967475	0.783913	0.783913	IP-MOCK	limma	1.78799e-05	9.5427e-05	TRUE	enriched hit
ATP5O	Q06647	ATP synthase subunit O, mitochondrial OS=Rattus norvegicus GN=Atp5o PE=1 SV=1	1	3	5	6.58232	2.79694	25.7575	8.78583	2.98363e-05	0.000105323	3.09717	0.970099	0.783913	0.783913	IP-MOCK	limma	2.98363e-05	0.000105323	TRUE	enriched hit
KIF5C	G3V6L4	Kinesin-like protein OS=Rattus norvegicus GN=Kif5c PE=1 SV=3	1	3	13	6.97308	3.64067	25.7513	7.58724	8.90056e-05	0.00018411	2.06351	0.974617	0.783913	0.783913	IP-MOCK	limma	8.90056e-05	0.00018411	TRUE	enriched hit
AKR1A1	P51635	Alcohol dehydrogenase [NADP(+)] OS=Rattus norvegicus GN=Akr1a1 PE=1 SV=2	1	3	6	6.35763	2.91085	25.7427	10.4917	8.27663e-06	9.24686e-05	4.3328	0.963829	0.783913	0.783913	IP-MOCK	limma	8.27663e-06	9.24686e-05	TRUE	enriched hit
RPS23	P62268	40S ribosomal protein S23 OS=Rattus norvegicus GN=Rps23 PE=1 SV=3	1	3	3	6.75051	3.00408	25.7397	9.48236	4.27807e-05	0.000123269	2.84478	0.96687	0.783913	0.783913	IP-MOCK	limma	4.27807e-05	0.000123269	TRUE	enriched hit
D3ZPL5|D3ZU22|RPL7A	D3ZPL5|D3ZU22|F1M013|P62425	Uncharacterized protein OS=Rattus norvegicus PE=4 SV=2|Uncharacterized protein OS=Rattus norvegicus PE=4 SV=1|60S ribosomal protein L7a OS=Rattus norvegicus GN=Rpl7a PE=4 SV=2|60S ribosomal protein L7a OS=Rattus norvegicus GN=Rpl7a PE=1 SV=2	1	3	6	7.45605	2.76065	25.7356	7.31413	0.000108402	0.000210967	1.8156	0.974281	0.783913	0.783913	IP-MOCK	limma	0.000108402	0.000210967	TRUE	enriched hit
PKP4	F1M2K6	Protein Pkp4 OS=Rattus norvegicus GN=Pkp4 PE=1 SV=2	1	3	5	6.78556	2.0401	25.7308	4.32943	0.00280755	0.00313133	-1.60302	0.984955	0.783913	0.783913	IP-MOCK	limma	0.00280755	0.00313133	TRUE	enriched hit
RPL5	P09895	60S ribosomal protein L5 OS=Rattus norvegicus GN=Rpl5 PE=1 SV=3	1	3	4	7.06695	3.30272	25.7287	3.72514	0.00637497	0.00678691	-2.45451	0.986997	0.783913	0.783913	IP-MOCK	limma	0.00637497	0.00678691	TRUE	enriched hit
LMNA	G3V8L3|P48679	Lamin A, isoform CRA_b OS=Rattus norvegicus GN=Lmna PE=1 SV=1|Prelamin-A/C OS=Rattus norvegicus GN=Lmna PE=1 SV=1	1	3	10	6.86736	2.62975	25.7266	9.3659	1.88949e-05	9.38127e-05	3.54412	0.968061	0.783913	0.783913	IP-MOCK	limma	1.88949e-05	9.38127e-05	TRUE	enriched hit
HNRNPH1	A0A0G2JTG7	Heterogeneous nuclear ribonucleoprotein H OS=Rattus norvegicus GN=Hnrnph1 PE=1 SV=1	1	3	7	7.04747	3.2582	25.7265	9.14524	2.3244e-05	9.71012e-05	3.37275	0.969139	0.783913	0.783913	IP-MOCK	limma	2.3244e-05	9.71012e-05	TRUE	enriched hit
PEBP1	P31044	Phosphatidylethanolamine-binding protein 1 OS=Rattus norvegicus GN=Pebp1 PE=1 SV=3	1	3	3	5.7317	3.09152	25.7237	5.18699	0.000971036	0.00119705	-0.488553	0.982278	0.783913	0.783913	IP-MOCK	limma	0.000971036	0.00119705	TRUE	enriched hit
DPYSL4	F1LNT0|Q62951	Dihydropyrimidinase-related protein 4 OS=Rattus norvegicus GN=Dpysl4 PE=4 SV=1|Dihydropyrimidinase-related protein 4 (Fragment) OS=Rattus norvegicus GN=Dpysl4 PE=1 SV=1	1	3	9	6.79211	3.20902	25.7177	9.27221	2.13306e-05	9.62488e-05	3.46732	0.968783	0.783913	0.783913	IP-MOCK	limma	2.13306e-05	9.62488e-05	TRUE	enriched hit
PPM1E	Q80Z30	Protein phosphatase 1E OS=Rattus norvegicus GN=Ppm1e PE=1 SV=1	1	3	4	7.37498	2.77122	25.716	3.20487	0.0133999	0.0139558	-3.22445	0.98909	0.783913	0.783913	IP-MOCK	limma	0.0133999	0.0139558	TRUE	enriched hit
RPSA	P38983	40S ribosomal protein SA OS=Rattus norvegicus GN=Rpsa PE=1 SV=3	1	3	6	6.40065	3.00116	25.7129	7.22224	0.000140254	0.000249729	1.70596	0.973954	0.783913	0.783913	IP-MOCK	limma	0.000140254	0.000249729	TRUE	enriched hit
ICAM5	D4A435	Protein Icam5 OS=Rattus norvegicus GN=Icam5 PE=4 SV=1	1	3	6	7.58389	3.03011	25.7124	9.16034	2.25698e-05	9.77749e-05	3.38665	0.968961	0.783913	0.783913	IP-MOCK	limma	2.25698e-05	9.77749e-05	TRUE	enriched hit
ACLY	A0A0G2K5E7|G3V888|G3V9G4|P16638|P16638-2	ATP-citrate synthase OS=Rattus norvegicus GN=Acly PE=1 SV=1|ATP-citrate synthase OS=Rattus norvegicus GN=Acly PE=1 SV=1|ATP-citrate synthase OS=Rattus norvegicus GN=Acly PE=1 SV=1|ATP-citrate synthase OS=Rattus norvegicus GN=Acly PE=1 SV=1|Isoform 2 of ATP-citrate synthase OS=Rattus norvegicus GN=Acly	1	3	14	7.12668	2.936	25.7103	7.49352	8.91971e-05	0.000186162	1.98752	0.97443	0.783913	0.783913	IP-MOCK	limma	8.91971e-05	0.000186162	TRUE	enriched hit
EIF3C	B5DFC8	Eukaryotic translation initiation factor 3 subunit C OS=Rattus norvegicus GN=Eif3c PE=1 SV=1	1	3	5	6.7208	1.778	25.7045	6.22934	0.000302678	0.000443185	0.71975	0.97854	0.783913	0.783913	IP-MOCK	limma	0.000302678	0.000443185	TRUE	enriched hit
PPFIA3	F1LSE6|Q91Z79	Liprin-alpha-3 OS=Rattus norvegicus GN=Ppfia3 PE=1 SV=2|Liprin-alpha-3 OS=Rattus norvegicus GN=Ppfia3 PE=1 SV=2	1	3	11	7.27781	2.89224	25.6798	8.88225	3.07167e-05	0.000108224	3.15915	0.970396	0.783913	0.783913	IP-MOCK	limma	3.07167e-05	0.000108224	TRUE	enriched hit
RAB3A	P63012	Ras-related protein Rab-3A OS=Rattus norvegicus GN=Rab3a PE=1 SV=1	1	3	2	7.39258	1.9763	25.6697	4.1355	0.00363115	0.00397588	-1.87063	0.985867	0.783913	0.783913	IP-MOCK	limma	0.00363115	0.00397588	TRUE	enriched hit
ARF5	P84083	ADP-ribosylation factor 5 OS=Rattus norvegicus GN=Arf5 PE=1 SV=2	1	3	3	6.93498	2.52239	25.6534	8.08182	5.37494e-05	0.000138592	2.51273	0.97172	0.783913	0.783913	IP-MOCK	limma	5.37494e-05	0.000138592	TRUE	enriched hit
KIF3B	D3ZI07	Kinesin-like protein OS=Rattus norvegicus GN=Kif3b PE=1 SV=1	1	3	8	6.94158	2.57218	25.6498	8.0595	5.34668e-05	0.000137967	2.49649	0.972156	0.783913	0.783913	IP-MOCK	limma	5.34668e-05	0.000137967	TRUE	enriched hit
LOC100360491|RPL13	D3ZRM9|P41123	60S ribosomal protein L13 OS=Rattus norvegicus GN=LOC100360491 PE=3 SV=1|60S ribosomal protein L13 OS=Rattus norvegicus GN=Rpl13 PE=1 SV=2	1	3	6	7.08976	2.88066	25.6439	8.21179	4.73179e-05	0.000129129	2.62629	0.971927	0.783913	0.783913	IP-MOCK	limma	4.73179e-05	0.000129129	TRUE	enriched hit
CA2	P27139	Carbonic anhydrase 2 OS=Rattus norvegicus GN=Ca2 PE=1 SV=2	1	3	2	6.48857	1.98515	25.639	5.55361	0.000631228	0.000827646	-0.0451698	0.980881	0.783913	0.783913	IP-MOCK	limma	0.000631228	0.000827646	TRUE	enriched hit
IDH3B	Q68FX0	Isocitrate dehydrogenase [NAD] subunit beta, mitochondrial OS=Rattus norvegicus GN=Idh3B PE=2 SV=1	1	3	5	7.14757	2.14793	25.6212	5.48276	0.000763888	0.00096512	-0.140861	0.981764	0.783913	0.783913	IP-MOCK	limma	0.000763888	0.00096512	TRUE	enriched hit
RPS7	B5DEL9|P62083	40S ribosomal protein S7 OS=Rattus norvegicus GN=Rps7 PE=1 SV=1|40S ribosomal protein S7 OS=Rattus norvegicus GN=Rps7 PE=1 SV=1	1	3	5	6.77758	3.37058	25.6183	4.94186	0.00130449	0.00156087	-0.795903	0.982779	0.783913	0.783913	IP-MOCK	limma	0.00130449	0.00156087	TRUE	enriched hit
PTK2B	P70600	Protein-tyrosine kinase 2-beta OS=Rattus norvegicus GN=Ptk2b PE=1 SV=1	1	3	4	6.89489	3.11562	25.6151	11.1984	5.17028e-06	9.24686e-05	4.77906	0.961484	0.783913	0.783913	IP-MOCK	limma	5.17028e-06	9.24686e-05	TRUE	enriched hit
NDRG2	A0A0G2JSU4|A0A0G2JSV0|Q8VBU2|Q8VBU2-2	N-myc downstream regulated gene 2, isoform CRA_b OS=Rattus norvegicus GN=Ndrg2 PE=1 SV=1|N-myc downstream regulated gene 2, isoform CRA_a OS=Rattus norvegicus GN=Ndrg2 PE=1 SV=1|Protein NDRG2 OS=Rattus norvegicus GN=Ndrg2 PE=1 SV=1|Isoform 2 of Protein NDRG2 OS=Rattus norvegicus GN=Ndrg2	1	3	4	6.88385	2.82014	25.6116	8.49641	3.75704e-05	0.000116083	2.86363	0.970373	0.783913	0.783913	IP-MOCK	limma	3.75704e-05	0.000116083	TRUE	enriched hit
ACTN2	D3ZCV0	Protein Actn2 OS=Rattus norvegicus GN=Actn2 PE=1 SV=1	1	3	8	7.03199	2.48998	25.6098	6.43716	0.000262597	0.000395274	0.933842	0.978406	0.783913	0.783913	IP-MOCK	limma	0.000262597	0.000395274	TRUE	enriched hit
LOC100360057	Q6PDV8	Protein LOC100360057 OS=Rattus norvegicus GN=LOC100360057 PE=1 SV=1	1	3	4	6.6338	2.61131	25.6037	8.57516	3.49294e-05	0.000112403	2.92917	0.970658	0.783913	0.783913	IP-MOCK	limma	3.49294e-05	0.000112403	TRUE	enriched hit
ATP5J2	D3ZAF6	ATP synthase subunit f, mitochondrial OS=Rattus norvegicus GN=Atp5j2 PE=1 SV=1	1	3	2	6.6817	2.39947	25.5923	5.47856	0.000717598	0.000922536	-0.138658	0.981523	0.783913	0.783913	IP-MOCK	limma	0.000717598	0.000922536	TRUE	enriched hit
ATP6V1H	A0A0G2K9J2	Protein Atp6v1h OS=Rattus norvegicus GN=Atp6v1h PE=1 SV=1	1	3	6	7.27295	2.75052	25.58	9.43287	1.80357e-05	9.31585e-05	3.59321	0.967881	0.783913	0.783913	IP-MOCK	limma	1.80357e-05	9.31585e-05	TRUE	enriched hit
DBNL	Q9JHL4|Q9JHL4-2|Q9JHL4-3	Drebrin-like protein OS=Rattus norvegicus GN=Dbnl PE=1 SV=1|Isoform 2 of Drebrin-like protein OS=Rattus norvegicus GN=Dbnl|Isoform 3 of Drebrin-like protein OS=Rattus norvegicus GN=Dbnl	1	3	6	6.9937	2.39772	25.5788	7.79646	7.25926e-05	0.000163422	2.25514	0.973835	0.783913	0.783913	IP-MOCK	limma	7.25926e-05	0.000163422	TRUE	enriched hit
TARS	A0A0G2K9V6|Q5XHY5	Threonine--tRNA ligase, cytoplasmic OS=Rattus norvegicus GN=Tars PE=1 SV=1|Threonine--tRNA ligase, cytoplasmic OS=Rattus norvegicus GN=Tars PE=1 SV=1	1	3	6	7.10713	2.38312	25.5756	3.95577	0.00502507	0.00544264	-2.1293	0.985849	0.783913	0.783913	IP-MOCK	limma	0.00502507	0.00544264	TRUE	enriched hit
PRKCG	P63319	Protein kinase C gamma type OS=Rattus norvegicus GN=Prkcg PE=1 SV=1	1	3	10	7.3909	4.01604	25.573	12.3871	2.67348e-06	9.24686e-05	5.4475	0.956257	0.783913	0.783913	IP-MOCK	limma	2.67348e-06	9.24686e-05	TRUE	enriched hit
RPS4X	A0A0H2UHX3|P62703|X1WI37	40S ribosomal protein S4 OS=Rattus norvegicus GN=Rps4x PE=1 SV=1|40S ribosomal protein S4, X isoform OS=Rattus norvegicus GN=Rps4x PE=2 SV=2|40S ribosomal protein S4 OS=Rattus norvegicus GN=Rps4x PE=1 SV=1	1	3	7	7.61827	2.79215	25.57	8.36696	4.12039e-05	0.000121354	2.75818	0.971163	0.783913	0.783913	IP-MOCK	limma	4.12039e-05	0.000121354	TRUE	enriched hit
BDH1	A0A0G2JSH2|P29147	3-hydroxybutyrate dehydrogenase, type 1, isoform CRA_a OS=Rattus norvegicus GN=Bdh1 PE=1 SV=1|D-beta-hydroxybutyrate dehydrogenase, mitochondrial OS=Rattus norvegicus GN=Bdh1 PE=1 SV=2	1	3	4	6.71813	2.79627	25.5664	8.17582	4.92106e-05	0.000133413	2.59454	0.971466	0.783913	0.783913	IP-MOCK	limma	4.92106e-05	0.000133413	TRUE	enriched hit
FH	P14408-2	Isoform Cytoplasmic of Fumarate hydratase, mitochondrial OS=Rattus norvegicus GN=Fh	1	3	10	7.59866	3.22164	25.5613	10.521	8.13403e-06	9.24686e-05	4.3516	0.963565	0.783913	0.783913	IP-MOCK	limma	8.13403e-06	9.24686e-05	TRUE	enriched hit
SLC17A7	Q62634	Vesicular glutamate transporter 1 OS=Rattus norvegicus GN=Slc17a7 PE=1 SV=1	1	3	6	7.36414	2.86338	25.5543	10.3349	9.5528e-06	9.24686e-05	4.22417	0.964981	0.783913	0.783913	IP-MOCK	limma	9.5528e-06	9.24686e-05	TRUE	enriched hit
NCAN	G3V8R2|P55067	Neurocan core protein OS=Rattus norvegicus GN=Ncan PE=4 SV=1|Neurocan core protein OS=Rattus norvegicus GN=Ncan PE=1 SV=1	1	3	6	7.17182	2.63099	25.5511	8.97211	2.58453e-05	0.000101188	3.24319	0.969505	0.783913	0.783913	IP-MOCK	limma	2.58453e-05	0.000101188	TRUE	enriched hit
LETM1	Q5XIN6	LETM1 and EF-hand domain-containing protein 1, mitochondrial OS=Rattus norvegicus GN=Letm1 PE=1 SV=1	1	3	8	7.45323	2.6563	25.5451	8.86598	3.03144e-05	0.000107617	3.14993	0.970335	0.783913	0.783913	IP-MOCK	limma	3.03144e-05	0.000107617	TRUE	enriched hit
ARHGAP35	A0A0G2KB46|D4AD82|P81128	Rho GTPase-activating protein 35 OS=Rattus norvegicus GN=Arhgap35 PE=1 SV=1|Rho GTPase-activating protein 35 OS=Rattus norvegicus GN=Arhgap35 PE=1 SV=3|Rho GTPase-activating protein 35 OS=Rattus norvegicus GN=Arhgap35 PE=1 SV=2	1	3	8	7.07571	2.49312	25.5442	7.513	8.66526e-05	0.000183044	2.00696	0.97415	0.783913	0.783913	IP-MOCK	limma	8.66526e-05	0.000183044	TRUE	enriched hit
GM6133|RPL17	A0A0G2KB77|A0A0H2UHQ1|F1LZX7|P24049	Protein Gm6133 OS=Rattus norvegicus GN=Gm6133 PE=3 SV=1|60S ribosomal protein L17 OS=Rattus norvegicus GN=Rpl17 PE=1 SV=1|60S ribosomal protein L17 OS=Rattus norvegicus GN=Rpl17 PE=1 SV=2|60S ribosomal protein L17 OS=Rattus norvegicus GN=Rpl17 PE=2 SV=3	1	3	3	6.89014	2.53076	25.5394	6.22565	0.00055929	0.000741711	0.286907	0.978005	0.783913	0.783913	IP-MOCK	limma	0.00055929	0.000741711	TRUE	enriched hit
EPRS	A0A0G2JZI2	Protein Eprs OS=Rattus norvegicus GN=Eprs PE=1 SV=1	1	3	9	7.15466	2.80337	25.5341	6.4906	0.0002391	0.000368529	0.994737	0.978028	0.783913	0.783913	IP-MOCK	limma	0.0002391	0.000368529	TRUE	enriched hit
LOC100912618	D3ZFY8	Protein LOC100912618 OS=Rattus norvegicus GN=LOC100912618 PE=1 SV=1	1	3	3	7.11672	2.69066	25.5265	8.33725	5.12542e-05	0.00013517	2.70742	0.972468	0.783913	0.783913	IP-MOCK	limma	5.12542e-05	0.00013517	TRUE	enriched hit
VAPA	Q9Z270	Vesicle-associated membrane protein-associated protein A OS=Rattus norvegicus GN=Vapa PE=1 SV=3	1	3	4	7.40261	3.04916	25.4983	8.7488	3.01536e-05	0.000106106	3.07015	0.969852	0.783913	0.783913	IP-MOCK	limma	3.01536e-05	0.000106106	TRUE	enriched hit
PFN2	D3ZDU5|Q9EPC6	Profilin OS=Rattus norvegicus GN=Pfn2 PE=3 SV=1|Profilin-2 OS=Rattus norvegicus GN=Pfn2 PE=1 SV=3	1	3	3	7.50312	3.08189	25.4982	10.3022	9.51834e-06	9.24686e-05	4.20598	0.964188	0.783913	0.783913	IP-MOCK	limma	9.51834e-06	9.24686e-05	TRUE	enriched hit
SEPT11	A0A0G2JUL7|B3GNI6|B3GNI6-2|B3GNI6-3	Septin 6 (Predicted), isoform CRA_b OS=Rattus norvegicus GN=Sept11 PE=1 SV=1|Septin-11 OS=Rattus norvegicus GN=Sept11 PE=1 SV=1|Isoform 2 of Septin-11 OS=Rattus norvegicus GN=Sept11|Isoform 3 of Septin-11 OS=Rattus norvegicus GN=Sept11	1	3	4	7.04583	2.69765	25.4894	7.58875	0.000109562	0.000210401	2.03666	0.972404	0.783913	0.783913	IP-MOCK	limma	0.000109562	0.000210401	TRUE	enriched hit
RPLP0	P19945	60S acidic ribosomal protein P0 OS=Rattus norvegicus GN=Rplp0 PE=1 SV=2	1	3	4	6.79935	3.66409	25.4883	7.01073	0.000139215	0.000249594	1.52682	0.976006	0.783913	0.783913	IP-MOCK	limma	0.000139215	0.000249594	TRUE	enriched hit
HPCA	P84076	Neuron-specific calcium-binding protein hippocalcin OS=Rattus norvegicus GN=Hpca PE=1 SV=2	1	3	4	6.90081	3.00948	25.4877	7.50162	8.87142e-05	0.00018642	1.99482	0.973844	0.783913	0.783913	IP-MOCK	limma	8.87142e-05	0.00018642	TRUE	enriched hit
CACNG8	F1M7K7|Q8VHW5	Voltage-dependent calcium channel gamma subunit OS=Rattus norvegicus GN=Cacng8 PE=1 SV=1|Voltage-dependent calcium channel gamma-8 subunit OS=Rattus norvegicus GN=Cacng8 PE=1 SV=1	1	3	5	6.83944	2.9514	25.4864	9.55879	1.84078e-05	9.54163e-05	3.66968	0.968164	0.783913	0.783913	IP-MOCK	limma	1.84078e-05	9.54163e-05	TRUE	enriched hit
MAPRE3	Q5XIT1	Microtubule-associated protein RP/EB family member 3 OS=Rattus norvegicus GN=Mapre3 PE=1 SV=1	1	3	5	6.98035	3.15157	25.4848	9.87495	1.38251e-05	9.24686e-05	3.90327	0.966835	0.783913	0.783913	IP-MOCK	limma	1.38251e-05	9.24686e-05	TRUE	enriched hit
USP9X	A0A0G2K2C7|D3ZC84	Protein Usp9x OS=Rattus norvegicus GN=Usp9x PE=1 SV=1|Protein Usp9x OS=Rattus norvegicus GN=Usp9x PE=1 SV=1	1	3	10	6.90767	2.63784	25.4755	6.54215	0.000219617	0.000346213	1.0525	0.977501	0.783913	0.783913	IP-MOCK	limma	0.000219617	0.000346213	TRUE	enriched hit
RBMX	Q4V898	RNA-binding motif protein, X chromosome OS=Rattus norvegicus GN=Rbmx PE=1 SV=1	1	3	6	6.90931	2.41791	25.4735	8.20703	4.71688e-05	0.00013048	2.62317	0.971623	0.783913	0.783913	IP-MOCK	limma	4.71688e-05	0.00013048	TRUE	enriched hit
USO1	P41542	General vesicular transport factor p115 OS=Rattus norvegicus GN=Uso1 PE=1 SV=1	1	3	7	6.98696	2.69239	25.4715	6.64738	0.00020066	0.000325299	1.1598	0.976791	0.783913	0.783913	IP-MOCK	limma	0.00020066	0.000325299	TRUE	enriched hit
LRPPRC	F1LM33|Q5SGE0	Leucine-rich PPR motif-containing protein, mitochondrial OS=Rattus norvegicus GN=Lrpprc PE=1 SV=2|Leucine-rich PPR motif-containing protein, mitochondrial OS=Rattus norvegicus GN=Lrpprc PE=1 SV=1	1	3	8	7.1709	2.93916	25.4695	5.61954	0.000605702	0.000796596	0.0288253	0.980991	0.783913	0.783913	IP-MOCK	limma	0.000605702	0.000796596	TRUE	enriched hit
GANAB	D3ZAN3	Alpha glucosidase 2 alpha neutral subunit (Predicted) OS=Rattus norvegicus GN=Ganab PE=1 SV=1	1	3	7	7.29386	2.97986	25.4684	6.13251	0.000343257	0.000488789	0.611379	0.979186	0.783913	0.783913	IP-MOCK	limma	0.000343257	0.000488789	TRUE	enriched hit
PDE2A	F8WFW5	Phosphodiesterase OS=Rattus norvegicus GN=Pde2a PE=1 SV=1	1	3	9	6.78801	3.5874	25.4514	11.0787	5.85438e-06	9.24686e-05	4.69932	0.962561	0.783913	0.783913	IP-MOCK	limma	5.85438e-06	9.24686e-05	TRUE	enriched hit
EZR	A0A0G2K890|P31977	Ezrin OS=Rattus norvegicus GN=Ezr PE=1 SV=1|Ezrin OS=Rattus norvegicus GN=Ezr PE=1 SV=3	1	3	6	7.16168	2.33056	25.4496	6.1378	0.000362857	0.000517645	0.610251	0.978203	0.783913	0.783913	IP-MOCK	limma	0.000362857	0.000517645	TRUE	enriched hit
GPC1	P35053|Q6P7Q2	Glypican-1 OS=Rattus norvegicus GN=Gpc1 PE=1 SV=1|Glypican-1 OS=Rattus norvegicus GN=Gpc1 PE=2 SV=1	1	3	4	6.62838	2.30759	25.4495	6.96969	0.000167307	0.000282525	1.46858	0.975042	0.783913	0.783913	IP-MOCK	limma	0.000167307	0.000282525	TRUE	enriched hit
ROCK2	A0A0G2K5N6|Q62868	Rho-associated protein kinase OS=Rattus norvegicus GN=Rock2 PE=1 SV=1|Rho-associated protein kinase 2 OS=Rattus norvegicus GN=Rock2 PE=1 SV=2	1	3	11	6.81087	2.71063	25.4416	8.9389	2.59767e-05	0.000101677	3.22007	0.969314	0.783913	0.783913	IP-MOCK	limma	2.59767e-05	0.000101677	TRUE	enriched hit
HNRNPL	F1LQ48	Heterogeneous nuclear ribonucleoprotein L OS=Rattus norvegicus GN=Hnrnpl PE=1 SV=2	1	3	8	7.42723	3.57231	25.4384	11.8813	3.47458e-06	9.24686e-05	5.17483	0.959723	0.783913	0.783913	IP-MOCK	limma	3.47458e-06	9.24686e-05	TRUE	enriched hit
DPP3	O55096	Dipeptidyl peptidase 3 OS=Rattus norvegicus GN=Dpp3 PE=1 SV=2	1	3	7	7.18576	2.71009	25.4333	9.88642	1.27331e-05	9.24686e-05	3.92149	0.965713	0.783913	0.783913	IP-MOCK	limma	1.27331e-05	9.24686e-05	TRUE	enriched hit
APP	P08592|P08592-2|Q6P6Q5	Amyloid beta A4 protein OS=Rattus norvegicus GN=App PE=1 SV=2|Isoform APP695 of Amyloid beta A4 protein OS=Rattus norvegicus GN=App|Amyloid beta A4 protein OS=Rattus norvegicus GN=App PE=1 SV=1	1	3	2	7.16418	2.59357	25.4328	7.99373	0.000132979	0.000238189	1.79698	0.973363	0.783913	0.783913	IP-MOCK	limma	0.000132979	0.000238189	TRUE	enriched hit
WASF1	Q5BJU7	Wiskott-Aldrich syndrome protein family member 1 OS=Rattus norvegicus GN=Wasf1 PE=1 SV=1	1	3	6	7.09547	3.38689	25.4278	10.2657	2.65485e-05	0.000103101	3.31492	0.963909	0.783913	0.783913	IP-MOCK	limma	2.65485e-05	0.000103101	TRUE	enriched hit
SEC23A	A0A0G2JZM2|B5DFC3	Protein Sec23a OS=Rattus norvegicus GN=Sec23a PE=1 SV=1|Protein Sec23a OS=Rattus norvegicus GN=Sec23a PE=1 SV=1	1	3	6	6.76645	2.77389	25.4269	8.71938	3.18158e-05	0.000108601	3.04268	0.970424	0.783913	0.783913	IP-MOCK	limma	3.18158e-05	0.000108601	TRUE	enriched hit
ADD2	F8WFS9|Q05764	Beta-adducin OS=Rattus norvegicus GN=Add2 PE=1 SV=1|Beta-adducin OS=Rattus norvegicus GN=Add2 PE=1 SV=4	1	3	6	7.1292	2.84386	25.424	7.66231	8.66479e-05	0.000181886	2.12681	0.972639	0.783913	0.783913	IP-MOCK	limma	8.66479e-05	0.000181886	TRUE	enriched hit
ANXA7	Q6IRJ7	Annexin OS=Rattus norvegicus GN=Anxa7 PE=1 SV=1	1	3	3	6.99702	2.03841	25.4207	2.64589	0.0344919	0.0352324	-4.07417	0.991419	0.783913	0.783913	IP-MOCK	limma	0.0344919	0.0352324	FALSE	enriched candidate
KIF1B|PGD	A0A0G2K7Q8|P85968	6-phosphogluconate dehydrogenase, decarboxylating OS=Rattus norvegicus GN=Kif1b PE=1 SV=1|6-phosphogluconate dehydrogenase, decarboxylating OS=Rattus norvegicus GN=Pgd PE=1 SV=1	1	3	5	7.24725	2.88248	25.4184	10.4302	8.8754e-06	9.24686e-05	4.28854	0.963506	0.783913	0.783913	IP-MOCK	limma	8.8754e-06	9.24686e-05	TRUE	enriched hit
PRDX6	O35244	Peroxiredoxin-6 OS=Rattus norvegicus GN=Prdx6 PE=1 SV=3	1	3	3	5.99928	1.83396	25.4133	3.88706	0.0050553	0.00542194	-2.22091	0.98664	0.783913	0.783913	IP-MOCK	limma	0.0050553	0.00542194	TRUE	enriched hit
GRIN1	P35439-3|P35439-6	Isoform C of Glutamate receptor ionotropic, NMDA 1 OS=Rattus norvegicus GN=Grin1|Isoform F of Glutamate receptor ionotropic, NMDA 1 OS=Rattus norvegicus GN=Grin1	1	3	9	7.05856	3.12601	25.4132	9.31018	2.02254e-05	9.52744e-05	3.49909	0.968493	0.783913	0.783913	IP-MOCK	limma	2.02254e-05	9.52744e-05	TRUE	enriched hit
SRI	B0BNJ1	LOC683667 protein OS=Rattus norvegicus GN=Sri PE=1 SV=1	1	3	4	6.7503	3.02328	25.4102	9.77168	1.53827e-05	9.3644e-05	3.82589	0.967348	0.783913	0.783913	IP-MOCK	limma	1.53827e-05	9.3644e-05	TRUE	enriched hit
PCLO	F1M7V4|Q9JKS6|Q9JKS6-3	Protein piccolo OS=Rattus norvegicus GN=Pclo PE=1 SV=3|Protein piccolo OS=Rattus norvegicus GN=Pclo PE=1 SV=1|Isoform 3 of Protein piccolo OS=Rattus norvegicus GN=Pclo	1	3	11	7.27275	2.99925	25.4076	8.49721	3.77993e-05	0.000117273	2.86342	0.970301	0.783913	0.783913	IP-MOCK	limma	3.77993e-05	0.000117273	TRUE	enriched hit
OGDH	Q5XI78	2-oxoglutarate dehydrogenase, mitochondrial OS=Rattus norvegicus GN=Ogdh PE=1 SV=1	1	3	8	7.27724	2.90858	25.4029	9.84028	1.34562e-05	9.24686e-05	3.88605	0.96658	0.783913	0.783913	IP-MOCK	limma	1.34562e-05	9.24686e-05	TRUE	enriched hit
BASP1	A0A0G2K1L8	Brain acid soluble protein 1 OS=Rattus norvegicus GN=Basp1 PE=1 SV=1	1	3	4	6.80768	0.993153	25.3922	1.43846	0.26458	0.265906	-5.70974	0.993931	0.783913	0.783913	IP-MOCK	limma	0.26458	0.265906	FALSE	no hit
GPD1L	D3ZAP9	Glycerol-3-phosphate dehydrogenase [NAD(+)] OS=Rattus norvegicus GN=Gpd1l PE=1 SV=1	1	3	3	6.81512	2.1821	25.3844	5.17216	0.00102093	0.00124897	-0.510124	0.98255	0.783913	0.783913	IP-MOCK	limma	0.00102093	0.00124897	TRUE	enriched hit
XPNPEP1	A0A0G2JV31|O54975	X-prolyl aminopeptidase (Aminopeptidase P) 1, soluble, isoform CRA_a OS=Rattus norvegicus GN=Xpnpep1 PE=1 SV=1|Xaa-Pro aminopeptidase 1 OS=Rattus norvegicus GN=Xpnpep1 PE=1 SV=1	1	3	5	7.09259	2.67564	25.3806	6.56091	0.00022047	0.00034832	1.06939	0.977721	0.783913	0.783913	IP-MOCK	limma	0.00022047	0.00034832	TRUE	enriched hit
RPL34	B2RZD4|D4A4W9|F1LQ14|P11250	60S ribosomal protein L34 OS=Rattus norvegicus GN=Rpl34 PE=2 SV=1|Protein Rpl34-ps1 OS=Rattus norvegicus GN=Rpl34-ps1 PE=4 SV=1|60S ribosomal protein L34 OS=Rattus norvegicus GN=Rpl34 PE=4 SV=1|60S ribosomal protein L34 OS=Rattus norvegicus GN=Rpl34 PE=1 SV=3	1	3	3	7.22983	2.09213	25.3792	5.6293	0.000607273	0.000796115	0.0388254	0.980147	0.783913	0.783913	IP-MOCK	limma	0.000607273	0.000796115	TRUE	enriched hit
CLASP2	A0A0G2JZM8|Q99JD4	CLIP-associating protein 2 OS=Rattus norvegicus GN=Clasp2 PE=1 SV=1|CLIP-associating protein 2 OS=Rattus norvegicus GN=Clasp2 PE=1 SV=1	1	3	10	6.76006	2.63023	25.3716	7.08928	0.000136339	0.000244236	1.59717	0.976141	0.783913	0.783913	IP-MOCK	limma	0.000136339	0.000244236	TRUE	enriched hit
HIP1R	F1LML7	Protein Hip1r OS=Rattus norvegicus GN=Hip1r PE=1 SV=1	1	3	8	7.12003	3.50134	25.3692	11.0872	1.67535e-05	9.3644e-05	3.76201	0.962772	0.783913	0.783913	IP-MOCK	limma	1.67535e-05	9.3644e-05	TRUE	enriched hit
SIRT2	A0A0G2JWM2|Q5RJQ4	NAD-dependent protein deacetylase sirtuin-2 OS=Rattus norvegicus GN=Sirt2 PE=1 SV=1|NAD-dependent protein deacetylase sirtuin-2 OS=Rattus norvegicus GN=Sirt2 PE=1 SV=1	1	3	4	6.90134	2.34294	25.3593	6.15402	0.000332695	0.00048297	0.635941	0.978511	0.783913	0.783913	IP-MOCK	limma	0.000332695	0.00048297	TRUE	enriched hit
RPS3A	P49242	40S ribosomal protein S3a OS=Rattus norvegicus GN=Rps3a PE=1 SV=2	1	3	7	7.04254	3.59271	25.3575	6.59249	0.000209037	0.000334672	1.10471	0.977166	0.783913	0.783913	IP-MOCK	limma	0.000209037	0.000334672	TRUE	enriched hit
ANKS1B	F1M2J2|P0C6S7|P0C6S7-3	Ankyrin repeat and sterile alpha motif domain-containing protein 1B OS=Rattus norvegicus GN=Anks1b PE=1 SV=3|Ankyrin repeat and sterile alpha motif domain-containing protein 1B OS=Rattus norvegicus GN=Anks1b PE=1 SV=1|Isoform 3 of Ankyrin repeat and sterile alpha motif domain-containing protein 1B OS=Rattus norvegicus GN=Anks1b	1	3	6	7.00159	2.83933	25.3521	7.77359	7.16658e-05	0.000162644	2.23896	0.972659	0.783913	0.783913	IP-MOCK	limma	7.16658e-05	0.000162644	TRUE	enriched hit
IDH2	A0A0G2JUF6|P56574	Isocitrate dehydrogenase [NADP] OS=Rattus norvegicus GN=Idh2 PE=1 SV=1|Isocitrate dehydrogenase [NADP], mitochondrial OS=Rattus norvegicus GN=Idh2 PE=1 SV=2	1	3	6	6.76242	2.44707	25.347	6.47885	0.000250275	0.00038098	0.978431	0.978241	0.783913	0.783913	IP-MOCK	limma	0.000250275	0.00038098	TRUE	enriched hit
WDR47	G3V9M3	Protein Wdr47 OS=Rattus norvegicus GN=Wdr47 PE=1 SV=1	1	3	6	6.63785	2.84185	25.3384	9.86225	1.29218e-05	9.24686e-05	3.90487	0.965878	0.783913	0.783913	IP-MOCK	limma	1.29218e-05	9.24686e-05	TRUE	enriched hit
AKR1B1	P07943	Aldose reductase OS=Rattus norvegicus GN=Akr1b1 PE=1 SV=3	1	3	3	6.58427	2.87657	25.338	10.7582	6.92234e-06	9.24686e-05	4.50482	0.962762	0.783913	0.783913	IP-MOCK	limma	6.92234e-06	9.24686e-05	TRUE	enriched hit
GPRC5B	A0A0G2K4B0|D4A3F5	G protein-coupled receptor, family C, group 5, member B (Predicted), isoform CRA_b OS=Rattus norvegicus GN=Gprc5b PE=1 SV=1|G protein-coupled receptor, family C, group 5, member B (Predicted), isoform CRA_a OS=Rattus norvegicus GN=Gprc5b PE=1 SV=1	1	3	3	6.74917	2.26968	25.3376	6.35555	0.000276259	0.000412591	0.85104	0.978524	0.783913	0.783913	IP-MOCK	limma	0.000276259	0.000412591	TRUE	enriched hit
NDUFA7	A9UMV9	Ndufa7 protein OS=Rattus norvegicus GN=Ndufa7 PE=1 SV=1	1	3	4	6.79198	2.35056	25.3319	6.9293	0.000171281	0.000287823	1.43053	0.975235	0.783913	0.783913	IP-MOCK	limma	0.000171281	0.000287823	TRUE	enriched hit
CTNNB1	A0A0G2JT93|Q9WU82	Catenin (Cadherin associated protein), beta 1, isoform CRA_a OS=Rattus norvegicus GN=Ctnnb1 PE=1 SV=1|Catenin beta-1 OS=Rattus norvegicus GN=Ctnnb1 PE=1 SV=1	1	3	8	6.85865	3.2668	25.3284	9.86553	1.31919e-05	9.24686e-05	3.90404	0.966479	0.783913	0.783913	IP-MOCK	limma	1.31919e-05	9.24686e-05	TRUE	enriched hit
STX1A	P32851	Syntaxin-1A OS=Rattus norvegicus GN=Stx1a PE=1 SV=1	1	3	5	7.03311	2.52387	25.3281	5.76895	0.000543742	0.000723867	0.195685	0.979477	0.783913	0.783913	IP-MOCK	limma	0.000543742	0.000723867	TRUE	enriched hit
DNAJA2	Q5M9H7	DnaJ (Hsp40) homolog, subfamily A, member 2 OS=Rattus norvegicus GN=Dnaja2 PE=1 SV=1	1	3	4	7.13013	2.85742	25.3281	6.85324	0.000246453	0.000378598	1.31558	0.974779	0.783913	0.783913	IP-MOCK	limma	0.000246453	0.000378598	TRUE	enriched hit
SGIP1	F1M1Y0|P0DJJ3	SH3-containing GRB2-like protein 3-interacting protein 1 OS=Rattus norvegicus GN=Sgip1 PE=1 SV=3|SH3-containing GRB2-like protein 3-interacting protein 1 OS=Rattus norvegicus GN=Sgip1 PE=1 SV=1	1	3	6	6.989	2.47152	25.3175	8.55294	3.54115e-05	0.00011233	2.91162	0.970387	0.783913	0.783913	IP-MOCK	limma	3.54115e-05	0.00011233	TRUE	enriched hit
AAK1	F1LRI7|P0C1X8	AP2-associated protein kinase 1 OS=Rattus norvegicus GN=Aak1 PE=1 SV=2|AP2-associated protein kinase 1 OS=Rattus norvegicus GN=Aak1 PE=1 SV=1	1	3	10	7.2737	2.89519	25.3168	9.80677	1.35824e-05	9.24686e-05	3.86442	0.966519	0.783913	0.783913	IP-MOCK	limma	1.35824e-05	9.24686e-05	TRUE	enriched hit
SNRNP200	F1LNJ2|M3ZCQ2	U5 small nuclear ribonucleoprotein 200 kDa helicase OS=Rattus norvegicus GN=Snrnp200 PE=1 SV=1|U5 small nuclear ribonucleoprotein 200 kDa helicase OS=Rattus norvegicus GN=Snrnp200 PE=1 SV=1	1	3	6	6.82788	2.97758	25.3166	8.37744	4.28839e-05	0.000123078	2.76062	0.971717	0.783913	0.783913	IP-MOCK	limma	4.28839e-05	0.000123078	TRUE	enriched hit
RAC1	Q6RUV5	Ras-related C3 botulinum toxin substrate 1 OS=Rattus norvegicus GN=Rac1 PE=1 SV=1	1	3	3	7.1456	3.72765	25.3111	4.25767	0.00330552	0.00366282	-1.70691	0.98484	0.783913	0.783913	IP-MOCK	limma	0.00330552	0.00366282	TRUE	enriched hit
MLLT4	O35889|O35889-2	Afadin OS=Rattus norvegicus GN=Mllt4 PE=1 SV=1|Isoform 2 of Afadin OS=Rattus norvegicus GN=Mllt4	1	3	9	6.89569	2.56327	25.3036	7.85208	6.4371e-05	0.000153431	2.3138	0.972728	0.783913	0.783913	IP-MOCK	limma	6.4371e-05	0.000153431	TRUE	enriched hit
OMG	F7EYB9	Protein Omg OS=Rattus norvegicus GN=Omg PE=4 SV=1	1	3	2	7.62642	2.30781	25.2999	5.21638	0.00182099	0.00210555	-0.779246	0.980955	0.783913	0.783913	IP-MOCK	limma	0.00182099	0.00210555	TRUE	enriched hit
SPTB	A0A140UHX6	Protein Sptb OS=Rattus norvegicus GN=Sptb PE=1 SV=1	1	3	4	6.59042	2.28337	25.298	6.47188	0.000235694	0.000365688	0.978922	0.977657	0.783913	0.783913	IP-MOCK	limma	0.000235694	0.000365688	TRUE	enriched hit
ADAP1	O88768	ArfGAP with dual PH domains 1 OS=Rattus norvegicus GN=Adap1 PE=2 SV=1	1	3	5	6.97581	2.96898	25.2954	11.0384	5.75122e-06	9.24686e-05	4.68069	0.961772	0.783913	0.783913	IP-MOCK	limma	5.75122e-06	9.24686e-05	TRUE	enriched hit
NDUFA9	Q5BK63	NADH dehydrogenase [ubiquinone] 1 alpha subcomplex subunit 9, mitochondrial OS=Rattus norvegicus GN=Ndufa9 PE=1 SV=2	1	3	3	7.17304	3.62596	25.2927	5.73885	0.00052401	0.000702024	0.16873	0.97991	0.783913	0.783913	IP-MOCK	limma	0.00052401	0.000702024	TRUE	enriched hit
IGSF8	A0A140TAA1	Immunoglobulin superfamily, member 8, isoform CRA_b OS=Rattus norvegicus GN=Igsf8 PE=1 SV=1	1	3	5	7.07642	3.32495	25.2927	7.83216	6.95212e-05	0.000160025	2.28851	0.973656	0.783913	0.783913	IP-MOCK	limma	6.95212e-05	0.000160025	TRUE	enriched hit
SV2A	Q02563	Synaptic vesicle glycoprotein 2A OS=Rattus norvegicus GN=Sv2a PE=1 SV=2	1	3	8	7.42235	3.08498	25.2855	7.04326	0.000139426	0.000249152	1.55488	0.975248	0.783913	0.783913	IP-MOCK	limma	0.000139426	0.000249152	TRUE	enriched hit
EXOC5	P97878	Exocyst complex component 5 OS=Rattus norvegicus GN=Exoc5 PE=1 SV=1	1	3	2	6.6424	2.08689	25.2721	3.30117	0.0151636	0.0157044	-3.09146	0.987747	0.783913	0.783913	IP-MOCK	limma	0.0151636	0.0157044	TRUE	enriched hit
PFKL	P30835	ATP-dependent 6-phosphofructokinase, liver type OS=Rattus norvegicus GN=Pfkl PE=1 SV=3	1	3	2	7.12499	2.56794	25.2678	5.84503	0.000473489	0.00064581	0.288695	0.979445	0.783913	0.783913	IP-MOCK	limma	0.000473489	0.00064581	TRUE	enriched hit
LOC100364509|RPS9	D3ZV50|P29314	Protein LOC100364509 OS=Rattus norvegicus GN=LOC100364509 PE=1 SV=1|40S ribosomal protein S9 OS=Rattus norvegicus GN=Rps9 PE=1 SV=4	1	3	5	6.89808	3.17944	25.2638	9.02247	2.42783e-05	0.000100068	3.28533	0.96886	0.783913	0.783913	IP-MOCK	limma	2.42783e-05	0.000100068	TRUE	enriched hit
NCAM2	A0A0G2K7P9|A0A0G2K7R3|F1M8G9	Protein Ncam2 OS=Rattus norvegicus GN=Ncam2 PE=1 SV=1|Protein Ncam2 OS=Rattus norvegicus GN=Ncam2 PE=4 SV=1|Protein Ncam2 OS=Rattus norvegicus GN=Ncam2 PE=1 SV=2	1	3	3	6.7801	2.28398	25.2636	3.34721	0.01143	0.0119695	-3.01311	0.988074	0.783913	0.783913	IP-MOCK	limma	0.01143	0.0119695	TRUE	enriched hit
ANXA5	P14668|Q66HH8	Annexin A5 OS=Rattus norvegicus GN=Anxa5 PE=1 SV=3|Annexin OS=Rattus norvegicus GN=Anxa5 PE=1 SV=1	1	3	6	7.33534	3.55562	25.2605	8.01751	5.5491e-05	0.000140641	2.45987	0.972456	0.783913	0.783913	IP-MOCK	limma	5.5491e-05	0.000140641	TRUE	enriched hit
EXOC4	M0R649|M0RBF8|Q62824	Exocyst complex component 4 OS=Rattus norvegicus GN=Exoc4 PE=1 SV=2|Exocyst complex component 4 OS=Rattus norvegicus GN=Exoc4 PE=1 SV=2|Exocyst complex component 4 OS=Rattus norvegicus GN=Exoc4 PE=1 SV=1	1	3	5	6.54772	2.86518	25.2599	7.58266	8.58995e-05	0.000180687	2.06438	0.974444	0.783913	0.783913	IP-MOCK	limma	8.58995e-05	0.000180687	TRUE	enriched hit
SH3GL2	F1LQ05|O35179	Endophilin-A1 OS=Rattus norvegicus GN=Sh3gl2 PE=1 SV=2|Endophilin-A1 OS=Rattus norvegicus GN=Sh3gl2 PE=1 SV=2	1	3	7	6.68769	2.14744	25.2589	5.55649	0.000703308	0.000900966	-0.0537104	0.981519	0.783913	0.783913	IP-MOCK	limma	0.000703308	0.000900966	TRUE	enriched hit
TFRC	G3V679|Q99376	Transferrin receptor protein 1 OS=Rattus norvegicus GN=Tfrc PE=1 SV=1|Transferrin receptor protein 1 (Fragment) OS=Rattus norvegicus GN=Tfrc PE=2 SV=1	1	3	3	6.66446	2.05521	25.2582	6.20047	0.000558981	0.000741627	0.265856	0.978251	0.783913	0.783913	IP-MOCK	limma	0.000558981	0.000741627	TRUE	enriched hit
NDUFA2	D3ZS58	NADH dehydrogenase [ubiquinone] 1 alpha subcomplex subunit 2 OS=Rattus norvegicus GN=Ndufa2 PE=1 SV=1	1	3	5	7.4126	3.11084	25.258	10.417	9.55964e-06	9.24686e-05	4.27076	0.963092	0.783913	0.783913	IP-MOCK	limma	9.55964e-06	9.24686e-05	TRUE	enriched hit
RPL4	Q6P3V9	60S ribosomal protein L4 OS=Rattus norvegicus GN=Rpl4 PE=1 SV=1	1	3	6	7.31757	4.17887	25.2485	9.72979	1.42183e-05	9.24686e-05	3.81111	0.966537	0.783913	0.783913	IP-MOCK	limma	1.42183e-05	9.24686e-05	TRUE	enriched hit
DLST	G3V6P2|Q01205	Dihydrolipoamide S-succinyltransferase (E2 component of 2-oxo-glutarate complex), isoform CRA_a OS=Rattus norvegicus GN=Dlst PE=1 SV=1|Dihydrolipoyllysine-residue succinyltransferase component of 2-oxoglutarate dehydrogenase complex, mitochondrial OS=Rattus norvegicus GN=Dlst PE=1 SV=2	1	3	4	6.62969	2.36351	25.248	6.85412	0.000163545	0.000280769	1.37003	0.976077	0.783913	0.783913	IP-MOCK	limma	0.000163545	0.000280769	TRUE	enriched hit
ARHGDIA	Q5XI73	Rho GDP-dissociation inhibitor 1 OS=Rattus norvegicus GN=Arhgdia PE=1 SV=1	1	3	6	6.66257	2.75854	25.2446	9.90106	1.31321e-05	9.24686e-05	3.92608	0.966538	0.783913	0.783913	IP-MOCK	limma	1.31321e-05	9.24686e-05	TRUE	enriched hit
PSMD11	F1LMZ8	26S proteasome non-ATPase regulatory subunit 11 OS=Rattus norvegicus GN=Psmd11 PE=1 SV=2	1	3	4	7.12767	2.9326	25.24	7.63978	8.4498e-05	0.000178534	2.11213	0.97442	0.783913	0.783913	IP-MOCK	limma	8.4498e-05	0.000178534	TRUE	enriched hit
NPM1	P13084|P13084-2	Nucleophosmin OS=Rattus norvegicus GN=Npm1 PE=1 SV=1|Isoform B23.2 of Nucleophosmin OS=Rattus norvegicus GN=Npm1	1	3	4	7.10696	2.11404	25.2335	6.23559	0.000324709	0.000473783	0.717789	0.977892	0.783913	0.783913	IP-MOCK	limma	0.000324709	0.000473783	TRUE	enriched hit
MAPRE2	A0A096MJL2	Microtubule-associated protein RP/EB family member 2 (Fragment) OS=Rattus norvegicus GN=Mapre2 PE=1 SV=1	1	3	6	6.56381	3.11364	25.2259	7.56083	8.35044e-05	0.000179049	2.05032	0.974137	0.783913	0.783913	IP-MOCK	limma	8.35044e-05	0.000179049	TRUE	enriched hit
DARS	A9CMB7|P15178	Aspartate--tRNA ligase, cytoplasmic OS=Rattus norvegicus GN=Dars PE=1 SV=1|Aspartate--tRNA ligase, cytoplasmic OS=Rattus norvegicus GN=Dars PE=2 SV=1	1	3	7	6.90446	2.58514	25.2235	7.7818	7.73986e-05	0.000168536	2.23533	0.974097	0.783913	0.783913	IP-MOCK	limma	7.73986e-05	0.000168536	TRUE	enriched hit
HYOU1	Q63617|Q6P136	Hypoxia up-regulated protein 1 OS=Rattus norvegicus GN=Hyou1 PE=1 SV=1|Hyou1 protein OS=Rattus norvegicus GN=Hyou1 PE=1 SV=1	1	3	7	7.00079	2.68832	25.2218	4.95699	0.00131497	0.00156611	-0.779215	0.98326	0.783913	0.783913	IP-MOCK	limma	0.00131497	0.00156611	TRUE	enriched hit
THY1	P01830	Thy-1 membrane glycoprotein OS=Rattus norvegicus GN=Thy1 PE=1 SV=1	1	3	2	7.51553	2.65984	25.2151	8.10388	5.25624e-05	0.000136641	2.53217	0.972445	0.783913	0.783913	IP-MOCK	limma	5.25624e-05	0.000136641	TRUE	enriched hit
CTBP1	A0A0H2UI20|F7FG31|Q9Z2F5	C-terminal-binding protein 1 OS=Rattus norvegicus GN=Ctbp1 PE=1 SV=1|C-terminal-binding protein 1 OS=Rattus norvegicus GN=Ctbp1 PE=1 SV=1|C-terminal-binding protein 1 OS=Rattus norvegicus GN=Ctbp1 PE=1 SV=3	1	3	5	7.05097	3.53476	25.2133	7.32709	0.000106733	0.000208221	1.82826	0.975214	0.783913	0.783913	IP-MOCK	limma	0.000106733	0.000208221	TRUE	enriched hit
PRKAR2A	A0A0G2K405|G3V8Q6|P12368	cAMP-dependent protein kinase type II-alpha regulatory subunit OS=Rattus norvegicus GN=Prkar2a PE=1 SV=1|Protein kinase, cAMP-dependent, regulatory, type 2, alpha, isoform CRA_a OS=Rattus norvegicus GN=Prkar2a PE=1 SV=1|cAMP-dependent protein kinase type II-alpha regulatory subunit OS=Rattus norvegicus GN=Prkar2a PE=1 SV=3	1	3	5	7.02403	2.38775	25.2001	7.28807	0.000106741	0.00020825	1.79568	0.974757	0.783913	0.783913	IP-MOCK	limma	0.000106741	0.00020825	TRUE	enriched hit
ACOT9	Q5U2X8	Acyl-CoA thioesterase 9 OS=Rattus norvegicus GN=Acot9 PE=1 SV=1	1	3	6	6.68768	2.54778	25.1983	9.34266	1.9358e-05	9.80929e-05	3.52597	0.967368	0.783913	0.783913	IP-MOCK	limma	1.9358e-05	9.80929e-05	TRUE	enriched hit
SRGAP2	A0A0G2JZ92|B5DEJ1|D4A208	SLIT-ROBO Rho GTPase-activating protein 2 OS=Rattus norvegicus GN=Srgap2 PE=1 SV=1|SLIT-ROBO Rho GTPase-activating protein 2 OS=Rattus norvegicus GN=Srgap2 PE=1 SV=1|SLIT-ROBO Rho GTPase-activating protein 2 OS=Rattus norvegicus GN=Srgap2 PE=1 SV=1	1	3	4	7.18592	3.31577	25.1946	10.9583	6.22089e-06	9.24686e-05	4.62737	0.961653	0.783913	0.783913	IP-MOCK	limma	6.22089e-06	9.24686e-05	TRUE	enriched hit
PPP5C	P53042	Serine/threonine-protein phosphatase 5 OS=Rattus norvegicus GN=Ppp5c PE=1 SV=1	1	3	4	6.6925	2.13584	25.194	6.49513	0.000230641	0.000359554	1.00313	0.977705	0.783913	0.783913	IP-MOCK	limma	0.000230641	0.000359554	TRUE	enriched hit
USP5	D3ZVQ0	Protein Usp5 OS=Rattus norvegicus GN=Usp5 PE=1 SV=1	1	3	8	7.49533	2.94228	25.1904	11.0959	5.54655e-06	9.24686e-05	4.71589	0.961976	0.783913	0.783913	IP-MOCK	limma	5.54655e-06	9.24686e-05	TRUE	enriched hit
SFXN1	Q6AYS2	Sideroflexin OS=Rattus norvegicus GN=Sfxn1 PE=1 SV=1	1	3	5	7.67121	3.16851	25.1889	10.0082	1.29746e-05	9.24686e-05	3.9916	0.966558	0.783913	0.783913	IP-MOCK	limma	1.29746e-05	9.24686e-05	TRUE	enriched hit
LOC100911440	A0A0G2K5L2	Protein LOC100911440 OS=Rattus norvegicus GN=LOC100911440 PE=1 SV=1	1	3	6	7.671	3.31989	25.1822	10.0229	1.17077e-05	9.24686e-05	4.0146	0.965021	0.783913	0.783913	IP-MOCK	limma	1.17077e-05	9.24686e-05	TRUE	enriched hit
NDUFA10	Q561S0	NADH dehydrogenase [ubiquinone] 1 alpha subcomplex subunit 10, mitochondrial OS=Rattus norvegicus GN=Ndufa10 PE=1 SV=1	1	3	2	6.82884	3.33088	25.1787	8.86664	2.77466e-05	0.000102772	3.16222	0.969727	0.783913	0.783913	IP-MOCK	limma	2.77466e-05	0.000102772	TRUE	enriched hit
P4HB	P04785	Protein disulfide-isomerase OS=Rattus norvegicus GN=P4hb PE=1 SV=2	1	3	9	7.04962	2.90794	25.1783	6.25562	0.000294459	0.000433535	0.748225	0.978435	0.783913	0.783913	IP-MOCK	limma	0.000294459	0.000433535	TRUE	enriched hit
CAP1	Q08163	Adenylyl cyclase-associated protein 1 OS=Rattus norvegicus GN=Cap1 PE=1 SV=3	1	3	6	7.30239	2.64445	25.1725	7.98796	5.96216e-05	0.000147001	2.4282	0.97303	0.783913	0.783913	IP-MOCK	limma	5.96216e-05	0.000147001	TRUE	enriched hit
NEBL	A0A096MJG7|A0A0G2JWS2|D4A164	Protein Nebl (Fragment) OS=Rattus norvegicus GN=Nebl PE=4 SV=1|Protein Nebl OS=Rattus norvegicus GN=Nebl PE=1 SV=1|Protein Nebl OS=Rattus norvegicus GN=Nebl PE=1 SV=2	1	3	5	6.5584	2.50308	25.1725	5.19389	0.00177571	0.00203883	-0.550093	0.980448	0.783913	0.783913	IP-MOCK	limma	0.00177571	0.00203883	TRUE	enriched hit
GARS	G3V7G8|Q5I0G4	Glycine--tRNA ligase OS=Rattus norvegicus GN=Gars PE=1 SV=1|Glycine--tRNA ligase (Fragment) OS=Rattus norvegicus GN=Gars PE=1 SV=1	1	3	9	6.9846	2.78591	25.1692	6.49185	0.000295381	0.000436836	0.970026	0.976475	0.783913	0.783913	IP-MOCK	limma	0.000295381	0.000436836	TRUE	enriched hit
ACTR3	A0A0G2K1C0|Q4V7C7	Actin-related protein 3 OS=Rattus norvegicus GN=Actr3 PE=1 SV=1|Actin-related protein 3 OS=Rattus norvegicus GN=Actr3 PE=1 SV=1	1	3	6	7.07787	2.86233	25.1691	7.52816	8.75419e-05	0.000184682	2.01805	0.973653	0.783913	0.783913	IP-MOCK	limma	8.75419e-05	0.000184682	TRUE	enriched hit
MYO18A	A0A0G2JY08|D3ZFD0	Protein Myo18a OS=Rattus norvegicus GN=Myo18a PE=1 SV=1|Protein Myo18a OS=Rattus norvegicus GN=Myo18a PE=1 SV=2	1	3	8	6.80534	2.99304	25.1676	8.57092	3.93561e-05	0.000119789	2.91031	0.971428	0.783913	0.783913	IP-MOCK	limma	3.93561e-05	0.000119789	TRUE	enriched hit
ERC2	Q8K3M6	ERC protein 2 OS=Rattus norvegicus GN=Erc2 PE=1 SV=1	1	3	7	7.06193	2.85	25.1675	7.30229	0.000148235	0.000257144	1.76424	0.973337	0.783913	0.783913	IP-MOCK	limma	0.000148235	0.000257144	TRUE	enriched hit
TAGLN3	P37805	Transgelin-3 OS=Rattus norvegicus GN=Tagln3 PE=1 SV=2	1	3	4	7.00437	2.81089	25.1673	8.02232	0.000120412	0.000225596	1.83064	0.972754	0.783913	0.783913	IP-MOCK	limma	0.000120412	0.000225596	TRUE	enriched hit
ENO2	P07323	Gamma-enolase OS=Rattus norvegicus GN=Eno2 PE=1 SV=2	1	3	5	7.19536	2.89048	25.1672	10.8715	6.40803e-06	9.24686e-05	4.57679	0.962442	0.783913	0.783913	IP-MOCK	limma	6.40803e-06	9.24686e-05	TRUE	enriched hit
PC	A0A0G2JTL5|P52873	Pyruvate carboxylase, mitochondrial OS=Rattus norvegicus GN=Pc PE=1 SV=1|Pyruvate carboxylase, mitochondrial OS=Rattus norvegicus GN=Pc PE=1 SV=2	1	3	6	6.64461	3.46756	25.1662	9.14747	2.34347e-05	9.6931e-05	3.37311	0.969193	0.783913	0.783913	IP-MOCK	limma	2.34347e-05	9.6931e-05	TRUE	enriched hit
RPN1	P07153|Q6P7A7	Dolichyl-diphosphooligosaccharide--protein glycosyltransferase subunit 1 OS=Rattus norvegicus GN=Rpn1 PE=2 SV=1|Dolichyl-diphosphooligosaccharide--protein glycosyltransferase subunit 1 OS=Rattus norvegicus GN=Rpn1 PE=1 SV=1	1	3	6	6.84947	3.11899	25.1639	10.1951	1.09892e-05	9.24686e-05	4.12436	0.963962	0.783913	0.783913	IP-MOCK	limma	1.09892e-05	9.24686e-05	TRUE	enriched hit
SLC12A5	D3ZGI9|F1LNP4|Q63633|Q63633-2	Solute carrier family 12 member 5 OS=Rattus norvegicus GN=Slc12a5 PE=1 SV=3|Solute carrier family 12 member 5 OS=Rattus norvegicus GN=Slc12a5 PE=1 SV=3|Solute carrier family 12 member 5 OS=Rattus norvegicus GN=Slc12a5 PE=1 SV=2|Isoform 2 of Solute carrier family 12 member 5 OS=Rattus norvegicus GN=Slc12a5	1	3	9	7.22765	2.86972	25.159	10.5279	8.09588e-06	9.24686e-05	4.35611	0.963881	0.783913	0.783913	IP-MOCK	limma	8.09588e-06	9.24686e-05	TRUE	enriched hit
STX12	A0A0G2JVB6|G3V7P1	Syntaxin-12 OS=Rattus norvegicus GN=Stx12 PE=1 SV=1|Syntaxin-12 OS=Rattus norvegicus GN=Stx12 PE=1 SV=1	1	3	4	6.96056	2.56042	25.159	3.65171	0.0106084	0.0111465	-2.58738	0.986283	0.783913	0.783913	IP-MOCK	limma	0.0106084	0.0111465	TRUE	enriched hit
HP1BP3	A0A096MKG6|F1M6V1|Q6P747	Heterochromatin protein 1-binding protein 3 (Fragment) OS=Rattus norvegicus GN=Hp1bp3 PE=1 SV=1|Heterochromatin protein 1-binding protein 3 OS=Rattus norvegicus GN=Hp1bp3 PE=1 SV=3|Heterochromatin protein 1-binding protein 3 OS=Rattus norvegicus GN=Hp1bp3 PE=1 SV=1	1	3	4	7.33135	2.83832	25.1546	6.97885	0.000143953	0.000255285	1.49503	0.976154	0.783913	0.783913	IP-MOCK	limma	0.000143953	0.000255285	TRUE	enriched hit
CXADR	Q9R066	Coxsackievirus and adenovirus receptor homolog OS=Rattus norvegicus GN=Cxadr PE=1 SV=2	1	3	3	6.57857	1.73914	25.1525	4.09501	0.00813286	0.00862246	-1.99338	0.984226	0.783913	0.783913	IP-MOCK	limma	0.00813286	0.00862246	TRUE	enriched hit
PTPN11	P41499|P41499-2	Tyrosine-protein phosphatase non-receptor type 11 OS=Rattus norvegicus GN=Ptpn11 PE=1 SV=4|Isoform 2 of Tyrosine-protein phosphatase non-receptor type 11 OS=Rattus norvegicus GN=Ptpn11	1	3	6	7.13509	2.61272	25.1505	6.67659	0.000202979	0.000326275	1.18499	0.977522	0.783913	0.783913	IP-MOCK	limma	0.000202979	0.000326275	TRUE	enriched hit
NONO	Q5FVM4	Non-POU domain-containing octamer-binding protein OS=Rattus norvegicus GN=Nono PE=1 SV=3	1	3	7	7.00548	2.72869	25.1497	7.38533	9.83873e-05	0.000198167	1.8866	0.974789	0.783913	0.783913	IP-MOCK	limma	9.83873e-05	0.000198167	TRUE	enriched hit
PLPPR4	G3V864|Q7TMB7	RCG28720 OS=Rattus norvegicus GN=Plppr4 PE=1 SV=1|Phospholipid phosphatase-related protein type 4 OS=Rattus norvegicus GN=Plppr4 PE=1 SV=1	1	3	5	6.90231	2.33277	25.146	6.38174	0.000261402	0.000395325	0.882236	0.977758	0.783913	0.783913	IP-MOCK	limma	0.000261402	0.000395325	TRUE	enriched hit
VPS35	G3V8A5	Protein Vps35 OS=Rattus norvegicus GN=Vps35 PE=1 SV=1	1	3	7	6.78884	3.13648	25.1456	11.5646	4.09125e-06	9.24686e-05	4.99745	0.96009	0.783913	0.783913	IP-MOCK	limma	4.09125e-06	9.24686e-05	TRUE	enriched hit
SNX2	B2RYP4	Protein Snx2 OS=Rattus norvegicus GN=Snx2 PE=1 SV=1	1	3	3	6.89076	2.64476	25.1394	7.06869	0.000180956	0.000296065	1.54264	0.974224	0.783913	0.783913	IP-MOCK	limma	0.000180956	0.000296065	TRUE	enriched hit
GLUL	P09606	Glutamine synthetase OS=Rattus norvegicus GN=Glul PE=1 SV=3	1	3	4	7.65368	3.14352	25.1359	8.89306	2.71636e-05	0.000102387	3.18305	0.969633	0.783913	0.783913	IP-MOCK	limma	2.71636e-05	0.000102387	TRUE	enriched hit
OPCML	A0A0G2K657|F1M2I5|P32736|P32736-2	Opioid-binding protein/cell adhesion molecule OS=Rattus norvegicus GN=Opcml PE=4 SV=1|Opioid-binding protein/cell adhesion molecule OS=Rattus norvegicus GN=Opcml PE=4 SV=3|Opioid-binding protein/cell adhesion molecule OS=Rattus norvegicus GN=Opcml PE=1 SV=2|Isoform 2 of Opioid-binding protein/cell adhesion molecule OS=Rattus norvegicus GN=Opcml	1	3	2	6.77864	0.36163	25.1314	0.329069	0.727849	0.728011	-6.70294	0.998124	0.784337	1	IP-MOCK	limma	0.727849	0.728011	FALSE	no hit
ACO1	G3V6S2	Aconitate hydratase OS=Rattus norvegicus GN=Aco1 PE=1 SV=1	1	3	5	6.89269	2.32384	25.1198	5.01577	0.00120103	0.00145177	-0.70297	0.982465	0.783913	0.783913	IP-MOCK	limma	0.00120103	0.00145177	TRUE	enriched hit
PRKAR1A	P09456	cAMP-dependent protein kinase type I-alpha regulatory subunit OS=Rattus norvegicus GN=Prkar1a PE=1 SV=2	1	3	2	7.06489	2.47081	25.1153	5.75856	0.000503429	0.000679485	0.193371	0.980254	0.783913	0.783913	IP-MOCK	limma	0.000503429	0.000679485	TRUE	enriched hit
CDC37	A0A140TAG9|Q63692	Hsp90 co-chaperone Cdc37 OS=Rattus norvegicus GN=Cdc37 PE=1 SV=1|Hsp90 co-chaperone Cdc37 OS=Rattus norvegicus GN=Cdc37 PE=1 SV=2	1	3	6	6.53765	2.28324	25.112	6.41444	0.000250555	0.000381593	0.917966	0.977767	0.783913	0.783913	IP-MOCK	limma	0.000250555	0.000381593	TRUE	enriched hit
NRGN	Q04940	Neurogranin OS=Rattus norvegicus GN=Nrgn PE=1 SV=1	1	3	2	7.5722	2.97852	25.1087	8.79869	7.15905e-05	0.000161995	2.3852	0.970493	0.783913	0.783913	IP-MOCK	limma	7.15905e-05	0.000161995	TRUE	enriched hit
SLC6A17	P31662	Sodium-dependent neutral amino acid transporter SLC6A17 OS=Rattus norvegicus GN=Slc6a17 PE=1 SV=1	1	3	3	6.19958	1.51108	25.1055	4.48123	0.00273244	0.0030163	-1.41252	0.985305	0.783913	0.783913	IP-MOCK	limma	0.00273244	0.0030163	TRUE	enriched hit
OLA1	A0JPJ7	Obg-like ATPase 1 OS=Rattus norvegicus GN=Ola1 PE=2 SV=1	1	3	6	6.83306	2.67319	25.0966	5.49446	0.000726631	0.000929982	-0.123001	0.981599	0.783913	0.783913	IP-MOCK	limma	0.000726631	0.000929982	TRUE	enriched hit
SHANK1	Q9WV48|Q9WV48-3|Q9WV48-4|Q9WV48-5	SH3 and multiple ankyrin repeat domains protein 1 OS=Rattus norvegicus GN=Shank1 PE=1 SV=1|Isoform 3 of SH3 and multiple ankyrin repeat domains protein 1 OS=Rattus norvegicus GN=Shank1|Isoform 4 of SH3 and multiple ankyrin repeat domains protein 1 OS=Rattus norvegicus GN=Shank1|Isoform 5 of SH3 and multiple ankyrin repeat domains protein 1 OS=Rattus norvegicus GN=Shank1	1	3	9	6.61923	2.82932	25.093	8.14277	5.69171e-05	0.000141798	2.55079	0.97291	0.783913	0.783913	IP-MOCK	limma	5.69171e-05	0.000141798	TRUE	enriched hit
P56571	P56571	ES1 protein homolog, mitochondrial OS=Rattus norvegicus PE=1 SV=2	1	3	5	7.12324	2.96569	25.0898	9.47032	1.76233e-05	9.72229e-05	3.62018	0.966898	0.783913	0.783913	IP-MOCK	limma	1.76233e-05	9.72229e-05	TRUE	enriched hit
RAB10	Q5RKJ9	RAB10, member RAS oncogene family OS=Rattus norvegicus GN=Rab10 PE=1 SV=1	1	3	4	7.24156	2.95998	25.089	4.56697	0.00262273	0.00295036	-1.30485	0.983337	0.783913	0.783913	IP-MOCK	limma	0.00262273	0.00295036	TRUE	enriched hit
DPP6	F1LMR7|P46101|P46101-2	Dipeptidyl aminopeptidase-like protein 6 OS=Rattus norvegicus GN=Dpp6 PE=4 SV=2|Dipeptidyl aminopeptidase-like protein 6 OS=Rattus norvegicus GN=Dpp6 PE=1 SV=1|Isoform DPPX-S of Dipeptidyl aminopeptidase-like protein 6 OS=Rattus norvegicus GN=Dpp6	1	3	6	7.34244	2.43556	25.0835	7.64035	7.98438e-05	0.000174463	2.11985	0.973194	0.783913	0.783913	IP-MOCK	limma	7.98438e-05	0.000174463	TRUE	enriched hit
ANXA6	P48037|Q6IMZ3	Annexin A6 OS=Rattus norvegicus GN=Anxa6 PE=1 SV=2|Annexin OS=Rattus norvegicus GN=Anxa6 PE=1 SV=1	1	3	9	6.82202	3.42282	25.0831	5.9116	0.000427828	0.000588747	0.367265	0.979798	0.783913	0.783913	IP-MOCK	limma	0.000427828	0.000588747	TRUE	enriched hit
PREPL	Q5HZA6-2	Isoform 2 of Prolyl endopeptidase-like OS=Rattus norvegicus GN=Prepl	1	3	5	6.69476	3.44522	25.0815	8.97979	2.5712e-05	0.000101083	3.24906	0.969487	0.783913	0.783913	IP-MOCK	limma	2.5712e-05	0.000101083	TRUE	enriched hit
FAM49A	B0BN65	Family with sequence similarity 49, member A OS=Rattus norvegicus GN=Fam49a PE=1 SV=1	1	3	3	6.99431	2.98545	25.0809	7.42354	0.000106995	0.000206538	1.9074	0.975303	0.783913	0.783913	IP-MOCK	limma	0.000106995	0.000206538	TRUE	enriched hit
ARHGAP23	F1M2D4	Protein Arhgap23 OS=Rattus norvegicus GN=Arhgap23 PE=1 SV=3	1	3	3	6.74613	2.96227	25.0806	6.96004	0.000148651	0.000260514	1.47474	0.976354	0.783913	0.783913	IP-MOCK	limma	0.000148651	0.000260514	TRUE	enriched hit
PPP1R9B	O35274	Neurabin-2 OS=Rattus norvegicus GN=Ppp1r9b PE=1 SV=1	1	3	7	7.014	2.75083	25.0764	8.8135	2.90929e-05	0.000104213	3.11955	0.969971	0.783913	0.783913	IP-MOCK	limma	2.90929e-05	0.000104213	TRUE	enriched hit
ALDH1L1	A0A0G2K0D8|M0R8T2|P28037	10-formyltetrahydrofolate dehydrogenase OS=Rattus norvegicus GN=Aldh1l1 PE=1 SV=1|10-formyltetrahydrofolate dehydrogenase OS=Rattus norvegicus GN=Aldh1l1 PE=1 SV=2|Cytosolic 10-formyltetrahydrofolate dehydrogenase OS=Rattus norvegicus GN=Aldh1l1 PE=1 SV=3	1	3	4	6.66651	3.03311	25.0738	6.62288	0.000413707	0.000569557	0.651153	0.977996	0.783913	0.783913	IP-MOCK	limma	0.000413707	0.000569557	TRUE	enriched hit
ADCY9	M0R5U4	Adenylate cyclase 9 (Predicted), isoform CRA_b OS=Rattus norvegicus GN=Adcy9 PE=1 SV=2	1	3	6	6.76109	2.59869	25.0735	7.19196	0.000119543	0.000224249	1.70088	0.974817	0.783913	0.783913	IP-MOCK	limma	0.000119543	0.000224249	TRUE	enriched hit
RARS	P40329	Arginine--tRNA ligase, cytoplasmic OS=Rattus norvegicus GN=Rars PE=1 SV=2	1	3	5	7.06479	3.47072	25.0722	6.71421	0.000186492	0.000307714	1.22912	0.976628	0.783913	0.783913	IP-MOCK	limma	0.000186492	0.000307714	TRUE	enriched hit
RRBP1	F1M853	Protein Rrbp1 OS=Rattus norvegicus GN=Rrbp1 PE=1 SV=3	1	3	8	6.61751	3.05409	25.0642	6.04318	0.000373683	0.000530886	0.513897	0.978909	0.783913	0.783913	IP-MOCK	limma	0.000373683	0.000530886	TRUE	enriched hit
RPS6	M0RD75|P62755	40S ribosomal protein S6 OS=Rattus norvegicus GN=Rps6 PE=1 SV=1|40S ribosomal protein S6 OS=Rattus norvegicus GN=Rps6 PE=1 SV=1	1	3	3	6.97186	3.46443	25.0508	8.15735	4.91581e-05	0.00013246	2.58084	0.971852	0.783913	0.783913	IP-MOCK	limma	4.91581e-05	0.00013246	TRUE	enriched hit
SV2B	Q63564	Synaptic vesicle glycoprotein 2B OS=Rattus norvegicus GN=Sv2b PE=1 SV=1	1	3	5	7.52536	3.05416	25.0415	10.3604	9.91015e-06	9.24686e-05	4.23356	0.965264	0.783913	0.783913	IP-MOCK	limma	9.91015e-06	9.24686e-05	TRUE	enriched hit
MAP2K1	A0A0H2UHI2|Q01986	Dual-specificity mitogen-activated protein kinase kinase 1 OS=Rattus norvegicus GN=Map2k1 PE=1 SV=1|Dual specificity mitogen-activated protein kinase kinase 1 OS=Rattus norvegicus GN=Map2k1 PE=1 SV=2	1	3	3	6.40733	3.29746	25.0406	8.89616	2.68161e-05	0.000102431	3.18685	0.969291	0.783913	0.783913	IP-MOCK	limma	2.68161e-05	0.000102431	TRUE	enriched hit
GABBR1	Q6MFX8|Q924M0|Q9Z0U4|Q9Z0U4-2|Q9Z0U4-3|Q9Z0U4-4|Q9Z0U4-5	Gamma-aminobutyric acid (GABA) B receptor 1 OS=Rattus norvegicus GN=Gabbr1 PE=1 SV=1|GABA type B receptor 1f OS=Rattus norvegicus GN=Gabbr1 PE=1 SV=1|Gamma-aminobutyric acid type B receptor subunit 1 OS=Rattus norvegicus GN=Gabbr1 PE=1 SV=1|Isoform 1A of Gamma-aminobutyric acid type B receptor subunit 1 OS=Rattus norvegicus GN=Gabbr1|Isoform 1B of Gamma-aminobutyric acid type B receptor subunit 1…	1	3	2	7.00376	1.93116	25.0386	3.03191	0.0179169	0.0185387	-3.48698	0.989213	0.783913	0.783913	IP-MOCK	limma	0.0179169	0.0185387	TRUE	enriched hit
GJA1	P08050	Gap junction alpha-1 protein OS=Rattus norvegicus GN=Gja1 PE=1 SV=2	1	3	3	7.37696	3.03309	25.0291	10.5455	8.10717e-06	9.24686e-05	4.36577	0.963232	0.783913	0.783913	IP-MOCK	limma	8.10717e-06	9.24686e-05	TRUE	enriched hit
LOC100911576|HNRNPC	A0A0G2K7B3|A0A140TAI3|G3V9R8	Heterogeneous nuclear ribonucleoprotein C OS=Rattus norvegicus GN=LOC100911576 PE=1 SV=1|Heterogeneous nuclear ribonucleoprotein C OS=Rattus norvegicus GN=Hnrnpc PE=1 SV=1|Heterogeneous nuclear ribonucleoprotein C OS=Rattus norvegicus GN=Hnrnpc PE=1 SV=2	1	3	6	7.27558	2.74195	25.029	4.54494	0.00215291	0.00244525	-1.3134	0.984556	0.783913	0.783913	IP-MOCK	limma	0.00215291	0.00244525	TRUE	enriched hit
PDIA6	A0A0G2JSZ5|Q63081	Protein disulfide-isomerase A6 OS=Rattus norvegicus GN=Pdia6 PE=1 SV=1|Protein disulfide-isomerase A6 OS=Rattus norvegicus GN=Pdia6 PE=1 SV=2	1	3	8	7.15286	2.91456	25.0266	7.08676	0.000171364	0.000283799	1.56539	0.974249	0.783913	0.783913	IP-MOCK	limma	0.000171364	0.000283799	TRUE	enriched hit
TRAP1	Q5XHZ0	Heat shock protein 75 kDa, mitochondrial OS=Rattus norvegicus GN=Trap1 PE=1 SV=1	1	3	6	6.72846	2.61425	25.0253	8.00413	5.94066e-05	0.00014651	2.44098	0.973036	0.783913	0.783913	IP-MOCK	limma	5.94066e-05	0.00014651	TRUE	enriched hit
SCAMP1	A0A0G2JY82|A0A0G2K1I6|P56603	Secretory carrier-associated membrane protein 1 OS=Rattus norvegicus GN=Scamp1 PE=1 SV=1|Secretory carrier membrane protein 1 OS=Rattus norvegicus GN=Scamp1 PE=1 SV=1|Secretory carrier-associated membrane protein 1 OS=Rattus norvegicus GN=Scamp1 PE=1 SV=1	1	3	5	6.86145	2.59566	25.0241	7.57312	8.89629e-05	0.000184783	2.05225	0.974607	0.783913	0.783913	IP-MOCK	limma	8.89629e-05	0.000184783	TRUE	enriched hit
SLC8A2	A0A0G2JZK7|F1M9A2|P48768	Sodium/calcium exchanger 2 OS=Rattus norvegicus GN=Slc8a2 PE=3 SV=1|Sodium/calcium exchanger 2 OS=Rattus norvegicus GN=Slc8a2 PE=3 SV=3|Sodium/calcium exchanger 2 OS=Rattus norvegicus GN=Slc8a2 PE=1 SV=1	1	3	7	7.11156	3.06255	25.019	8.32214	4.35214e-05	0.00012443	2.71844	0.970952	0.783913	0.783913	IP-MOCK	limma	4.35214e-05	0.00012443	TRUE	enriched hit
CASK	A0A0G2K2L8|Q62915	Peripheral plasma membrane protein CASK OS=Rattus norvegicus GN=Cask PE=1 SV=1|Peripheral plasma membrane protein CASK OS=Rattus norvegicus GN=Cask PE=1 SV=1	1	3	6	6.91717	3.15176	25.0142	8.10923	6.0545e-05	0.000148137	2.51758	0.970941	0.783913	0.783913	IP-MOCK	limma	6.0545e-05	0.000148137	TRUE	enriched hit
GIT1	A0A0G2K527|Q9Z272	ARF GTPase-activating protein GIT1 OS=Rattus norvegicus GN=Git1 PE=1 SV=1|ARF GTPase-activating protein GIT1 OS=Rattus norvegicus GN=Git1 PE=1 SV=1	1	3	5	7.37195	3.27906	25.0081	11.732	3.71701e-06	9.24686e-05	5.09326	0.959906	0.783913	0.783913	IP-MOCK	limma	3.71701e-06	9.24686e-05	TRUE	enriched hit
ITSN1	D3ZV52	Intersectin 1 OS=Rattus norvegicus GN=Itsn1 PE=1 SV=3	1	3	9	6.75557	2.99879	25.0069	8.36589	4.90181e-05	0.000135317	2.73438	0.97001	0.783913	0.783913	IP-MOCK	limma	4.90181e-05	0.000135317	TRUE	enriched hit
RAB7A	A0A0G2K930|P09527	Ras-related protein Rab-7a OS=Rattus norvegicus GN=Rab7a PE=1 SV=1|Ras-related protein Rab-7a OS=Rattus norvegicus GN=Rab7a PE=1 SV=2	1	3	5	6.58086	2.68757	25.005	9.36022	1.92558e-05	9.44439e-05	3.53793	0.968233	0.783913	0.783913	IP-MOCK	limma	1.92558e-05	9.44439e-05	TRUE	enriched hit
PSMC1	P62193	26S protease regulatory subunit 4 OS=Rattus norvegicus GN=Psmc1 PE=2 SV=1	1	3	5	6.51504	3.01298	25.0031	9.40346	1.83364e-05	9.72229e-05	3.57225	0.967253	0.783913	0.783913	IP-MOCK	limma	1.83364e-05	9.72229e-05	TRUE	enriched hit
SYNGR1	Q62876	Synaptogyrin-1 OS=Rattus norvegicus GN=Syngr1 PE=2 SV=1	1	3	3	6.85636	2.69338	25	7.43741	0.000116395	0.000217002	1.90744	0.975561	0.783913	0.783913	IP-MOCK	limma	0.000116395	0.000217002	TRUE	enriched hit
SEPT5	D3ZDH8|D3ZT07|Q9JJM9|Q9JJM9-2|Q9JJM9-3	Platelet glycoprotein Ib beta chain OS=Rattus norvegicus GN=Sept5 PE=1 SV=1|Platelet glycoprotein Ib beta chain OS=Rattus norvegicus GN=Sept5 PE=1 SV=2|Septin-5 OS=Rattus norvegicus GN=Sept5 PE=1 SV=2|Isoform 2 of Septin-5 OS=Rattus norvegicus GN=Sept5|Isoform 3 of Septin-5 OS=Rattus norvegicus GN=Sept5	1	3	5	7.07197	3.28825	24.9959	11.3399	4.81153e-06	9.24686e-05	4.8618	0.960422	0.783913	0.783913	IP-MOCK	limma	4.81153e-06	9.24686e-05	TRUE	enriched hit
LIN7C	Q792I0	Protein lin-7 homolog C OS=Rattus norvegicus GN=Lin7c PE=1 SV=1	1	3	5	6.51789	2.52127	24.9933	7.67921	7.46719e-05	0.00016834	2.15917	0.973427	0.783913	0.783913	IP-MOCK	limma	7.46719e-05	0.00016834	TRUE	enriched hit
SH3GLB1	Q6AYE2	Endophilin-B1 OS=Rattus norvegicus GN=Sh3glb1 PE=2 SV=1	1	3	3	6.18818	2.32033	24.9889	7.8187	6.59889e-05	0.000156464	2.28464	0.972943	0.783913	0.783913	IP-MOCK	limma	6.59889e-05	0.000156464	TRUE	enriched hit
GNAZ	P19627	Guanine nucleotide-binding protein G(z) subunit alpha OS=Rattus norvegicus GN=Gnaz PE=2 SV=3	1	3	6	6.90783	2.73198	24.9871	8.10749	5.82757e-05	0.000143163	2.52136	0.973003	0.783913	0.783913	IP-MOCK	limma	5.82757e-05	0.000143163	TRUE	enriched hit
DNM3	Q08877-10|Q08877-11|Q08877-12|Q08877-13|Q08877-7|Q08877-9	Isoform 9 of Dynamin-3 OS=Rattus norvegicus GN=Dnm3|Isoform 10 of Dynamin-3 OS=Rattus norvegicus GN=Dnm3|Isoform 11 of Dynamin-3 OS=Rattus norvegicus GN=Dnm3|Isoform 12 of Dynamin-3 OS=Rattus norvegicus GN=Dnm3|Isoform 7 of Dynamin-3 OS=Rattus norvegicus GN=Dnm3|Isoform 8 of Dynamin-3 OS=Rattus norvegicus GN=Dnm3	1	3	3	6.45188	2.83819	24.9864	6.94896	0.000158995	0.000271717	1.45688	0.976704	0.783913	0.783913	IP-MOCK	limma	0.000158995	0.000271717	TRUE	enriched hit
PPP1R7	Q5HZV9	Protein phosphatase 1 regulatory subunit 7 OS=Rattus norvegicus GN=Ppp1r7 PE=1 SV=1	1	3	5	6.85589	2.67996	24.984	8.65234	3.2868e-05	0.000108614	2.99155	0.970425	0.783913	0.783913	IP-MOCK	limma	3.2868e-05	0.000108614	TRUE	enriched hit
NT5DC3	D3ZAI6	Protein Nt5dc3 OS=Rattus norvegicus GN=Nt5dc3 PE=1 SV=2	1	3	5	6.54132	2.55325	24.9769	8.79112	3.09264e-05	0.000110266	3.09615	0.969002	0.783913	0.783913	IP-MOCK	limma	3.09264e-05	0.000110266	TRUE	enriched hit
HNRNPD	Q9JJ54|Q9JJ54-3	Heterogeneous nuclear ribonucleoprotein D0 OS=Rattus norvegicus GN=Hnrnpd PE=1 SV=2|Isoform 3 of Heterogeneous nuclear ribonucleoprotein D0 OS=Rattus norvegicus GN=Hnrnpd	1	3	3	6.77475	2.4641	24.976	7.43737	9.48184e-05	0.000194966	1.93407	0.973993	0.783913	0.783913	IP-MOCK	limma	9.48184e-05	0.000194966	TRUE	enriched hit
DLGAP4	G3V927|P97839	Discs, large homolog-associated protein 4 (Drosophila) OS=Rattus norvegicus GN=Dlgap4 PE=1 SV=1|Disks large-associated protein 4 OS=Rattus norvegicus GN=Dlgap4 PE=1 SV=1	1	3	5	6.53424	2.76107	24.9751	5.75137	0.000521467	0.00069994	0.182166	0.980525	0.783913	0.783913	IP-MOCK	limma	0.000521467	0.00069994	TRUE	enriched hit
SYNCRIP	M0R735	Heterogeneous nuclear ribonucleoprotein Q OS=Rattus norvegicus GN=Syncrip PE=1 SV=2	1	3	5	6.95841	4.45211	24.9729	4.51046	0.00221319	0.00251254	-1.35802	0.98443	0.783913	0.783913	IP-MOCK	limma	0.00221319	0.00251254	TRUE	enriched hit
ATP2B3	A0A0G2K9Q6|Q64568|Q64568-10|Q64568-11|Q64568-12|Q64568-2|Q64568-3|Q64568-4|Q64568-5|Q64568-6|Q64568-7|Q64568-8|Q64568-9	Calcium-transporting ATPase OS=Rattus norvegicus GN=Atp2b3 PE=1 SV=1|Plasma membrane calcium-transporting ATPase 3 OS=Rattus norvegicus GN=Atp2b3 PE=1 SV=2|Isoform ZE of Plasma membrane calcium-transporting ATPase 3 OS=Rattus norvegicus GN=Atp2b3|Isoform XF of Plasma membrane calcium-transporting ATPase 3 OS=Rattus norvegicus GN=Atp2b3|Isoform ZF of Plasma membrane calcium-transporting ATPase 3 O…	1	3	6	6.88537	3.10673	24.9702	9.58755	1.73469e-05	9.46203e-05	3.69591	0.967889	0.783913	0.783913	IP-MOCK	limma	1.73469e-05	9.46203e-05	TRUE	enriched hit
SNRNP70	B2RZ74	Protein Snrnp70 OS=Rattus norvegicus GN=Snrnp70 PE=1 SV=1	1	3	2	6.97889	3.16964	24.9582	9.35889	0.000120194	0.000226132	1.93911	0.967932	0.783913	0.783913	IP-MOCK	limma	0.000120194	0.000226132	TRUE	enriched hit
RPS8	B2RYR8|P62243	40S ribosomal protein S8 OS=Rattus norvegicus GN=Rps8 PE=2 SV=1|40S ribosomal protein S8 OS=Rattus norvegicus GN=Rps8 PE=1 SV=2	1	3	3	6.34455	4.03727	24.9567	8.41805	4.12937e-05	0.00012097	2.79494	0.971553	0.783913	0.783913	IP-MOCK	limma	4.12937e-05	0.00012097	TRUE	enriched hit
RGS6	A0A0G2JUG4|F1LS67	Regulator of G-protein-signaling 6 OS=Rattus norvegicus GN=Rgs6 PE=1 SV=1|Regulator of G-protein-signaling 6 OS=Rattus norvegicus GN=Rgs6 PE=1 SV=3	1	3	4	6.59101	2.27129	24.9561	4.87641	0.00142886	0.00168718	-0.880544	0.983448	0.783913	0.783913	IP-MOCK	limma	0.00142886	0.00168718	TRUE	enriched hit
NPTX1	A0A0H2UHC1|P47971	Neuronal pentraxin-1 OS=Rattus norvegicus GN=Nptx1 PE=4 SV=1|Neuronal pentraxin-1 OS=Rattus norvegicus GN=Nptx1 PE=1 SV=1	1	3	6	6.89777	2.39959	24.9464	7.25169	0.000113172	0.000216725	1.75798	0.975392	0.783913	0.783913	IP-MOCK	limma	0.000113172	0.000216725	TRUE	enriched hit
MAP1S	A0A0H2UHQ3|P0C5W1	Microtubule-associated protein 1S OS=Rattus norvegicus GN=Map1s PE=1 SV=1|Microtubule-associated protein 1S OS=Rattus norvegicus GN=Map1s PE=1 SV=1	1	3	4	6.56577	2.73896	24.9457	8.49232	3.91222e-05	0.000117447	2.85538	0.971348	0.783913	0.783913	IP-MOCK	limma	3.91222e-05	0.000117447	TRUE	enriched hit
RPH3A	F1LPB9|P47709	Rabphilin-3A OS=Rattus norvegicus GN=Rph3a PE=1 SV=1|Rabphilin-3A OS=Rattus norvegicus GN=Rph3a PE=1 SV=1	1	3	5	6.79684	3.05888	24.9444	6.80094	0.000180111	0.000296826	1.31113	0.977117	0.783913	0.783913	IP-MOCK	limma	0.000180111	0.000296826	TRUE	enriched hit
HUWE1	A0A0G2JVW5	E3 ubiquitin-protein ligase HUWE1 OS=Rattus norvegicus GN=Huwe1 PE=1 SV=1	1	3	6	6.64377	2.35124	24.944	6.29534	0.000282783	0.000419787	0.790971	0.978356	0.783913	0.783913	IP-MOCK	limma	0.000282783	0.000419787	TRUE	enriched hit
ARHGAP39	F1LR18	Rho GTPase-activating protein 39 OS=Rattus norvegicus GN=Arhgap39 PE=1 SV=1	1	3	6	6.66948	2.98108	24.9432	7.9825	5.73332e-05	0.000143181	2.42902	0.972639	0.783913	0.783913	IP-MOCK	limma	5.73332e-05	0.000143181	TRUE	enriched hit
SLC25A11	G3V6H5	Mitochondrial 2-oxoglutarate/malate carrier protein OS=Rattus norvegicus GN=Slc25a11 PE=1 SV=1	1	3	5	7.30472	2.96139	24.9382	11.1316	5.59812e-06	9.24686e-05	4.73335	0.960969	0.783913	0.783913	IP-MOCK	limma	5.59812e-06	9.24686e-05	TRUE	enriched hit
STAM	B5DF55	Protein Stam OS=Rattus norvegicus GN=Stam PE=1 SV=1	1	3	2	6.60544	1.92496	24.937	4.5691	0.00213355	0.00243898	-1.28315	0.98389	0.783913	0.783913	IP-MOCK	limma	0.00213355	0.00243898	TRUE	enriched hit
TPP2	Q64560	Tripeptidyl-peptidase 2 OS=Rattus norvegicus GN=Tpp2 PE=2 SV=3	1	3	5	6.92322	3.46015	24.9312	8.86272	3.0064e-05	0.000109868	3.14894	0.968596	0.783913	0.783913	IP-MOCK	limma	3.0064e-05	0.000109868	TRUE	enriched hit
NRBP2	A0A0G2JT23|D3ZA69	Protein Nrbp2 OS=Rattus norvegicus GN=Nrbp2 PE=1 SV=1|Protein Nrbp2 OS=Rattus norvegicus GN=Nrbp2 PE=1 SV=1	1	3	4	6.96266	2.62595	24.9286	5.64332	0.000803412	0.00099053	0.0209222	0.981778	0.783913	0.783913	IP-MOCK	limma	0.000803412	0.00099053	TRUE	enriched hit
EHD3	A0A0G2JTH6|Q8R491	EH domain-containing protein 3 OS=Rattus norvegicus GN=Ehd3 PE=1 SV=1|EH domain-containing protein 3 OS=Rattus norvegicus GN=Ehd3 PE=1 SV=2	1	3	6	7.04935	4.0242	24.9279	11.3011	5.0118e-06	9.24686e-05	4.83623	0.96171	0.783913	0.783913	IP-MOCK	limma	5.0118e-06	9.24686e-05	TRUE	enriched hit
ATP6V1G2	Q8R2H0	ATPase, H+ transporting, V1 subunit G isoform 2 OS=Rattus norvegicus GN=Atp6v1g2 PE=4 SV=1	1	3	4	7.19757	3.49139	24.9202	6.33632	0.000274949	0.000412084	0.83334	0.97788	0.783913	0.783913	IP-MOCK	limma	0.000274949	0.000412084	TRUE	enriched hit
TUFM	P85834	Elongation factor Tu, mitochondrial OS=Rattus norvegicus GN=Tufm PE=1 SV=1	1	3	7	6.53517	2.55823	24.92	7.28884	0.000113488	0.000216968	1.78876	0.975486	0.783913	0.783913	IP-MOCK	limma	0.000113488	0.000216968	TRUE	enriched hit
CAMSAP3	D3ZXQ2	Protein Camsap3 OS=Rattus norvegicus GN=Camsap3 PE=1 SV=2	1	3	7	6.91543	2.8712	24.9153	9.54015	1.64565e-05	9.24686e-05	3.67344	0.967357	0.783913	0.783913	IP-MOCK	limma	1.64565e-05	9.24686e-05	TRUE	enriched hit
NDUFV2	P19234	NADH dehydrogenase [ubiquinone] flavoprotein 2, mitochondrial OS=Rattus norvegicus GN=Ndufv2 PE=1 SV=2	1	3	5	6.22429	2.90369	24.9105	8.7006	3.59171e-05	0.000114711	3.01331	0.97105	0.783913	0.783913	IP-MOCK	limma	3.59171e-05	0.000114711	TRUE	enriched hit
RAP1A|RAP1B	P62836|Q62636	Ras-related protein Rap-1A OS=Rattus norvegicus GN=Rap1a PE=1 SV=1|Ras-related protein Rap-1b OS=Rattus norvegicus GN=Rap1b PE=1 SV=2	1	3	3	7.26746	3.10482	24.9062	6.62893	0.000203544	0.000328805	1.14127	0.976895	0.783913	0.783913	IP-MOCK	limma	0.000203544	0.000328805	TRUE	enriched hit
CAP2	P52481	Adenylyl cyclase-associated protein 2 OS=Rattus norvegicus GN=Cap2 PE=1 SV=1	1	3	7	6.84961	3.01583	24.904	9.70992	1.47501e-05	9.24686e-05	3.79391	0.96699	0.783913	0.783913	IP-MOCK	limma	1.47501e-05	9.24686e-05	TRUE	enriched hit
SLC6A11	P31647	Sodium- and chloride-dependent GABA transporter 3 OS=Rattus norvegicus GN=Slc6a11 PE=1 SV=1	1	3	3	6.9329	3.33702	24.9007	8.25122	4.70676e-05	0.000128202	2.65617	0.972061	0.783913	0.783913	IP-MOCK	limma	4.70676e-05	0.000128202	TRUE	enriched hit
PDXP	B2GV79|M0R416|Q8VD52	Pdxp protein OS=Rattus norvegicus GN=Pdxp PE=1 SV=1|Pyridoxal phosphate phosphatase OS=Rattus norvegicus GN=Pdxp PE=1 SV=1|Pyridoxal phosphate phosphatase OS=Rattus norvegicus GN=Pdxp PE=1 SV=2	1	3	6	7.13641	3.00693	24.8973	9.22989	2.07443e-05	9.78044e-05	3.44353	0.968006	0.783913	0.783913	IP-MOCK	limma	2.07443e-05	9.78044e-05	TRUE	enriched hit
OPA1	Q2TA68|Q2TA68-2|Q2TA68-3	Dynamin-like 120 kDa protein, mitochondrial OS=Rattus norvegicus GN=Opa1 PE=1 SV=1|Isoform 2 of Dynamin-like 120 kDa protein, mitochondrial OS=Rattus norvegicus GN=Opa1|Isoform 3 of Dynamin-like 120 kDa protein, mitochondrial OS=Rattus norvegicus GN=Opa1	1	3	11	6.78812	3.79488	24.8928	8.78531	2.96446e-05	0.000104788	3.09766	0.970023	0.783913	0.783913	IP-MOCK	limma	2.96446e-05	0.000104788	TRUE	enriched hit
UBR4	A0A0G2JU89|F1LQI5|Q2TL32	E3 ubiquitin-protein ligase UBR4 OS=Rattus norvegicus GN=Ubr4 PE=1 SV=1|E3 ubiquitin-protein ligase UBR4 OS=Rattus norvegicus GN=Ubr4 PE=1 SV=1|E3 ubiquitin-protein ligase UBR4 OS=Rattus norvegicus GN=Ubr4 PE=1 SV=2	1	3	8	6.79529	3.13643	24.8866	8.41264	4.18566e-05	0.000121677	2.78927	0.971628	0.783913	0.783913	IP-MOCK	limma	4.18566e-05	0.000121677	TRUE	enriched hit
RPS16	P62250	40S ribosomal protein S16 OS=Rattus norvegicus GN=Rps16 PE=1 SV=2	1	3	4	6.49899	2.74614	24.881	7.14449	0.0001237	0.000229629	1.6563	0.975658	0.783913	0.783913	IP-MOCK	limma	0.0001237	0.000229629	TRUE	enriched hit
EXOC8	O54924	Exocyst complex component 8 OS=Rattus norvegicus GN=Exoc8 PE=1 SV=1	1	3	3	6.92033	3.0549	24.876	6.24361	0.000344017	0.000487665	0.718581	0.979304	0.783913	0.783913	IP-MOCK	limma	0.000344017	0.000487665	TRUE	enriched hit
PTPRZ1	F1LMY3|Q62656|Q62656-2|Q62656-3	Receptor-type tyrosine-protein phosphatase zeta OS=Rattus norvegicus GN=Ptprz1 PE=1 SV=3|Receptor-type tyrosine-protein phosphatase zeta OS=Rattus norvegicus GN=Ptprz1 PE=1 SV=1|Isoform 2 of Receptor-type tyrosine-protein phosphatase zeta OS=Rattus norvegicus GN=Ptprz1|Isoform 3 of Receptor-type tyrosine-protein phosphatase zeta OS=Rattus norvegicus GN=Ptprz1	1	3	4	6.81698	1.8039	24.8709	5.32934	0.000837938	0.00105186	-0.316247	0.981302	0.783913	0.783913	IP-MOCK	limma	0.000837938	0.00105186	TRUE	enriched hit
DCX	G3V997	Neuronal migration protein doublecortin OS=Rattus norvegicus GN=Dcx PE=1 SV=1	1	3	4	6.93134	2.87987	24.8695	8.82483	3.76402e-05	0.000117819	3.09125	0.971128	0.783913	0.783913	IP-MOCK	limma	3.76402e-05	0.000117819	TRUE	enriched hit
OTUB1	B2RYG6	Ubiquitin thioesterase OTUB1 OS=Rattus norvegicus GN=Otub1 PE=1 SV=1	1	3	4	6.51959	2.73871	24.8637	8.81612	3.1822e-05	0.000109964	3.10934	0.970543	0.783913	0.783913	IP-MOCK	limma	3.1822e-05	0.000109964	TRUE	enriched hit
PDCD6IP	A0A140TAA4|Q9QZA2	Programmed cell death 6-interacting protein OS=Rattus norvegicus GN=Pdcd6ip PE=1 SV=1|Programmed cell death 6-interacting protein OS=Rattus norvegicus GN=Pdcd6ip PE=1 SV=2	1	3	5	6.8116	3.06616	24.8619	9.83544	1.54535e-05	9.80929e-05	3.86386	0.96483	0.783913	0.783913	IP-MOCK	limma	1.54535e-05	9.80929e-05	TRUE	enriched hit
TECR	B3SVE9|Q64232	Neuroprotective protein 13 OS=Rattus norvegicus GN=Tecr PE=1 SV=1|Very-long-chain enoyl-CoA reductase OS=Rattus norvegicus GN=Tecr PE=1 SV=1	1	3	3	7.29214	2.90906	24.8585	8.54889	3.80497e-05	0.000119643	2.8994	0.969789	0.783913	0.783913	IP-MOCK	limma	3.80497e-05	0.000119643	TRUE	enriched hit
NAPG	A0A0G2K350|D4A0E2	Protein Napg OS=Rattus norvegicus GN=Napg PE=1 SV=1|Protein Napg OS=Rattus norvegicus GN=Napg PE=1 SV=1	1	3	6	6.65098	2.95835	24.8471	8.51433	3.70074e-05	0.000114964	2.8784	0.970315	0.783913	0.783913	IP-MOCK	limma	3.70074e-05	0.000114964	TRUE	enriched hit
KIF5B	Q2PQA9	Kinesin-1 heavy chain OS=Rattus norvegicus GN=Kif5b PE=1 SV=1	1	3	6	6.70946	3.03379	24.8463	6.29557	0.000282486	0.00041796	0.791312	0.978307	0.783913	0.783913	IP-MOCK	limma	0.000282486	0.00041796	TRUE	enriched hit
RPS24|LOC100363469	A0A096MIU7|A0A0H2UHH9|D3ZFZ8|D4ACJ1|P62850|P62850-2|P62850-3	40S ribosomal protein S24 OS=Rattus norvegicus GN=Rps24 PE=3 SV=2|40S ribosomal protein S24 OS=Rattus norvegicus GN=Rps24 PE=3 SV=1|40S ribosomal protein S24 OS=Rattus norvegicus GN=Rps24 PE=3 SV=1|40S ribosomal protein S24 OS=Rattus norvegicus GN=LOC100363469 PE=3 SV=1|40S ribosomal protein S24 OS=Rattus norvegicus GN=Rps24 PE=2 SV=1|Isoform 2 of 40S ribosomal protein S24 OS=Rattus norvegicus GN…	1	3	2	7.04952	2.09469	24.8456	4.74593	0.00334133	0.00368297	-1.32664	0.982428	0.783913	0.783913	IP-MOCK	limma	0.00334133	0.00368297	TRUE	enriched hit
PAFAH1B1	P63004	Platelet-activating factor acetylhydrolase IB subunit alpha OS=Rattus norvegicus GN=Pafah1b1 PE=1 SV=2	1	3	4	6.43131	2.2484	24.843	5.77785	0.000525793	0.000703949	0.208529	0.979535	0.783913	0.783913	IP-MOCK	limma	0.000525793	0.000703949	TRUE	enriched hit
NIPSNAP1	G3V728	4-nitrophenylphosphatase domain and non-neuronal SNAP25-like protein homolog 1 (C. elegans), isoform CRA_b OS=Rattus norvegicus GN=Nipsnap1 PE=1 SV=1	1	3	3	7.30521	3.56306	24.8424	11.7554	3.63146e-06	9.24686e-05	5.10793	0.959531	0.783913	0.783913	IP-MOCK	limma	3.63146e-06	9.24686e-05	TRUE	enriched hit
HNRNPA0	F1M3H8	Protein Hnrnpa0 OS=Rattus norvegicus GN=Hnrnpa0 PE=1 SV=3	1	3	4	7.00994	2.25595	24.8386	6.3746	0.000261121	0.000396015	0.875575	0.97814	0.783913	0.783913	IP-MOCK	limma	0.000261121	0.000396015	TRUE	enriched hit
PHF24	D3ZB78	Protein Phf24 OS=Rattus norvegicus GN=Phf24 PE=1 SV=1	1	3	5	7.20303	2.93012	24.8361	9.97778	1.18772e-05	9.24686e-05	3.98575	0.96568	0.783913	0.783913	IP-MOCK	limma	1.18772e-05	9.24686e-05	TRUE	enriched hit
CNDP2	Q6Q0N1	Cytosolic non-specific dipeptidase OS=Rattus norvegicus GN=Cndp2 PE=1 SV=1	1	3	5	6.50465	2.71398	24.8358	9.38907	1.97181e-05	9.53952e-05	3.55319	0.968447	0.783913	0.783913	IP-MOCK	limma	1.97181e-05	9.53952e-05	TRUE	enriched hit
DNM2	A0A0A0MY48|A0A0A0MY49|P39052|P39052-2|P39052-3|P39052-4	Dynamin-2 OS=Rattus norvegicus GN=Dnm2 PE=1 SV=2|Dynamin-2 OS=Rattus norvegicus GN=Dnm2 PE=1 SV=2|Dynamin-2 OS=Rattus norvegicus GN=Dnm2 PE=1 SV=1|Isoform 2 of Dynamin-2 OS=Rattus norvegicus GN=Dnm2|Isoform 3 of Dynamin-2 OS=Rattus norvegicus GN=Dnm2|Isoform 4 of Dynamin-2 OS=Rattus norvegicus GN=Dnm2	1	3	2	5.73124	2.8911	24.8286	7.68816	7.40597e-05	0.000167595	2.1673	0.973578	0.783913	0.783913	IP-MOCK	limma	7.40597e-05	0.000167595	TRUE	enriched hit
PHACTR1	P62024	Phosphatase and actin regulator 1 OS=Rattus norvegicus GN=Phactr1 PE=1 SV=1	1	3	4	7.05422	3.13786	24.8245	7.72406	7.7042e-05	0.000168341	2.19073	0.974057	0.783913	0.783913	IP-MOCK	limma	7.7042e-05	0.000168341	TRUE	enriched hit
ALG2	G3V6U3	Asparagine-linked glycosylation 2 homolog (Yeast, alpha-1,3-mannosyltransferase), isoform CRA_a OS=Rattus norvegicus GN=Alg2 PE=1 SV=1	1	3	5	6.88055	2.72811	24.8205	8.39176	4.10765e-05	0.000119895	2.77661	0.971427	0.783913	0.783913	IP-MOCK	limma	4.10765e-05	0.000119895	TRUE	enriched hit
TOM1L2	A0A0G2K9L2	Protein Tom1l2 OS=Rattus norvegicus GN=Tom1l2 PE=1 SV=1	1	3	4	6.7222	2.31943	24.8198	4.62809	0.001908	0.00219716	-1.20178	0.983983	0.783913	0.783913	IP-MOCK	limma	0.001908	0.00219716	TRUE	enriched hit
DDX5	Q6AYI1	DEAD (Asp-Glu-Ala-Asp) box polypeptide 5 OS=Rattus norvegicus GN=Ddx5 PE=1 SV=1	1	3	7	6.94754	3.26088	24.8143	9.36421	1.921e-05	9.80929e-05	3.54088	0.96721	0.783913	0.783913	IP-MOCK	limma	1.921e-05	9.80929e-05	TRUE	enriched hit
PCMT1	A0A140TAB9|P22062	Protein-L-isoaspartate O-methyltransferase OS=Rattus norvegicus GN=Pcmt1 PE=1 SV=1|Protein-L-isoaspartate(D-aspartate) O-methyltransferase OS=Rattus norvegicus GN=Pcmt1 PE=1 SV=2	1	3	3	6.8453	2.81351	24.8125	10.1688	1.07809e-05	9.24686e-05	4.11173	0.964311	0.783913	0.783913	IP-MOCK	limma	1.07809e-05	9.24686e-05	TRUE	enriched hit
GAD2	Q05683	Glutamate decarboxylase 2 OS=Rattus norvegicus GN=Gad2 PE=1 SV=1	1	3	4	6.97796	2.88697	24.8112	5.67499	0.000726083	0.000920124	0.0658228	0.979322	0.783913	0.783913	IP-MOCK	limma	0.000726083	0.000920124	TRUE	enriched hit
SND1	Q66X93	Staphylococcal nuclease domain-containing protein 1 OS=Rattus norvegicus GN=Snd1 PE=1 SV=1	1	3	6	6.88583	3.20701	24.8099	9.711	1.48707e-05	9.24686e-05	3.79348	0.96707	0.783913	0.783913	IP-MOCK	limma	1.48707e-05	9.24686e-05	TRUE	enriched hit
GNAQ	D4AE68|P82471	Guanine nucleotide binding protein, alpha q polypeptide, isoform CRA_a OS=Rattus norvegicus GN=Gnaq PE=1 SV=2|Guanine nucleotide-binding protein G(q) subunit alpha OS=Rattus norvegicus GN=Gnaq PE=2 SV=2	1	3	3	7.12819	3.62436	24.8088	6.02595	0.000386526	0.000537185	0.493008	0.979584	0.783913	0.783913	IP-MOCK	limma	0.000386526	0.000537185	TRUE	enriched hit
AP3D1	B5DFK6	Adaptor-related protein complex 3, delta 1 subunit, isoform CRA_b OS=Rattus norvegicus GN=Ap3d1 PE=1 SV=1	1	3	4	7.22244	3.41437	24.8049	8.81834	4.05451e-05	0.000129265	3.07587	0.967853	0.783913	0.783913	IP-MOCK	limma	4.05451e-05	0.000129265	TRUE	enriched hit
LOC103690005	Q1RP74	Protein LOC103690005 OS=Rattus norvegicus GN=LOC103690005 PE=1 SV=1	1	3	6	7.39125	3.06953	24.8038	8.26312	5.26393e-05	0.000138736	2.6501	0.970427	0.783913	0.783913	IP-MOCK	limma	5.26393e-05	0.000138736	TRUE	enriched hit
VCL	A0A0G2K8V2|P85972|R9PXU6	Vinculin OS=Rattus norvegicus GN=Vcl PE=1 SV=1|Vinculin OS=Rattus norvegicus GN=Vcl PE=1 SV=1|Vinculin OS=Rattus norvegicus GN=Vcl PE=1 SV=1	1	3	7	6.68263	2.71913	24.8009	7.33825	0.000105838	0.000207685	1.83858	0.975188	0.783913	0.783913	IP-MOCK	limma	0.000105838	0.000207685	TRUE	enriched hit
GRIA1	P19490	Glutamate receptor 1 OS=Rattus norvegicus GN=Gria1 PE=1 SV=2	1	3	6	6.63151	2.34644	24.7963	5.29279	0.00138499	0.00163575	-0.670343	0.98216	0.783913	0.783913	IP-MOCK	limma	0.00138499	0.00163575	TRUE	enriched hit
ST13	P50503	Hsc70-interacting protein OS=Rattus norvegicus GN=St13 PE=1 SV=1	1	3	5	6.62141	3.41928	24.7962	4.64943	0.00185784	0.00214298	-1.17367	0.984028	0.783913	0.783913	IP-MOCK	limma	0.00185784	0.00214298	TRUE	enriched hit
SEPT4	A0A096MJN4|A0A096MJT3|A0A096MJW0|A0A0G2JVC7|A0JN02|E9PST0	Protein Sept4 OS=Rattus norvegicus GN=Sept4 PE=1 SV=1|Protein Sept4 OS=Rattus norvegicus GN=Sept4 PE=1 SV=1|Protein Sept4 OS=Rattus norvegicus GN=Sept4 PE=1 SV=1|Protein Sept4 OS=Rattus norvegicus GN=Sept4 PE=1 SV=1|Protein Sept4 OS=Rattus norvegicus GN=Sept4 PE=1 SV=1|Protein Sept4 OS=Rattus norvegicus GN=Sept4 PE=1 SV=3	1	3	3	6.69735	3.30737	24.7955	10.3636	9.83896e-06	9.24686e-05	4.23648	0.963327	0.783913	0.783913	IP-MOCK	limma	9.83896e-06	9.24686e-05	TRUE	enriched hit
DCLK2	E9PSS1|Q5MPA9|Q5MPA9-2	Serine/threonine-protein kinase DCLK2 OS=Rattus norvegicus GN=Dclk2 PE=1 SV=3|Serine/threonine-protein kinase DCLK2 OS=Rattus norvegicus GN=Dclk2 PE=1 SV=2|Isoform 2 of Serine/threonine-protein kinase DCLK2 OS=Rattus norvegicus GN=Dclk2	1	3	6	7.19269	3.74468	24.7946	6.03846	0.000406549	0.000561915	0.49967	0.979832	0.783913	0.783913	IP-MOCK	limma	0.000406549	0.000561915	TRUE	enriched hit
ACTN1	Q6GMN8|Q6T487|Q9Z1P2	Actn1 protein OS=Rattus norvegicus GN=Actn1 PE=1 SV=1|Alpha-actinin-1 OS=Rattus norvegicus GN=Actn1 PE=1 SV=1|Alpha-actinin-1 OS=Rattus norvegicus GN=Actn1 PE=1 SV=1	1	3	7	6.71447	3.25632	24.7904	9.70579	1.47002e-05	9.24686e-05	3.79183	0.966933	0.783913	0.783913	IP-MOCK	limma	1.47002e-05	9.24686e-05	TRUE	enriched hit
RPL7	B0K031|P05426	60S ribosomal protein L7 OS=Rattus norvegicus GN=Rpl7 PE=1 SV=1|60S ribosomal protein L7 OS=Rattus norvegicus GN=Rpl7 PE=1 SV=2	1	3	4	6.77224	2.28959	24.7902	8.27289	4.48433e-05	0.000127608	2.6784	0.971271	0.783913	0.783913	IP-MOCK	limma	4.48433e-05	0.000127608	TRUE	enriched hit
CLIP2	G3V949	CAP-Gly domain-containing linker protein 2 OS=Rattus norvegicus GN=Clip2 PE=1 SV=1	1	3	7	7.0699	2.64656	24.7892	8.90158	2.84796e-05	0.000106818	3.18264	0.968583	0.783913	0.783913	IP-MOCK	limma	2.84796e-05	0.000106818	TRUE	enriched hit
PRPS1	P60892	Ribose-phosphate pyrophosphokinase 1 OS=Rattus norvegicus GN=Prps1 PE=1 SV=2	1	3	4	6.49954	2.85381	24.7864	6.70269	0.00021698	0.00034343	1.20044	0.975991	0.783913	0.783913	IP-MOCK	limma	0.00021698	0.00034343	TRUE	enriched hit
PSME2	Q63798|Z4YNS1	Proteasome activator complex subunit 2 OS=Rattus norvegicus GN=Psme2 PE=2 SV=3|Protein LOC100362709 OS=Rattus norvegicus GN=Psme2 PE=1 SV=1	1	3	2	7.40354	2.88669	24.7858	10.2182	1.02518e-05	9.24686e-05	4.14737	0.964279	0.783913	0.783913	IP-MOCK	limma	1.02518e-05	9.24686e-05	TRUE	enriched hit
STXBP6	D3ZCI5	Protein Stxbp6 OS=Rattus norvegicus GN=Stxbp6 PE=1 SV=2	1	3	4	6.86342	3.07584	24.7849	11.2657	4.99128e-06	9.24686e-05	4.81867	0.961497	0.783913	0.783913	IP-MOCK	limma	4.99128e-06	9.24686e-05	TRUE	enriched hit
USP14	A0A0G2JVV5|Q5U2N2	Protein Usp14 OS=Rattus norvegicus GN=Usp14 PE=1 SV=1|Protein Usp14 OS=Rattus norvegicus GN=Usp14 PE=1 SV=1	1	3	5	6.8948	2.85386	24.7845	7.21973	0.000231841	0.000360057	1.18498	0.975637	0.783913	0.783913	IP-MOCK	limma	0.000231841	0.000360057	TRUE	enriched hit
APOE	A0A0G2K151|P02650	Apolipoprotein E OS=Rattus norvegicus GN=Apoe PE=1 SV=1|Apolipoprotein E OS=Rattus norvegicus GN=Apoe PE=1 SV=2	1	3	6	6.96305	2.44776	24.7795	8.05183	5.65053e-05	0.000142711	2.48361	0.972822	0.783913	0.783913	IP-MOCK	limma	5.65053e-05	0.000142711	TRUE	enriched hit
SEPT6	A0A0U1RRT8|A0A0U1RRW2|B5DFG5	Protein Sept6 OS=Rattus norvegicus GN=Sept6 PE=1 SV=1|Protein Sept6 OS=Rattus norvegicus GN=Sept6 PE=1 SV=1|Protein Sept6 OS=Rattus norvegicus GN=Sept6 PE=1 SV=1	1	3	2	6.70122	2.65864	24.7782	3.56292	0.00885302	0.00932894	-2.69699	0.987165	0.783913	0.783913	IP-MOCK	limma	0.00885302	0.00932894	TRUE	enriched hit
GSTM3	P08009	Glutathione S-transferase Yb-3 OS=Rattus norvegicus GN=Gstm3 PE=1 SV=2	1	3	2	6.72316	2.71291	24.7752	9.88153	1.27257e-05	9.24686e-05	3.91859	0.965986	0.783913	0.783913	IP-MOCK	limma	1.27257e-05	9.24686e-05	TRUE	enriched hit
PRKCB	F1LS36|F1LS42|P68403|P68403-2	Protein kinase C OS=Rattus norvegicus GN=Prkcb PE=1 SV=2|Protein kinase C OS=Rattus norvegicus GN=Prkcb PE=1 SV=2|Protein kinase C beta type OS=Rattus norvegicus GN=Prkcb PE=1 SV=3|Isoform Beta-II of Protein kinase C beta type OS=Rattus norvegicus GN=Prkcb	1	3	4	7.06216	4.45161	24.7739	7.14942	0.000122361	0.000227862	1.66182	0.975572	0.783913	0.783913	IP-MOCK	limma	0.000122361	0.000227862	TRUE	enriched hit
CKAP5	F1M949	Protein Ckap5 OS=Rattus norvegicus GN=Ckap5 PE=1 SV=3	1	3	8	6.93635	4.10612	24.7708	7.10075	0.000133209	0.000241543	1.60991	0.974994	0.783913	0.783913	IP-MOCK	limma	0.000133209	0.000241543	TRUE	enriched hit
RASAL1	D3ZHY9	Protein Rasal1 OS=Rattus norvegicus GN=Rasal1 PE=4 SV=2	1	3	6	6.9423	3.22991	24.7701	9.42869	1.77733e-05	9.45663e-05	3.5925	0.967519	0.783913	0.783913	IP-MOCK	limma	1.77733e-05	9.45663e-05	TRUE	enriched hit
SFXN3	G3V804|Q9JHY2	Sideroflexin OS=Rattus norvegicus GN=Sfxn3 PE=1 SV=1|Sideroflexin-3 OS=Rattus norvegicus GN=Sfxn3 PE=2 SV=1	1	3	7	6.94726	2.65336	24.7696	7.73567	7.66536e-05	0.00016835	2.20052	0.974043	0.783913	0.783913	IP-MOCK	limma	7.66536e-05	0.00016835	TRUE	enriched hit
CLASP1	A0A0G2JTD7|A0A0G2JUI5|F1LNQ9|F1LNR0|F1LNR1	Protein Clasp1 OS=Rattus norvegicus GN=Clasp1 PE=1 SV=1|Protein Clasp1 OS=Rattus norvegicus GN=Clasp1 PE=1 SV=1|Protein Clasp1 OS=Rattus norvegicus GN=Clasp1 PE=1 SV=3|Protein Clasp1 OS=Rattus norvegicus GN=Clasp1 PE=1 SV=3|Protein Clasp1 OS=Rattus norvegicus GN=Clasp1 PE=1 SV=3	1	3	8	6.44171	2.84929	24.7688	8.79382	2.91121e-05	0.000104237	3.1059	0.969768	0.783913	0.783913	IP-MOCK	limma	2.91121e-05	0.000104237	TRUE	enriched hit
ABR	A0A0G2JTR4|A0A0G2JZZ7	Protein Abr OS=Rattus norvegicus GN=Abr PE=1 SV=1|Protein Abr OS=Rattus norvegicus GN=Abr PE=1 SV=1	1	3	2	7.08151	2.79304	24.7607	5.3099	0.00138829	0.00163957	-0.654171	0.982206	0.783913	0.783913	IP-MOCK	limma	0.00138829	0.00163957	TRUE	enriched hit
SLC7A5	Q63016	Large neutral amino acids transporter small subunit 1 OS=Rattus norvegicus GN=Slc7a5 PE=1 SV=2	1	3	3	6.58011	2.36615	24.7579	5.46494	0.000718945	0.000918213	-0.153422	0.980811	0.783913	0.783913	IP-MOCK	limma	0.000718945	0.000918213	TRUE	enriched hit
PSAT1	A0A0G2K931|E9PSV5	Phosphoserine aminotransferase OS=Rattus norvegicus GN=Psat1 PE=1 SV=1|Phosphoserine aminotransferase OS=Rattus norvegicus GN=Psat1 PE=1 SV=2	1	3	6	6.81993	3.96725	24.7553	4.80119	0.00160139	0.00187436	-0.979357	0.983064	0.783913	0.783913	IP-MOCK	limma	0.00160139	0.00187436	TRUE	enriched hit
SYNGR3	D4ABK1	Protein Syngr3 OS=Rattus norvegicus GN=Syngr3 PE=1 SV=1	1	3	2	7.27233	2.54032	24.7534	7.24822	0.000116389	0.000220505	1.75166	0.974456	0.783913	0.783913	IP-MOCK	limma	0.000116389	0.000220505	TRUE	enriched hit
PSMC6	G3V6W6	Protein Psmc6 OS=Rattus norvegicus GN=Psmc6 PE=1 SV=1	1	3	7	7.05275	3.82628	24.7517	9.58821	1.57923e-05	9.24686e-05	3.70913	0.967051	0.783913	0.783913	IP-MOCK	limma	1.57923e-05	9.24686e-05	TRUE	enriched hit
CYC1	D3ZFQ8	Cytochrome c-1 (Predicted), isoform CRA_c OS=Rattus norvegicus GN=Cyc1 PE=1 SV=3	1	3	5	6.24755	2.94632	24.7513	10.2713	1.01272e-05	9.24686e-05	4.17965	0.965309	0.783913	0.783913	IP-MOCK	limma	1.01272e-05	9.24686e-05	TRUE	enriched hit
ASRGL1	Q8VI04	Isoaspartyl peptidase/L-asparaginase OS=Rattus norvegicus GN=Asrgl1 PE=1 SV=1	1	3	3	6.35117	2.82428	24.7502	7.79196	6.80074e-05	0.0001594	2.25995	0.972905	0.783913	0.783913	IP-MOCK	limma	6.80074e-05	0.0001594	TRUE	enriched hit
RNF14	Q3ZAU6	Protein Rnf14 OS=Rattus norvegicus GN=Rnf14 PE=1 SV=1	1	3	2	7.02094	2.41309	24.7441	6.90605	0.000153578	0.00026703	1.42342	0.976316	0.783913	0.783913	IP-MOCK	limma	0.000153578	0.00026703	TRUE	enriched hit
KHSRP	A0A0G2K2B3|M0R961|Q99PF5	Far upstream element-binding protein 2 OS=Rattus norvegicus GN=Khsrp PE=1 SV=1|Far upstream element-binding protein 2 OS=Rattus norvegicus GN=Khsrp PE=1 SV=1|Far upstream element-binding protein 2 OS=Rattus norvegicus GN=Khsrp PE=1 SV=1	1	3	2	6.44104	1.96292	24.7411	5.28101	0.000924349	0.00114374	-0.379362	0.982302	0.783913	0.783913	IP-MOCK	limma	0.000924349	0.00114374	TRUE	enriched hit
PDIA4	G3V6T7|P38659	Protein disulfide-isomerase A4 OS=Rattus norvegicus GN=Pdia4 PE=1 SV=1|Protein disulfide-isomerase A4 OS=Rattus norvegicus GN=Pdia4 PE=1 SV=2	1	3	7	6.73952	3.28734	24.7397	6.5965	0.000209594	0.000333459	1.10808	0.977464	0.783913	0.783913	IP-MOCK	limma	0.000209594	0.000333459	TRUE	enriched hit
TXN|TXN1	P11232|R4GNK3	Thioredoxin OS=Rattus norvegicus GN=Txn PE=1 SV=2|Thioredoxin OS=Rattus norvegicus GN=Txn1 PE=1 SV=1	1	3	2	5.661	1.808	24.7391	4.08084	0.00393814	0.00430607	-1.9476	0.985726	0.783913	0.783913	IP-MOCK	limma	0.00393814	0.00430607	TRUE	enriched hit
ANXA11	Q5XI77	Annexin OS=Rattus norvegicus GN=Anxa11 PE=1 SV=1	1	3	4	6.54392	3.01108	24.739	9.18255	2.37586e-05	9.83597e-05	3.39422	0.96929	0.783913	0.783913	IP-MOCK	limma	2.37586e-05	9.83597e-05	TRUE	enriched hit
DDX17	A0A096MIX2|E9PT29	DEAD (Asp-Glu-Ala-Asp) box polypeptide 17, isoform CRA_a OS=Rattus norvegicus GN=Ddx17 PE=1 SV=1|Protein Ddx17 OS=Rattus norvegicus GN=Ddx17 PE=1 SV=3	1	3	6	6.91837	2.97717	24.7378	10.7142	7.13032e-06	9.24686e-05	4.47667	0.963223	0.783913	0.783913	IP-MOCK	limma	7.13032e-06	9.24686e-05	TRUE	enriched hit
RPS5	B0BN81|P24050	40S ribosomal protein S5 OS=Rattus norvegicus GN=Rps5 PE=1 SV=1|40S ribosomal protein S5 OS=Rattus norvegicus GN=Rps5 PE=1 SV=3	1	3	3	6.76975	2.1995	24.7341	6.33497	0.000287106	0.000425903	0.827044	0.978682	0.783913	0.783913	IP-MOCK	limma	0.000287106	0.000425903	TRUE	enriched hit
ETFA	P13803	Electron transfer flavoprotein subunit alpha, mitochondrial OS=Rattus norvegicus GN=Etfa PE=1 SV=4	1	3	4	6.80271	3.07277	24.7294	6.61312	0.00023345	0.000360089	1.11036	0.978033	0.783913	0.783913	IP-MOCK	limma	0.00023345	0.000360089	TRUE	enriched hit
UBE2N	Q9EQX9	Ubiquitin-conjugating enzyme E2 N OS=Rattus norvegicus GN=Ube2n PE=1 SV=1	1	3	4	7.21379	2.63325	24.729	9.86772	1.29843e-05	9.24686e-05	3.90752	0.9663	0.783913	0.783913	IP-MOCK	limma	1.29843e-05	9.24686e-05	TRUE	enriched hit
FABP5	P55053	Fatty acid-binding protein, epidermal OS=Rattus norvegicus GN=Fabp5 PE=1 SV=3	1	3	2	7.38089	2.08571	24.7275	2.38137	0.104278	0.105461	-4.4392	0.990203	0.783913	0.783913	IP-MOCK	limma	0.104278	0.105461	FALSE	enriched candidate
KPNB1	F2Z3Q8|P52296	Importin subunit beta-1 OS=Rattus norvegicus GN=Kpnb1 PE=1 SV=1|Importin subunit beta-1 OS=Rattus norvegicus GN=Kpnb1 PE=1 SV=1	1	3	6	7.25451	4.5211	24.7173	5.9874	0.000398857	0.000553622	0.451125	0.979648	0.783913	0.783913	IP-MOCK	limma	0.000398857	0.000553622	TRUE	enriched hit
ARPC5	A0A0G2K585|Q4KLF8	Actin-related protein 2/3 complex subunit 5 OS=Rattus norvegicus GN=Arpc5 PE=1 SV=1|Actin-related protein 2/3 complex subunit 5 OS=Rattus norvegicus GN=Arpc5 PE=1 SV=3	1	3	3	6.58019	2.6175	24.715	5.58681	0.000629629	0.000821679	-0.00975698	0.981113	0.783913	0.783913	IP-MOCK	limma	0.000629629	0.000821679	TRUE	enriched hit
SLC8A1	Q01728-2|R9PXZ4	Isoform 2 of Sodium/calcium exchanger 1 OS=Rattus norvegicus GN=Slc8a1|Sodium/calcium exchanger 1 OS=Rattus norvegicus GN=Slc8a1 PE=3 SV=2	1	3	5	6.77223	2.72842	24.7117	5.17936	0.0009736	0.00120405	-0.497337	0.982077	0.783913	0.783913	IP-MOCK	limma	0.0009736	0.00120405	TRUE	enriched hit
FLNA	C0JPT7	Filamin alpha OS=Rattus norvegicus GN=Flna PE=1 SV=1	1	3	6	6.83404	2.71459	24.7106	7.44338	9.36003e-05	0.000191936	1.9406	0.974042	0.783913	0.783913	IP-MOCK	limma	9.36003e-05	0.000191936	TRUE	enriched hit
SOGA3	D4A0A1	Protein Soga3 OS=Rattus norvegicus GN=Soga3 PE=1 SV=1	1	3	4	7.1534	2.25839	24.7076	5.45837	0.00106015	0.00127741	-0.204769	0.979836	0.783913	0.783913	IP-MOCK	limma	0.00106015	0.00127741	TRUE	enriched hit
SYNPO	A0A0H2UHQ9|Q9Z327|Q9Z327-2|Q9Z327-3	Synaptopodin OS=Rattus norvegicus GN=Synpo PE=1 SV=1|Synaptopodin OS=Rattus norvegicus GN=Synpo PE=1 SV=2|Isoform 2 of Synaptopodin OS=Rattus norvegicus GN=Synpo|Isoform 3 of Synaptopodin OS=Rattus norvegicus GN=Synpo	1	3	4	7.03131	3.54553	24.7076	7.8818	6.89852e-05	0.000158013	2.32791	0.973654	0.783913	0.783913	IP-MOCK	limma	6.89852e-05	0.000158013	TRUE	enriched hit
ACACA	A0A0G2K5G8|D3ZRA3|P11497|P11497-2	Acetyl-CoA carboxylase 1 OS=Rattus norvegicus GN=Acaca PE=1 SV=1|Acetyl-CoA carboxylase 1 OS=Rattus norvegicus GN=Acaca PE=1 SV=3|Acetyl-CoA carboxylase 1 OS=Rattus norvegicus GN=Acaca PE=1 SV=1|Isoform 2 of Acetyl-CoA carboxylase 1 OS=Rattus norvegicus GN=Acaca	1	3	5	6.79332	3.42771	24.7064	9.32557	1.93896e-05	9.78044e-05	3.51471	0.967569	0.783913	0.783913	IP-MOCK	limma	1.93896e-05	9.78044e-05	TRUE	enriched hit
WFS1	E9PT53	Protein Wfs1 OS=Rattus norvegicus GN=Wfs1 PE=1 SV=2	1	3	5	6.92872	4.40074	24.7049	4.58696	0.00201855	0.00230438	-1.25659	0.984313	0.783913	0.783913	IP-MOCK	limma	0.00201855	0.00230438	TRUE	enriched hit
GRIA3	G3V8Y9|P19492	Glutamate receptor 3 OS=Rattus norvegicus GN=Gria3 PE=3 SV=3|Glutamate receptor 3 OS=Rattus norvegicus GN=Gria3 PE=1 SV=1	1	3	3	6.73281	2.96416	24.6954	7.11513	0.00013772	0.00024791	1.61809	0.974726	0.783913	0.783913	IP-MOCK	limma	0.00013772	0.00024791	TRUE	enriched hit
NDUFS7	Q5RJN0	NADH dehydrogenase (Ubiquinone) Fe-S protein 7 OS=Rattus norvegicus GN=Ndufs7 PE=1 SV=1	1	3	4	7.08814	3.74854	24.6944	9.95274	1.24542e-05	9.24686e-05	3.96433	0.966234	0.783913	0.783913	IP-MOCK	limma	1.24542e-05	9.24686e-05	TRUE	enriched hit
TARDBP	I6L9G6	Protein Tardbp OS=Rattus norvegicus GN=Tardbp PE=1 SV=1	1	3	4	6.93937	2.85562	24.6928	9.2782	2.00427e-05	9.78044e-05	3.4796	0.967784	0.783913	0.783913	IP-MOCK	limma	2.00427e-05	9.78044e-05	TRUE	enriched hit
SUCLG1	A0A0H2UHE1|P13086	Succinate-CoA ligase, GDP-forming, alpha subunit, isoform CRA_b OS=Rattus norvegicus GN=Suclg1 PE=1 SV=1|Succinyl-CoA ligase [ADP/GDP-forming] subunit alpha, mitochondrial OS=Rattus norvegicus GN=Suclg1 PE=2 SV=2	1	3	4	7.29493	3.55489	24.6928	8.65172	3.75151e-05	0.000119569	2.97352	0.969115	0.783913	0.783913	IP-MOCK	limma	3.75151e-05	0.000119569	TRUE	enriched hit
BCAP31	Q6AY58	B-cell receptor-associated protein 31 OS=Rattus norvegicus GN=Bcap31 PE=1 SV=1	1	3	3	6.14284	1.74005	24.6897	5.12376	0.00211864	0.00239862	-0.648403	0.980564	0.783913	0.783913	IP-MOCK	limma	0.00211864	0.00239862	TRUE	enriched hit
RACK1	P63245	Receptor of activated protein C kinase 1 OS=Rattus norvegicus GN=Rack1 PE=1 SV=3	1	3	4	7.04504	3.54051	24.6871	8.6361	3.30501e-05	0.000108842	2.97942	0.970303	0.783913	0.783913	IP-MOCK	limma	3.30501e-05	0.000108842	TRUE	enriched hit
PSMD3	Q5U2S7	Proteasome (Prosome, macropain) 26S subunit, non-ATPase, 3 OS=Rattus norvegicus GN=Psmd3 PE=1 SV=1	1	3	5	7.14922	4.54856	24.6843	4.32677	0.00293095	0.00324211	-1.60989	0.985447	0.783913	0.783913	IP-MOCK	limma	0.00293095	0.00324211	TRUE	enriched hit
SH3GL3	O35180	Endophilin-A3 OS=Rattus norvegicus GN=Sh3gl3 PE=1 SV=2	1	3	3	6.64545	2.3926	24.6837	5.70812	0.000650312	0.000834631	0.112796	0.98126	0.783913	0.783913	IP-MOCK	limma	0.000650312	0.000834631	TRUE	enriched hit
NEDD4	A0A0G2K0B4|A0A0G2K8P3|Q62940	E3 ubiquitin-protein ligase NEDD4 OS=Rattus norvegicus GN=Nedd4 PE=1 SV=1|E3 ubiquitin-protein ligase NEDD4 OS=Rattus norvegicus GN=Nedd4 PE=1 SV=1|E3 ubiquitin-protein ligase NEDD4 OS=Rattus norvegicus GN=Nedd4 PE=1 SV=1	1	3	7	6.93214	3.36998	24.6822	5.06847	0.00124756	0.00149393	-0.646835	0.981861	0.783913	0.783913	IP-MOCK	limma	0.00124756	0.00149393	TRUE	enriched hit
CDC42BPB	A0A0G2KB58|Q7TT49	Serine/threonine-protein kinase MRCK beta OS=Rattus norvegicus GN=Cdc42bpb PE=1 SV=1|Serine/threonine-protein kinase MRCK beta OS=Rattus norvegicus GN=Cdc42bpb PE=1 SV=1	1	3	5	6.51761	2.7099	24.682	6.74071	0.000180064	0.000298382	1.25716	0.976802	0.783913	0.783913	IP-MOCK	limma	0.000180064	0.000298382	TRUE	enriched hit
ATP2B4	D3ZH00|F1LSX8|Q64542|Q64542-2|Q64542-3|Q64542-4	Calcium-transporting ATPase OS=Rattus norvegicus GN=Atp2b4 PE=1 SV=3|Calcium-transporting ATPase OS=Rattus norvegicus GN=Atp2b4 PE=1 SV=3|Plasma membrane calcium-transporting ATPase 4 OS=Rattus norvegicus GN=Atp2b4 PE=1 SV=1|Isoform XA of Plasma membrane calcium-transporting ATPase 4 OS=Rattus norvegicus GN=Atp2b4|Isoform ZA of Plasma membrane calcium-transporting ATPase 4 OS=Rattus norvegicus GN…	1	3	5	7.00593	3.48382	24.6773	8.96552	2.58818e-05	0.000101438	3.23856	0.96949	0.783913	0.783913	IP-MOCK	limma	2.58818e-05	0.000101438	TRUE	enriched hit
DBT	B2GV15	Dihydrolipoamide branched chain transacylase E2 OS=Rattus norvegicus GN=Dbt PE=1 SV=1	1	3	3	7.02451	3.19239	24.6745	6.25158	0.00053325	0.000712585	0.315081	0.97807	0.783913	0.783913	IP-MOCK	limma	0.00053325	0.000712585	TRUE	enriched hit
GSPT1	Q6AYD5	G1 to S phase transition 1 OS=Rattus norvegicus GN=Gspt1 PE=1 SV=1	1	3	4	6.79716	2.52326	24.672	3.90953	0.00860708	0.00911854	-2.23241	0.985152	0.783913	0.783913	IP-MOCK	limma	0.00860708	0.00911854	TRUE	enriched hit
AGAP2	Q8CGU4	Arf-GAP with GTPase, ANK repeat and PH domain-containing protein 2 OS=Rattus norvegicus GN=Agap2 PE=1 SV=1	1	3	10	6.9047	3.15657	24.6705	11.3871	4.65708e-06	9.24686e-05	4.89034	0.960289	0.783913	0.783913	IP-MOCK	limma	4.65708e-06	9.24686e-05	TRUE	enriched hit
BLMH	A1A5L1|P70645	Bleomycin hydrolase OS=Rattus norvegicus GN=Blmh PE=1 SV=1|Bleomycin hydrolase OS=Rattus norvegicus GN=Blmh PE=1 SV=1	1	3	3	6.66668	1.91636	24.6694	4.29576	0.0029285	0.00325537	-1.64892	0.985271	0.783913	0.783913	IP-MOCK	limma	0.0029285	0.00325537	TRUE	enriched hit
CSE1L	D3ZPR0	Chromosome segregation 1-like (S. cerevisiae) (Predicted) OS=Rattus norvegicus GN=Cse1l PE=1 SV=1	1	3	7	6.50781	2.67105	24.6632	8.31962	4.54444e-05	0.000126688	2.71094	0.97197	0.783913	0.783913	IP-MOCK	limma	4.54444e-05	0.000126688	TRUE	enriched hit
TMEFF1	Q9QYV1	Tomoregulin-1 OS=Rattus norvegicus GN=Tmeff1 PE=2 SV=1	1	3	2	6.85251	1.97161	24.6615	6.31515	0.000279076	0.000416187	0.811438	0.978025	0.783913	0.783913	IP-MOCK	limma	0.000279076	0.000416187	TRUE	enriched hit
RAB14	B0BMW0	RAB14, member RAS oncogene family OS=Rattus norvegicus GN=Rab14 PE=1 SV=1	1	3	4	6.68059	1.99998	24.6583	4.04991	0.00916973	0.00969507	-2.20008	0.984589	0.783913	0.783913	IP-MOCK	limma	0.00916973	0.00969507	TRUE	enriched hit
NDUFA4	B2RZD6	Ndufa4 protein OS=Rattus norvegicus GN=Ndufa4 PE=1 SV=1	1	3	2	6.42711	1.84328	24.6545	5.17506	0.000978232	0.00120908	-0.502626	0.982103	0.783913	0.783913	IP-MOCK	limma	0.000978232	0.00120908	TRUE	enriched hit
DDX1	Q641Y8	ATP-dependent RNA helicase DDX1 OS=Rattus norvegicus GN=Ddx1 PE=1 SV=1	1	3	5	6.80616	3.67706	24.6508	11.8207	3.5447e-06	9.24686e-05	5.14297	0.958795	0.783913	0.783913	IP-MOCK	limma	3.5447e-06	9.24686e-05	TRUE	enriched hit
TF	A0A0G2QC06	Serotransferrin OS=Rattus norvegicus GN=Tf PE=1 SV=1	1	3	4	6.63008	2.62507	24.6488	8.73185	3.05857e-05	0.00010668	3.05652	0.969825	0.783913	0.783913	IP-MOCK	limma	3.05857e-05	0.00010668	TRUE	enriched hit
HNRNPA3	Q6URK4-2	Isoform 2 of Heterogeneous nuclear ribonucleoprotein A3 OS=Rattus norvegicus GN=Hnrnpa3	1	3	5	7.17355	3.58722	24.6482	10.4139	8.90296e-06	9.24686e-05	4.27891	0.96365	0.783913	0.783913	IP-MOCK	limma	8.90296e-06	9.24686e-05	TRUE	enriched hit
STX1B	P61265	Syntaxin-1B OS=Rattus norvegicus GN=Stx1b PE=1 SV=1	1	3	2	7.075	1.79469	24.6457	4.96445	0.00126344	0.00151087	-0.766795	0.983005	0.783913	0.783913	IP-MOCK	limma	0.00126344	0.00151087	TRUE	enriched hit
KIF21B	A0A0G2K7Q9|F1M5N7	Protein Kif21b OS=Rattus norvegicus GN=Kif21b PE=1 SV=1|Kinesin family member 21B (Predicted) OS=Rattus norvegicus GN=Kif21b PE=1 SV=2	1	3	4	6.7171	3.21426	24.6449	10.9036	6.42138e-06	9.24686e-05	4.59373	0.962943	0.783913	0.783913	IP-MOCK	limma	6.42138e-06	9.24686e-05	TRUE	enriched hit
UGP2	Q4V8I9	Protein Ugp2 OS=Rattus norvegicus GN=Ugp2 PE=1 SV=1	1	3	5	6.95125	2.60416	24.6438	6.42576	0.000266346	0.000403838	0.92155	0.97723	0.783913	0.783913	IP-MOCK	limma	0.000266346	0.000403838	TRUE	enriched hit
LOC100912210	F1M6F4	Protein LOC100912210 OS=Rattus norvegicus GN=LOC100912210 PE=4 SV=1	1	3	2	6.77711	2.5918	24.6338	6.06497	0.000492528	0.000662083	0.502317	0.977848	0.783913	0.783913	IP-MOCK	limma	0.000492528	0.000662083	TRUE	enriched hit
RPS14|LOC100911847	P13471|Q6PDV6	40S ribosomal protein S14 OS=Rattus norvegicus GN=Rps14 PE=2 SV=3|Protein LOC100911847 OS=Rattus norvegicus GN=LOC100911847 PE=2 SV=1	1	3	3	7.05599	2.31684	24.6335	8.72956	3.19444e-05	0.000109661	3.04922	0.970481	0.783913	0.783913	IP-MOCK	limma	3.19444e-05	0.000109661	TRUE	enriched hit
[truncated: 915 more rows]

## Sheet: S2 by Average top3>7 FC>2
gene_name	protein_id	description	found.in.ms.runs	found.in.reps	max.qupm	average.top3	logFC	AveExpr	t	pvalue.limma	fdr.limma	B	pvalue.fdrtool	qval.fdrtool	lfdr.fdrtool	comparison	hit_annotation_method	pvalue	fdr	hit	hit_annotation
[truncated: 414 more rows]

[truncated: 2 more sheets: Table S3, Table S4]
